# Supplementary material for: Pre-Infection Innate Immunity Attenuates SARS-CoV-2 Infection and Viral Load in iPSC-Derived Alveolar Epithelial Type 2 Cells
Source: Cells. 2024 Feb 21;13(5):369. doi: 10.3390/cells13050369 (PMC10931100; doi:10.3390/cells13050369)
Supplement: Supplementary file 1 [file cells-13-00369-s001.zip › Table S1.xlsx]

## Sheet: Table S1
Table S1: Genes that were significantly differentially (DE) expressed between mock and SARS-CoV-2 infection-challenged AT2s.
Entrez ID	Gene Symbol	Oneway ANOVA		Log2 FC [post- vs pre-SARS-CoV-2 challenge]										Normalize read count (gene expression)
		FDR corrected p-value	p-value	AT2-1	AT2-2	AT2-3	AT2-4	AT2-5	AT2-6	AT2-7	AT2-8	AT2-9	AT2-10	AT2-1_SARS-CoV-2_R2	AT2-1_SARS-CoV-2_R3	AT2-1_CONTROL_R2	AT2-1_CONTROL_R3	AT2-2_SARS-CoV-2_R2	AT2-2_SARS-CoV-2_R3	AT2-2_CONTROL_R2	AT2-2_CONTROL_R3	AT2-3_SARS-CoV-2_R2	AT2-3_SARS-CoV-2_R3	AT2-3_CONTROL_R2	AT2-3_CONTROL_R3	AT2-4_SARS-CoV-2_R2	AT2-4_SARS-CoV-2_R3	AT2-4_CONTROL_R2	AT2-4_CONTROL_R3	AT2-5_SARS-CoV-2_R2	AT2-5_SARS-CoV-2_R3	AT2-5_CONTROL_R2	AT2-5_CONTROL_R3	AT2-6_SARS-CoV-2_R2	AT2-6_SARS-CoV-2_R3	AT2-6_CONTROL_R2	AT2-6_CONTROL_R3	AT2-7_SARS-CoV-2_R2	AT2-7_SARS-CoV-2_R3	AT2-7_CONTROL_R2	AT2-7_CONTROL_R3	AT2-8_SARS-CoV-2_R2	AT2-8_SARS-CoV-2_R3	AT2-8_CONTROL_R2	AT2-8_CONTROL_R3	AT2-9_SARS-CoV-2_R2	AT2-9_SARS-CoV-2_R3	AT2-9_CONTROL_R2	AT2-9_CONTROL_R3
8911	CACNA1I	4.82943e-08	2.30417e-08	6.71011	4.64517	2.26191	1.03201	6.87807	-0.0987148	-0.25129	3.24999	-0.946045	-0.311643	6.36635	7.05386	0	0	5.81218	6.00606	2.5279	0	5.67414	6.55458	3.59524	4.10965	4.84247	4.06831	2.85637	3.9904	6.78187	7.04808	0	0.0738026	4.1577	4.03933	4.36945	4.02501	4.4709	3.82069	3.52824	5.26594	6.09466	5.65256	1.22906	4.01819	0	0.679297	1.40124	1.17015
3433	IFIT2	8.36119e-16	4.15387e-17	4.72994	3.35339	6.78778	1.78669	5.23123	-0.2487	3.57392	5.66891	0.435719	4.85612	15.1187	15.2435	10.7202	10.182	13.9555	13.8031	10.1838	10.868	13.3514	14.2471	6.82335	7.19961	7.99996	7.02767	6.18375	5.27051	14.5391	14.4449	9.0783	9.44322	5.82345	5.74439	6.28018	5.78505	10.0871	9.83827	6.67664	6.10088	13.7194	13.126	8.21015	7.29742	9.09736	8.25231	8.43361	8.04462
8638	OASL	1.91904e-11	4.13011e-12	4.66025	3.35083	6.78444	1.74706	5.2316	1.09956	2.63833	5.54331	1.58289	5.45994	12.9274	13.0069	8.65093	7.96285	12.5197	12.4171	8.76393	9.47114	11.0239	11.7513	4.36392	4.84237	5.35117	5.30278	4.31382	2.84601	12.4942	12.6169	7.06742	7.5805	4.91655	5.28225	4.34391	3.65577	7.84667	7.94808	5.08078	5.43731	10.8368	10.2865	5.86649	4.1702	6.47572	4.51219	5.01454	2.80758
6398	SECTM1	1.81242e-12	2.93764e-13	4.57953	2.64263	5.01791	1.16811	4.46251	2.03002	1.01141	3.43684	1.29009	1.49945	10.6697	10.4889	5.89631	6.10319	10.4816	10.3746	7.84928	7.7217	10.4083	10.647	5.49141	5.528	7.02795	6.26625	5.64566	5.31233	11.0495	11.3319	6.64963	6.80671	8.10431	6.94248	5.16105	5.8257	7.46193	8.34021	6.58328	7.19604	9.48076	9.2358	5.86533	5.97755	8.50089	8.98525	7.49953	7.40643
6373	CXCL11	1.90067e-10	5.28883e-11	4.49785	3.30037	5.82667	1.18452	5.23191	-2.86806	1.12134	3.42448	-0.229297	3.24276	10.5909	10.7032	6.52807	5.77041	10.4095	10.2643	6.74946	7.32353	9.51616	10.549	4.63477	3.77708	3.29228	4.77093	3.70376	1.9904	11.2479	11.1137	6.06907	5.82869	0.547321	3.07881	5.12152	4.24073	6.73135	6.38761	5.26521	5.61107	8.60956	7.87899	4.45145	5.18812	5.86043	5.05434	6.28038	5.09298
91543	RSAD2	1.32069e-12	2.05197e-13	4.43846	3.83492	8.99572	2.47539	5.11019	1.55916	3.06438	6.493	1.35596	5.3125	13.9056	13.8086	9.62147	9.21573	13.0888	12.9564	8.75603	9.61933	13.2711	13.9219	4.42532	4.77626	6.4654	6.5833	5.07838	3.01955	13.6304	13.3183	8.32834	8.39992	4.16634	5.08388	4.12152	2.01038	8.13516	7.8807	4.2159	5.67119	12.4557	11.9904	5.82394	5.63617	9.60257	8.13238	7.98716	7.03587
79132	DHX58	2.23522e-13	2.76258e-14	4.41995	2.51335	9.02149	1.57722	3.97094	1.18121	4.02678	4.57438	0.539153	2.89762	10.1185	10.2356	6.19551	5.31862	9.50439	9.5923	7.09934	6.97066	9.37855	10.0898	1.42532	0	4.68695	4.15077	2.91527	2.76801	9.72133	9.69307	5.73718	5.73534	3.07088	3.39075	2.85849	1.24073	5.29507	5.02129	1.20631	1.05648	8.4062	7.94917	3.18842	4.01819	6.23192	4.74155	5.12333	4.77185
10673	TNFSF13B	1.90043e-08	8.34781e-09	4.31177	3.37792	4.02318	0.0837305	5.14409	-0.759376	0.38499	2.89345	-0.261634	0.0377059	9.02233	9.03187	4.5178	4.91286	7.65667	7.62229	4.28009	4.24305	7.08282	8.06388	3.94888	3.15147	3.51737	3.09633	3.26319	3.18305	8.67184	8.51581	3.50373	3.39573	3.84745	2.12772	3.83815	3.65577	4.6914	3.34322	3.30126	3.96337	6.56334	5.04684	1.86649	3.95679	2.22043	2.92722	2.91581	2.75511
3434	IFIT1	2.32637e-15	1.39523e-16	4.27834	3.57273	7.91424	2.74891	5.13036	1.74167	3.0454	5.90025	1.99532	5.72494	15.8192	15.7951	11.7428	11.3148	15.1355	14.9333	11.1562	11.7672	15.3442	15.7719	7.50302	7.78457	10.6807	10.2686	7.83377	7.61767	15.4905	15.545	10.3058	10.4689	8.16111	8.61743	6.79395	6.50126	11.6867	11.8315	8.5668	8.86061	14.984	14.6653	8.77767	9.07106	11.113	9.19279	8.64781	7.66734
51296	SLC15A3	1.09099e-14	8.53819e-16	4.19033	3.68195	8.18259	1.7666	4.68496	0.680485	3.10819	6.14806	0.282765	3.286	12.1085	12.093	7.93084	7.88998	10.5213	10.5957	6.97588	6.77722	10.8895	11.3857	2.90714	3.00286	5.29065	4.85419	4.23487	2.37676	11.9367	12.1847	7.34154	7.40996	3.65877	4.49171	3.10525	3.68427	6.36213	6.59534	2.96436	3.77672	10.7504	10.2034	4.35281	4.3049	7.02251	5.86731	6.26933	6.05495
439996	IFIT1B	3.51355e-13	4.67275e-14	4.13239	3.59619	8.7784	2.37997	5.04582	2.23021	2.67031	6.0378	2.69936	5.04302	9.8469	9.85003	5.87395	5.55819	9.2224	9.01608	5.56388	5.48223	9.43548	9.72846	0	1.60715	4.84247	4.22878	2.62576	1.68555	9.52766	9.55203	4.43852	4.54954	2.45421	2.54276	0.536559	0	5.73171	5.91611	3.08078	3.22641	9.1839	8.7239	3.22906	2.60316	5.401	3.58619	2.68134	0.907117
3428	IFI16	1.64696e-13	1.92813e-14	4.07609	3.47547	4.07738	0.476522	3.84488	-0.206644	0.889637	3.38002	-0.00841713	0.285029	11.0546	11.0886	7.04019	6.95089	10.5194	10.4054	6.5767	7.39712	12.3771	12.7831	8.63751	8.36797	9.29254	9.02262	8.78854	8.57357	11.5421	11.4206	7.70682	7.56616	9.36172	9.69261	9.8152	9.65241	10.5365	10.3384	9.46453	9.63108	11.8328	11.2737	8.14259	8.20384	8.49488	7.54103	8.05502	7.99772
3437	IFIT3	1.3673e-15	7.40475e-17	3.90764	2.84421	5.80507	1.95387	4.38168	0.824029	2.84626	5.06643	0.944966	3.53459	15.5607	15.5703	11.6985	11.6173	14.7432	14.5684	11.5883	12.0349	14.7945	15.2982	9.06917	9.41343	9.8411	9.18379	7.76417	7.35297	15.2123	15.1519	10.8106	10.7902	9.07686	9.56794	8.62902	8.36773	11.5989	11.5973	8.62698	8.87666	15.0354	14.6257	9.822	9.70625	10.9924	9.53784	9.43444	9.20587
80852	GRIP2	2.20623e-07	1.1934e-07	3.90301	1.02699	0.502236	0.300828	3.97164	1.02093	-0.102743	0.0852423	2.97855	1.12987	6.92581	6.35603	1.45891	4.01691	6.47221	6.50881	5.94075	4.9863	7.52597	7.33634	6.89007	6.96776	7.32296	6.87011	6.74472	6.8467	8.09646	7.50547	3.6643	3.99435	7.04017	7.05367	6.1411	5.91089	6.64282	6.55583	6.81612	6.58801	4.67444	4.77321	4.16925	5.10791	4.06317	3.48115	1.40162	0.185611
84875	PARP10	1.19452e-14	9.55466e-16	3.89031	2.60101	4.89592	0.947736	3.07344	1.13805	1.32171	4.72106	-0.187731	2.08783	12.42	12.6483	8.85514	8.43245	11.9986	12.2316	9.79484	9.23334	11.8022	12.4158	7.05898	7.36711	7.75934	7.36578	6.49448	6.73518	12.5124	12.3143	9.28647	9.3933	6.9301	7.17518	5.76538	6.0638	8.00905	7.99569	6.5906	6.77073	11.7975	11.4522	7.27627	6.53126	8.94068	7.80211	8.55949	8.55876
3627	CXCL10	2.53016e-10	7.2815e-11	3.83673	3.00141	5.35437	1.92169	4.69792	0.327852	3.6049	4.67017	0.769208	4.30971	11.7311	11.71	8.04387	7.72373	11.0795	10.627	7.89948	7.80416	10.0433	10.7184	5.19791	4.85508	5.35939	4.85532	2.72885	3.64248	12.2722	12.4266	7.59487	7.70801	3.70383	4.00219	2.53656	4.51375	6.89235	6.38761	3.20631	2.86384	10.2721	9.6411	4.98987	5.58298	7.27257	5.62181	5.9128	5.44317
129607	CMPK2	8.76679e-14	9.34414e-15	3.80349	3.03153	6.73515	1.84597	4.3693	1.54701	2.8048	5.84898	1.7169	4.94457	13.3822	13.1927	9.55222	9.4157	12.8016	12.7391	9.4876	9.99002	13.3952	13.6803	6.75324	6.85191	8.21903	7.98087	6.37072	6.13724	12.9262	12.9077	8.4611	8.63413	7.35682	7.6617	5.87641	6.04809	9.86541	9.71373	6.84696	7.12257	12.7874	12.6024	6.36383	7.32805	8.76653	7.16805	6.53639	5.96439
7038	TG	1.99402e-08	8.80226e-09	3.79163	0.665825	0.999835	0.0228434	0.570621	-0.42384	0.780368	0.76747	0.650588	1.48418	4.20899	4.24822	0.873946	0	3.72913	2.84128	3.34149	1.89727	6.09882	6.30344	4.78287	5.61972	4.11913	4.03974	3.42044	4.69274	2.9719	3.29731	2.96671	2.16127	2.86925	3.89326	3.78449	3.8257	6.23803	5.94858	5.16567	5.46021	5.19429	5.35462	4.18842	4.82555	3.67109	4.47804	3.05331	3.79464
4939	OAS2	2.27992e-12	3.81201e-13	3.77335	3.02716	10.0942	2.75499	3.99073	1.53097	3.05762	6.87821	1.79322	8.45492	15.2094	15.2969	11.5373	11.4224	14.9069	14.9202	11.747	12.0258	14.5509	15.0681	4.36392	5.06658	8.75053	8.73147	6.29714	5.6749	15.009	15.0605	10.9956	11.0924	6.69055	7.67341	6.13151	5.17053	10.4389	10.3605	7.08078	7.60338	14.3327	13.8867	6.78024	7.68274	9.77005	7.49788	7.22081	6.46068
10561	IFI44	3.41297e-12	6.00543e-13	3.74419	2.89694	9.8762	2.58139	3.82823	1.81802	2.43407	5.67042	1.09097	5.35313	12.6791	12.9017	8.99452	9.09781	12.804	12.7624	9.90484	9.86769	11.6477	12.1961	2.16228	1.92908	6.69717	6.3066	4.41003	3.43097	12.6377	12.7402	8.87151	8.84997	4.10191	4.48136	4.29145	0.655772	6.02463	6.15071	3.08078	4.22641	11.8726	11.3753	6.0815	5.82555	8.28826	6.58467	6.52934	6.16165
51191	HERC5	7.97362e-15	5.92924e-16	3.70568	2.91101	5.79922	1.14913	4.14744	0.86309	2.17125	4.83907	0.656835	2.73129	11.9141	11.9768	8.3658	8.11378	11.4533	11.3264	8.24254	8.71512	12.8993	13.4029	7.48189	7.22186	8.47893	8.1595	7.29294	7.04723	11.8749	11.7708	7.63913	7.71163	8.01269	8.00706	7.33097	6.96259	9.20035	9.24921	6.92817	7.17888	11.9648	11.6103	6.64785	7.24915	7.00819	5.76322	5.90676	5.55097
219285	SAMD9L	3.77349e-15	2.45296e-16	3.69672	2.6085	6.06652	1.80945	3.75726	1.22847	3.20349	5.0831	0.161451	5.28369	12.4797	12.6165	9.1524	8.55037	12.1947	12.1444	9.46129	9.66076	11.6009	12.2813	5.70454	6.04456	4.15735	4.85532	2.0408	3.35297	12.6696	12.3361	8.71833	8.77288	3.90487	4.32935	3.12152	2.65577	6.72206	6.82219	4.08078	3.05648	11.4361	10.9646	6.08704	6.14748	8.22743	6.43419	7.24493	7.09378
684	BST2	4.83894e-14	4.74302e-15	3.68939	2.44389	7.67469	2.10377	3.21393	1.16934	2.45264	5.29115	0.707807	4.1293	14.245	14.342	10.5523	10.6559	14.1193	14.0162	11.6028	11.645	12.4808	12.9475	4.91717	5.16174	8.13829	7.7634	6.26319	5.43097	14.3377	14.5527	11.2065	11.256	6.72889	7.43919	6.04435	5.78505	8.03774	8.04919	5.66575	5.51592	12.6178	11.8431	6.93228	6.9463	8.17764	5.70536	6.43098	6.0364
152	ADRA2C	1.99937e-08	8.83096e-09	3.65927	1.33823	0.434729	0.285684	2.06161	0.982431	0.692753	1.18018	0.996304	0.726314	3.82433	3.49421	0	0	2.5592	3.19572	3.07845	0	4.48906	4.73479	3.74724	4.60715	7.09963	6.52001	6.5433	6.50497	4.80133	4.9188	3.20117	2.39573	6.59172	5.54276	5.92888	4.24073	5.45709	5.19121	4.62135	4.64145	5.4312	5.17641	4.22906	4.01819	1.8985	0.679297	0	0.585189
54809	SAMD9	2.18027e-16	8.50361e-18	3.65403	3.1324	5.9793	1.25339	3.79766	0.293767	2.01438	4.37997	0.533774	2.70985	13.3055	13.3973	9.81939	9.5754	12.5682	12.4143	9.09415	9.62349	12.6129	13.1366	6.8262	6.9647	6.41566	6.26625	5.23719	4.93793	13.4667	12.9578	9.45336	9.37587	5.16203	5.94875	5.34391	5.17933	8.3748	8.41361	6.29378	6.46587	11.6561	11.2204	7.16766	6.94893	9.19312	8.33035	8.33028	8.12564
4600	MX2	7.56212e-18	1.49405e-19	3.52901	3.19249	6.87627	1.79431	3.77456	1.23371	2.19099	5.42693	0.960696	1.96541	14.1275	14.1834	10.8071	10.4458	13.4476	13.4406	9.95536	10.5479	12.7004	13.0574	6.20628	5.79895	7.15576	6.766	5.30444	5.0287	13.8999	13.8512	10.0312	10.1708	6.55184	6.90934	5.53926	5.45451	8.26768	8.36842	6.27479	5.97932	11.7357	11.4117	6.24401	6.04951	11.1754	9.99489	9.75816	9.49074
54739	XAF1	1.94592e-12	3.18265e-13	3.52722	3.19276	9.8917	4.06211	3.91628	1.23021	2.83994	6.86713	0.85391	5.86382	11.8636	12.0692	8.67072	8.20764	11.494	11.6711	8.42036	8.35918	10.6497	11.0837	1.92782	0.0221888	4.63163	4.53339	1.0408	0	12.0019	11.9108	7.99408	8.08608	1.71725	2.27972	1.53656	0	6.35088	5.78381	3.59098	2.86384	10.2342	9.62183	1.51857	4.60316	6.5467	4.35748	4.85629	4.34008
9636	ISG15	3.25081e-16	1.34896e-17	3.49936	2.96578	5.93218	1.70883	3.86952	1.87152	1.99356	4.82417	0.801792	3.75198	15.3079	15.2149	11.8457	11.6784	14.7136	14.5554	11.6952	11.6423	14.8367	15.2041	9.0368	9.13965	10.9152	10.2503	8.93562	8.81231	15.4258	15.7645	11.6994	11.7518	10.3009	10.365	8.71813	8.20477	11.1824	11.0879	8.97243	9.31072	14.541	14.2781	9.58456	9.58618	11.8271	10.6968	10.4154	10.5049
9423	NTN1	4.89657e-05	3.76304e-05	3.48097	0.431158	-0.243581	-0.255311	0.185574	0.315014	-0.132499	-0.368217	-0.878071	0.220726	5.54922	5.94706	0	4.53435	5.9991	6.51136	5.66341	5.98473	7.54218	7.63396	7.62989	8.03342	6.52384	7.11274	7.02948	7.11772	4.72732	5.21158	4.6866	4.88116	7.45114	7.81173	7.46137	7.17147	6.24211	6.37479	6.19121	6.69069	6.7174	6.09803	6.93872	6.61314	3.60632	3.89342	4.91581	4.34008
4322	MMP13	1.14963e-11	2.32278e-12	3.40886	2.49244	4.93359	0.368669	4.89537	2.62693	3.86594	6.2596	0.695724	3.6776	11.3889	11.5256	8.05717	8.03967	10.8427	10.617	8.00761	8.46713	8.61929	9.15073	3.59524	4.30759	3.75794	1.20324	1.0408	3.18305	12.5388	12.5013	7.61226	7.63716	4.79373	4.65245	1.53656	2.65577	4.88948	6.10521	1.20631	2.05648	8.65386	8.1126	1.22906	3.01819	6.585	5.24408	5.46013	4.97751
710	SERPING1	1.37754e-14	1.13475e-15	3.40627	1.92528	2.35742	-0.202601	3.84577	-0.359146	-0.0599575	1.57375	-0.0314097	-0.434741	10.9916	11.021	7.93284	7.26717	9.35433	9.24171	7.08445	7.66104	10.8186	11.5595	8.77497	8.88832	9.39383	9.68846	9.86702	9.62047	11.2678	11.6278	7.6504	7.55358	9.16161	9.43311	9.7346	9.57842	9.3708	8.84857	9.10295	9.23634	11.7416	11.2037	9.99577	9.802	4.72293	4.50373	4.31197	4.97751
400759	GBP1P1	1.43977e-10	3.88572e-11	3.4035	1.85632	5.44611	1.21397	3.00018	-0.941201	1.6519	3.53809	-1.1304	0.269328	7.83353	7.90923	4.13447	4.8013	7.66354	7.61311	5.85339	5.71062	5.34695	6.48676	0.218866	0.722629	0.797198	1.63074	0	0	7.80023	7.7146	4.87996	4.63452	0	0.0952991	0	1.9777	3.29193	2.93764	2.86928	0.0564838	5.71926	4.82657	2.22906	1.24059	4.22603	3.33656	5.05167	4.77172
10964	IFI44L	1.3373e-14	1.09618e-15	3.39644	3.18356	7.4318	2.27455	3.72276	1.52652	1.6645	5.48725	1.8856	3.88828	13.7637	13.8223	10.4731	10.32	13.181	13.247	9.93894	10.1219	12.5773	12.9759	5.47262	5.21695	8.05994	7.55788	5.99085	5.07786	13.6192	13.423	9.75923	9.83744	6.02575	6.75357	5.04963	4.67666	6.89152	6.71524	5.17799	5.09978	13.0453	12.6944	7.33251	7.43273	8.88397	6.49564	6.23967	5.36873
116071	BATF2	2.29426e-16	9.00688e-18	3.38221	2.12357	5.12922	1.27519	3.60154	1.40349	2.00061	4.7362	0.180817	1.76253	11.771	11.8596	8.53216	8.33408	11.4548	11.4903	9.09602	9.60196	11.2698	11.7773	6.49499	6.29365	5.83365	5.68129	4.58512	4.37944	11.4774	11.5841	7.91384	7.94455	5.45421	5.52237	3.70648	4.46313	7.63629	7.872	5.26521	6.24186	10.586	10.0054	5.59829	5.52069	4.80539	4.34264	4.17884	4.60756
171024	SYNPO2	1.57487e-06	9.93053e-07	3.35275	2.00837	2.43073	0.200961	2.30264	-0.323705	0.755841	0.658638	0.152591	0.675947	5.75475	6.20063	2.87395	2.37592	5.64082	4.61467	3.34149	2.89727	7.18552	7.67766	4.23267	5.76904	4.97677	4.78752	4.36273	4.99964	6.21499	4.9188	3.33868	3.18983	4.39922	3.46876	4.4673	4.04809	4.36088	4.82864	3.62135	4.05648	7.13288	6.38423	6.15189	6.04794	4.86813	5.30379	4.84573	5.02101
11274	USP18	1.28892e-16	4.49145e-18	3.31074	2.78247	5.75715	1.52419	3.4652	1.4184	2.80475	4.95173	0.837516	3.29466	11.96	11.9412	8.64586	8.63383	11.4514	11.3485	8.4481	8.78687	11.7663	12.1089	6.07493	6.28597	7.46473	7.30963	5.84758	5.8784	11.6092	11.638	8.10982	8.20692	6.58361	7.14685	5.63599	5.25767	8.52798	8.92647	5.82037	6.02457	11.4498	11.2015	6.12738	6.62054	8.59674	7.61984	7.4906	7.05095
3965	LGALS9	3.81077e-13	5.09539e-14	3.27791	1.37946	3.8274	1.1606	2.67785	0.0741596	0.823998	3.26218	-0.648224	1.60016	11.6479	11.7786	8.62948	8.24113	12.4413	12.5929	11.1383	11.1369	8.87393	9.77296	5.41892	5.57318	5.1547	4.97321	5.07935	2.72737	11.8747	12.21	9.38826	9.34071	4.99855	4.97236	4.94185	4.88074	6.39476	6.07703	5.33926	5.48454	8.60998	7.65834	5.33803	4.40592	8.12145	7.3906	8.44486	8.36364
8519	IFITM1	1.40406e-14	1.16078e-15	3.24934	2.39387	5.47925	0.84043	3.94601	0.376612	1.46088	4.24911	1.0454	1.51711	15.1431	15.0167	11.9057	11.7554	14.8334	14.7758	12.3003	12.5212	14.8181	15.1728	9.55649	9.47584	10.6307	10.1543	9.71153	9.39257	15.2588	15.8276	11.5409	11.6535	10.4182	10.5931	10.12	10.1382	11.271	11.2804	9.69446	9.93515	14.4135	13.9109	9.9445	9.88173	9.5592	7.911	7.76714	7.61227
51513	ETV7	1.39814e-13	1.60017e-14	3.21737	2.13053	3.96047	0.41229	2.56972	0.671162	1.7964	3.65057	0.0403566	3.11799	10.566	10.4571	7.06212	7.52631	9.9209	9.78926	7.77088	7.67823	10.19	10.6697	6.66392	6.27485	6.81612	6.76271	6.48367	6.27058	10.7515	11.025	8.30515	8.33189	6.85548	7.01182	6.30032	6.22465	7.5319	7.74523	5.23606	6.44828	9.58386	9.32762	6.04782	5.56251	8.5367	7.66851	8.16105	7.96345
654433	PAX8-AS1	9.49433e-15	7.22656e-16	3.21304	0.575776	0.293378	0.0299835	0.732036	0.335829	0.499997	0.0698991	1.0959	-0.0688944	5.68891	4.82353	2.45891	1.62746	8.15985	8.11178	7.64397	7.47611	4.66858	5.1133	5.20668	3.98844	9.84031	9.68097	9.77862	9.68268	10.5169	10.6044	9.81714	9.84004	10.6474	10.4515	10.2394	10.1879	5.88683	6.37596	5.62135	5.64145	3.98468	4.4193	4.59829	3.66589	5.60254	6.39649	4.54303	5.2642
85441	HELZ2	6.82763e-15	4.95483e-16	3.20779	2.07695	4.13418	0.838547	2.47233	0.881222	0.962913	3.60166	0.0479517	2.00195	14.4002	14.4624	11.181	11.266	13.9629	14.1049	11.8599	12.054	14.227	14.5188	10.1402	10.3372	11.188	10.9818	10.3284	10.1644	14.0706	13.5056	11.2664	11.3652	10.9702	10.9658	10.3048	9.86871	11.3881	11.1986	10.2346	10.4262	14.1659	14.1119	10.5838	10.4908	11.683	11.1382	11.4759	11.2493
5698	PSMB9	6.69245e-14	6.88073e-15	3.19726	2.3331	5.99396	0.851378	3.21894	1.04191	2.19336	4.40841	-0.433511	3.21072	11.6004	11.6674	8.35238	8.52088	11.1447	10.9941	8.60779	8.86477	10.0221	10.8094	4.5546	4.28898	5.5402	6.27649	5.00016	5.11378	11.822	12.1176	8.63256	8.86915	4.83272	4.82569	3.237	4.3376	6.88823	6.59418	3.79128	5.30441	10.545	9.78671	5.37202	6.14289	9.37934	8.58781	9.52773	9.30644
54979	HRASLS2	1.93339e-11	4.16717e-12	3.17478	2.16956	4.4853	-0.000530243	3.81258	-0.417535	0.813292	3.21244	0.725755	1.54995	11.2509	11.2918	8.08775	8.10546	11.2023	11.0948	9.03137	8.92652	9.85799	10.5201	5.53356	5.87394	4.85695	5.0106	4.5433	5.32531	11.4393	11.8429	7.90074	7.75628	4.02435	4.83519	4.88233	4.81228	4.93363	5.29589	4.30767	4.29527	8.36957	7.79114	5.3177	4.41812	4.34652	4.63349	4.18843	3.34008
4843	NOS2	1.66371e-17	3.76568e-19	3.16272	1.83418	4.17019	0.435211	3.40067	1.7157	0.658925	1.85089	0.0716932	1.17112	10.1465	10.3775	6.96776	7.23084	7.44653	7.90999	6.01831	5.66986	10.8328	11.0956	7.07254	6.51548	5.96011	5.19265	5.54471	4.73763	7.58131	7.73591	4.45415	4.06173	7.07417	6.91805	5.4192	5.14163	6.90818	7.31889	6.23557	6.67364	11.3264	11.1474	9.50057	9.27136	0.313538	0	0	0.170152
222183	SRRM3	6.48251e-06	4.43994e-06	3.11948	0.203168	0.000415802	0.182262	0.59069	0.980024	1.72195	1.47368	0.650747	0.897285	3.88678	3.97963	0	1.62746	2.4072	3.29274	3.81137	1.48223	4.19429	3.8834	3.88475	4.19211	5.74552	5.49392	5.15627	5.71864	3.80132	4.59687	3.72752	3.48929	5.82261	5.00219	4.62402	4.24073	5.34838	5.02129	3.86928	3.05648	4.99876	5.23086	3.45145	3.83081	4.72293	4.32315	3.84181	3.90278
259307	IL4I1	4.72081e-11	1.12708e-11	3.11317	1.08295	1.82092	0.0817318	2.7581	0.269844	0.873012	1.73338	-0.511691	0.857402	8.46955	8.49928	4.84841	5.89407	7.49328	7.38518	6.23698	6.47558	7.68994	8.18473	6.27661	5.95621	6.17889	5.98402	6.02646	5.97298	9.61617	9.85542	6.94054	7.01485	5.79578	6.28379	5.96571	5.57418	6.19529	6.42338	5.41942	5.45324	7.94496	7.44134	6.12941	5.79013	6.77856	6.5014	7.19417	7.10917
3430	IFI35	2.03782e-14	1.79156e-15	3.06684	2.05925	3.70402	0.947731	2.94497	1.00455	1.13129	3.52049	0.142737	1.45148	12.9974	13.0014	9.92962	9.9355	12.7804	12.7283	10.6788	10.7114	12.4251	12.8527	8.79809	9.07164	8.65192	8.44192	7.62826	7.57012	12.8146	13.0011	9.91593	10.0098	8.33696	8.93126	7.44688	7.81224	9.01276	9.04173	7.63742	8.15449	12.0011	11.6701	8.27467	8.35551	9.41767	8.52814	8.88545	8.77488
4881	NPR1	7.38114e-06	5.09601e-06	3.0591	0.688523	1.66397	-0.88077	2.90221	0.715259	-1.66179	1.0041	2.05336	-0.555101	8.1977	7.96318	5.12982	4.91286	5.13354	4.06722	3.92645	3.89727	4.27795	4.91536	4.67324	1.19211	2.97741	3.68129	4.91527	3.50497	8.0292	7.83635	4.73307	5.32804	4.56969	3.84902	4.27352	2.71467	1.50289	0.0212886	2.79128	2.05648	5.87652	4.61839	4.73156	3.75516	5.91477	6.20638	3.90567	4.10875
23037	PDZD2	2.35408e-12	3.95407e-13	3.03359	1.89908	4.59875	0.859744	2.66231	-0.342	1.17538	2.55947	0.148655	0.876035	9.66493	9.66229	6.65531	6.60474	7.53953	7.45705	5.69629	5.50213	8.61835	9.10346	3.74724	4.77708	5.21774	4.93505	4.0408	4.3925	8.69931	7.78009	5.31942	5.83535	4.56969	4.31802	4.70648	4.86523	5.69272	5.79531	4.08078	5.05648	9.39716	9.24554	6.57484	6.94893	6.14432	6.05434	5.90676	5.99458
3665	IRF7	3.8846e-15	2.54415e-16	3.03326	2.1836	3.97069	1.14147	3.0278	1.2362	1.18372	3.65395	0.00403118	2.33521	12.6707	12.5014	9.7225	9.38309	11.8658	12.0037	9.77786	9.72441	12.2744	12.4603	8.32099	8.4723	9.63422	9.18383	8.38263	8.15247	13.0785	13.2004	10.1035	10.1198	9.49834	9.39002	8.30159	8.11439	9.52182	9.36705	8.25083	8.27061	12.1931	12.0545	8.58503	8.35472	10.7716	10.0132	10.291	10.4858
1608	DGKG	0.000940553	0.00082575	3.00395	0.817821	0.814425	1.98136	1.83415	0.896095	1.28295	1.22816	0.0723247	1.18041	5.09181	4.86549	0	3.94939	4.0979	3.51346	2.07845	3.89727	5.87863	5.45511	5.09774	4.60715	3.99271	4.06831	1.45583	2.64248	4.45301	5.40422	3.13784	3.05108	4.97638	4.98016	3.98502	4.17933	3.75082	5.07787	3.62135	2.64145	3.21915	3.40197	0.644099	3.52069	5.84523	5.805	5.63784	5.86775
9715	FAM131B	1.94886e-11	4.20551e-12	2.98425	-0.317563	0.393107	0.00484371	-0.498638	0.658689	-0.291138	-0.170853	0.566978	-0.00156403	4.69879	4.48213	0	3.21242	2.5592	3.9189	3.21596	3.89727	6.98368	7.44576	6.79164	6.85159	9.01163	9.03753	8.9709	9.06856	2.64128	1.59687	2.11723	3.1182	8.5111	8.35176	7.87503	7.67045	8.99162	9.04761	9.19028	9.43123	7.93701	8.14646	8.15848	8.2667	3.7398	3.26426	3.28492	2.58519
2766	GMPR	1.00499e-13	1.09133e-14	2.96365	2.1475	3.10827	0.209736	2.72969	1.04934	1.40217	2.01528	0.670262	0.304881	9.9939	9.79221	6.74217	7.11664	9.54294	9.34164	7.32891	7.26067	9.46418	9.91233	6.84317	6.31681	6.79738	6.38716	6.36285	6.40221	9.6512	9.75211	7.01168	6.93224	7.3426	7.19237	6.27803	6.15827	7.26312	7.45035	6.17082	5.73831	8.58538	8.31044	6.44715	6.41812	8.33452	8.20803	7.523	7.67902
142689	ASB12	7.0856e-05	5.55975e-05	2.95942	1.12235	0.6252	0.507303	0.160231	1.72508	0.292803	1.50042	-0.593117	1.50504	4.45452	3.69584	0	2.23153	3.44673	3.03673	1.75652	2.48223	4.61286	5.46335	4.6951	4.13071	3.80685	4.45766	3.5433	3.70661	3.72732	3.26135	2.77066	3.89755	4.58979	4.37463	3.85849	1.65577	4.20333	4.51954	4.08078	4.05648	4.226	4.24449	2.22906	3.24059	1.31354	1.6793	1.59388	2.58519
3669	ISG20	1.25058e-14	1.0107e-15	2.89472	2.32939	3.79111	0.564747	2.97677	0.313375	1.39678	3.3293	-0.211415	1.59268	12.4233	12.5539	9.792	9.39572	12.2789	12.1744	9.88831	9.90626	11.3101	12.0482	7.77375	8.00233	6.4973	6.80878	6.20347	5.97312	12.2495	12.4052	9.33439	9.36677	6.76823	6.93508	6.86098	6.21558	8.42829	8.0724	6.40271	7.30441	11.0901	10.4402	7.46215	7.40956	9.96765	9.27266	9.90277	9.76037
43	ACHE	2.40144e-11	5.28809e-12	2.89396	1.59194	2.21876	0.264151	2.09275	0.38483	0.697864	1.25981	-0.432759	0.886946	9.7377	9.93557	7.27482	6.61053	10.0538	10.3628	8.51078	8.72197	9.96485	10.381	7.84476	8.06357	8.35839	8.05384	7.90842	7.97551	9.95188	10.1439	7.87335	8.03695	8.73604	8.38069	8.30379	8.04328	9.06924	8.82947	8.23698	8.266	9.4297	9.11862	7.92759	8.10112	7.23691	7.16451	7.62557	7.64137
414062	CCL3L3	4.94339e-06	3.33552e-06	2.89339	3.19904	3.72006	-0.0725992	0.346038	-1.67955	2.35848	1.16345	-0.29694	-1.14534	6.25129	6.33762	2.97828	3.82385	5.22557	4.39171	0	3.2192	5.87671	6.68334	1.42532	3.69461	3.23981	4.44622	3.70376	4.12747	1.64932	0	0.957246	0	3.94587	5.19737	6.21721	6.28511	4.42281	3.72173	0	3.42758	6.5224	6.03815	5.04111	5.19253	0	0	0.59388	0
105221694	BISPR	2.04885e-09	7.29411e-10	2.89305	2.09979	4.83905	0.78576	2.64754	0.834789	1.88229	4.35314	-1.55558	3.66809	8.7129	8.54406	5.6747	5.79616	8.25542	8.40918	6.44108	6.02394	7.83008	8.25726	3.21713	3.19211	4.62473	4.49638	3.97355	3.57604	8.32533	8.42413	5.68244	5.77194	3.91486	4.5764	2.70648	4.1152	4.44595	4.86959	2.62135	2.92961	8.10447	7.34724	3.85277	2.89266	3.38953	0.26426	3.16228	3.60266
9111	NMI	2.13448e-15	1.25421e-16	2.86689	1.78404	3.17022	-0.142027	2.60988	-0.453013	0.686862	2.31395	-0.064146	0.735263	10.6412	10.7198	7.52945	8.09778	10.3278	10.1712	8.35768	8.57323	9.4989	9.96446	6.62499	6.49792	7.05125	7.15075	7.32002	7.16604	10.8558	11.0542	8.33103	8.3592	7.31456	7.59954	7.81268	8.00745	7.6559	7.88754	7.02223	7.14748	10.3712	10.0274	7.9295	7.84121	8.8726	8.59368	8.7777	8.81687
148252	DIRAS1	5.66424e-13	7.92776e-14	2.86678	0.251782	0.344491	0.0252829	-1.05554	1.02168	0.328447	-0.293547	-0.939403	0.386888	3.23936	2.49421	0	0	2.4072	2.92009	2.34149	2.48223	5.23753	5.61449	4.67324	5.48979	7.58558	7.39024	7.30758	7.61767	2.28675	1.59687	2.96671	3.028	6.38021	6.39076	5.34391	5.38369	6.00274	4.92818	4.79128	5.48275	5.80411	6.30886	6.37202	6.32805	3.77297	3.84922	4.91581	4.58519
23586	DDX58	4.01761e-17	1.10715e-18	2.85381	2.26282	4.42784	0.578772	2.96557	0.33876	1.45976	3.59241	0.151341	1.59444	14.1042	14.1556	11.2693	11.2828	13.5802	13.534	11.0428	11.5458	14.1445	14.5514	9.93538	9.90487	10.7651	10.5392	10.1088	10.038	13.4579	13.338	10.4273	10.4374	10.3186	10.4337	10.0314	10.0433	11.6316	11.675	10.0816	10.3055	13.9489	13.6781	10.1576	10.2845	11.9309	11.6003	11.6595	11.569
9965	FGF19	2.60473e-06	1.69607e-06	2.8396	3.25984	2.69559	0.805193	2.44457	1.32632	0.134299	0.440413	-0.0931168	0.791298	5.98233	5.97963	3.33338	2.94939	5.41386	4.75962	1.75652	1.89727	5.03503	4.97358	1.42532	3.19211	5.8858	5.44028	5.21072	4.50497	6.46034	6.57415	3.78613	4.35921	4.5246	4.12772	2.53656	3.46313	5.28373	6.25969	5.90675	5.36807	3.06714	3.47597	1.6441	4.01819	2.8985	1.6793	2.17884	2.58519
664701	ZNF826P	0.000135062	0.000109345	2.82118	1.74821	-0.22207	-0.893003	-2.78242	-1.2851	1.01426	1.28573	0.788435	-0.248666	3.35484	7.11084	3.19587	1.62746	3.4271	2.57905	0	2.50972	5.83895	6.3221	6.56365	6.04154	6.40166	6.60712	7.99791	6.79688	4.57433	2.87188	5.81701	7.19404	5.96166	6.13897	6.9934	7.67743	7.53682	6.08577	5.32204	6.27203	6.11734	7.92248	5.81238	5.65597	5.56277	7.39942	5.53439	5.85092
115361	GBP4	2.1436e-13	2.61783e-14	2.81887	2.94382	4.34545	0.50406	3.82451	-0.411115	1.37108	3.77092	0.216075	2.55626	9.02857	9.39186	6.78484	5.99785	9.43772	9.33766	6.09162	6.79612	10.438	11.2961	6.60523	6.43793	4.54381	5.08005	3.91963	4.69611	9.14179	8.62145	5.23092	4.8833	5.95813	6.07295	6.49617	6.35714	7.14024	6.31897	5.53624	5.18081	9.74415	9.10777	5.54295	5.76713	3.15694	2.84922	3.19874	2.37527
203328	SUSD3	1.40821e-10	3.78974e-11	2.80063	1.20304	0.680931	0.402504	3.1279	-0.423387	-0.422544	1.88827	0.344118	-0.440598	6.97543	6.79443	4.45367	3.71492	5.52883	5.98504	4.00445	5.10333	7.35159	7.93721	6.63802	7.28893	6.32076	5.71932	5.0408	6.19427	5.82812	5.7601	3.0887	2.24373	5.69618	5.55175	5.99599	6.09872	6.20333	6.636	6.69589	6.98853	6.65211	6.63709	4.59829	4.91436	1.77297	1.6793	0.59388	2.17015
4599	MX1	6.84207e-15	4.96969e-16	2.7906	2.30612	5.62892	2.04941	3.05971	1.96378	2.49187	4.78893	1.39876	4.70518	16.3598	16.4249	13.7071	13.4964	16.0865	16.1606	13.7607	13.8742	16.5879	16.7718	11.1614	10.9404	12.3949	11.9163	10.4921	9.72024	16.391	16.5094	13.3753	13.4058	11.9682	12.1453	10.3203	9.86571	13.3993	13.486	10.7687	11.1329	16.2913	16.0993	11.4327	11.38	13.0639	11.3997	11.0177	10.6483
9576	SPAG6	0.00443042	0.00407831	2.76885	-1.68686	0.0357876	0.114494	1.22905	0.536239	1.04632	-0.0624552	0.113825	0.675	2.82433	4.17228	1.45891	0	2.23727	1.67216	3.21596	4.06719	4.70319	3.93224	4.63477	3.92908	5.87724	5.1903	5.84815	4.9904	3.79482	4.40422	1.96671	3.77424	5.10191	4.62266	4.24143	4.41066	4.08786	3.38306	0.621352	4.75692	4.69884	3.68543	4.45145	4.05772	4.82672	4.92722	4.70936	4.81693
27074	LAMP3	4.25824e-15	2.8479e-16	2.76629	2.81238	4.16969	0.448557	2.78803	0.320495	1.9288	4.09633	0.653068	3.23592	13.365	13.2442	10.6681	10.4084	12.862	12.8414	9.75929	10.3194	12.4168	13.0077	8.53645	8.54869	8.1917	8.06772	7.83867	7.52364	12.99	12.8272	10.1244	10.1168	8.01289	8.32012	7.70982	7.9822	8.91536	8.56863	7.03074	6.59564	12.005	11.4835	7.60988	7.6859	8.20299	7.45267	7.19044	7.15909
57664	PLEKHA4	4.02369e-12	7.18811e-13	2.76045	1.29235	2.027	0.163018	2.11158	0.488337	0.111029	1.68056	-0.209983	0.501718	11.8757	11.8174	9.05368	9.11847	11.2019	11.1629	9.85009	9.92996	12.1738	12.7161	10.2104	10.6255	10.1878	10.1282	10.0216	9.96834	11.8499	11.7814	9.59575	9.81243	9.99068	10.1837	9.61559	9.58211	10.6913	10.5162	10.4457	10.5397	11.8366	11.67	10.1518	9.99359	9.14952	8.64598	9.17812	9.03734
1890	TYMP	1.46174e-17	3.26685e-19	2.74836	2.2263	2.9017	0.326286	2.36126	-0.437149	-0.0119057	2.5934	-0.579805	0.569768	12.7045	12.8371	9.96097	10.0839	11.211	11.45	9.23128	8.97712	9.53515	10.0632	6.73644	7.05849	6.93162	6.76513	6.61686	6.42731	12.8963	12.8456	10.4602	10.5591	6.40166	6.55555	7.13802	6.69348	6.83904	6.78103	6.71827	6.92561	10.1639	9.59637	7.2597	7.31382	10.6771	10.0032	10.8649	10.975
4784	NFIX	7.55876e-11	1.89597e-11	2.74409	1.25066	2.54689	1.67523	0.749536	1.5658	1.64465	2.18686	-0.233789	5.02399	7.97753	7.82544	4.75659	5.55819	7.7654	7.56192	6.37414	6.45186	5.94394	5.61136	2.88475	3.57678	2.65484	2.91945	0.455835	1.76801	8.00754	7.32706	6.94623	6.88929	3.79525	2.68026	3.34391	0	4.52526	4.55734	2.73683	3.05648	5.22714	5.39384	2.81402	3.43323	9.65682	9.67648	9.89129	9.90959
8743	TNFSF10	8.94062e-15	6.7512e-16	2.74307	0.894393	3.17879	0.26019	2.39838	-0.246685	0.708168	3.62978	-0.477889	0.306443	11.6801	11.7496	9.07444	8.86904	11.8035	11.5968	10.7806	10.831	10.6649	11.5732	7.92211	7.95838	5.77954	5.32662	5.59539	4.9904	12.4305	12.4285	10.0349	10.0274	4.82034	4.74439	4.95387	5.10423	7.35953	6.93816	5.86294	7.01842	10.1565	9.55484	6.52674	5.92508	8.76051	8.1132	9.01856	8.81093
64135	IFIH1	9.81768e-17	3.21397e-18	2.72674	2.29453	4.26923	0.633656	3.08951	0.258626	1.49501	3.30261	0.352438	2.18429	13.7108	13.7817	11.2127	10.8263	13.0483	12.9825	10.6262	10.8155	12.452	12.8931	8.53645	8.27012	9.64135	9.48324	8.97757	8.87971	13.7076	13.6495	10.599	10.579	9.4709	9.75932	9.37435	9.3386	10.4663	10.5583	9.04901	8.98553	13.055	12.7649	9.64211	9.57263	10.9936	10.4946	10.4388	10.3444
60489	APOBEC3G	8.12427e-11	2.05756e-11	2.71478	2.26866	3.28855	-0.0276861	2.47854	-0.0311313	1.43586	2.55408	-0.881601	1.01229	8.59251	8.69738	5.78994	6.0704	7.55503	7.51132	4.78627	5.74276	8.52771	9.18662	5.60851	5.52871	5.31927	4.79677	4.98461	5.1868	8.34992	8.31872	5.79842	5.91313	5.32211	5.13579	5.13647	5.38369	6.29666	6.56303	4.40271	5.58526	8.33711	7.78487	5.73509	5.27872	3.50994	3.58619	4.71628	4.14305
29126	CD274	7.51619e-12	1.44989e-12	2.70681	2.81921	6.20363	-0.64175	2.44475	0.420293	1.76434	2.80764	-0.0900078	0.767286	9.42961	9.29559	6.92923	6.38234	8.16703	7.78698	6.09637	4.2192	8.14289	8.75627	2.88475	1.60715	4.00848	3.64381	4.5433	4.3925	9.6931	9.44529	7.05525	7.19364	4.89508	5.05372	4.06012	5.04809	5.27108	5.16425	3.52824	3.37841	8.48358	8.02158	5.19869	5.6912	8.36772	8.06061	8.38608	8.22226
6890	TAP1	1.35398e-17	3.01268e-19	2.68884	2.08305	3.63126	0.388233	2.55392	0.353863	0.792038	2.70397	-0.101118	1.22906	14.155	14.1491	11.4853	11.4411	13.8352	13.7173	11.683	11.7033	13.696	14.1693	10.1884	10.4144	10.6523	10.5522	10.3218	10.1063	14.1533	14.2257	11.6145	11.6567	10.5177	10.6333	10.3204	10.1229	11.3806	11.5495	10.7014	10.6446	13.5114	13.2509	10.7998	10.5546	12.4348	12.0997	12.3805	12.3562
23194	FBXL7	4.6958e-15	3.18858e-16	2.68679	-0.329999	0.529661	0.311113	-0.407442	0.44205	0.502331	0.403436	0.546926	0.685812	3.11383	2.25974	0	0	1.23727	0	0	1.89727	7.28815	7.28897	6.52335	6.99445	8.89249	8.45651	8.42738	8.29939	0.0643596	0	0.879244	0	8.7231	8.37142	7.98226	8.22816	6.11022	6.14023	5.66575	5.58005	8.01385	8.49742	7.80901	7.89539	9.22974	9.77029	8.90103	9.00515
55337	C19orf66	1.02846e-15	5.28699e-17	2.67978	1.47858	3.46466	0.698163	2.1511	0.809862	1.29707	3.01074	0.14859	1.13712	12.3735	12.4222	9.90992	9.52623	12.0641	12.1116	10.7126	10.506	12.1516	12.5078	8.99771	8.73232	9.48453	9.12928	8.74007	8.47742	12.5076	12.683	10.4338	10.4546	9.34065	9.15645	8.63608	8.24129	9.63856	9.75098	8.36239	8.433	12.2265	12.0134	9.13219	9.08621	10.8838	10.5184	10.5335	10.5716
6352	CCL5	2.0078e-10	5.62414e-11	2.6789	1.21434	0.817125	0.880065	2.71578	-0.415227	0.529611	0.773046	-1.20672	0.225239	7.87389	8.10068	5.31689	5.29988	7.41184	7.36771	6.62071	5.73016	9.13608	9.88005	8.82617	8.55571	4.60178	4.79779	3.15627	4.48317	6.74521	7.03815	4.16773	4.18407	4.35896	4.53332	5.20898	4.51375	4.43126	5.06568	3.70881	4.72891	9.48395	8.67357	8.28531	8.32613	1.8985	2.6793	3.54808	3.44317
79781	IQCA1	2.87992e-16	1.1748e-17	2.63668	-0.544159	-0.246461	-0.0168495	0.252023	0.188137	0.123664	0.0307193	-1.33283	0.375098	3.11383	3.78699	0	1.62746	3.23727	2.3726	3.34149	3.3567	8.45078	8.50357	8.66538	8.7819	9.1134	9.02916	9.1	9.07626	5.2828	5.0563	5.00192	4.83314	8.92	8.75762	8.4869	8.81445	7.36885	7.87582	7.74547	7.25188	7.67648	7.41947	7.54898	7.48552	0.313538	0	1.58665	1.39254
1145	CHRNE	0.00362818	0.00332197	2.61505	-0.205274	-0.452924	-0.12575	-0.555994	-0.200684	-0.798832	0.00228643	-0.474775	-1.16178	4.07211	3.77403	0	2.61604	3.08012	3.51792	3.72711	3.28149	2.72723	3.50488	3.71623	3.42173	4.66239	4.54725	4.76966	4.69148	3.28547	3.06637	3.46326	4.00057	3.96114	4.16634	4.62755	3.9013	3.30767	1.60949	3.35632	3.1585	4.57555	3.82816	4.26176	4.13738	3.11065	3.65901	3.63996	4.07925
2047	EPHB1	2.30687e-15	1.38205e-16	2.61288	1.07783	1.3347	0.0475578	0.00550508	0.546922	0.222006	0.495605	0.156769	0.362289	3.6544	3.03026	1.45891	0	3.04119	2.93819	2.34149	1.48223	8.16246	7.9498	6.6558	6.78706	6.63257	5.93246	6.04846	6.42145	2.56686	1.59687	2.27156	1.88116	7.38837	6.80811	6.69643	6.4062	9.47166	9.57105	9.21742	9.38128	5.62514	5.91338	4.85355	5.69376	0.313538	0	0	0
3134	HLA-F	2.19909e-17	5.28682e-19	2.60492	1.61992	3.47985	0.272376	2.34312	0.649178	-0.0354953	3.27599	-0.214915	0.957218	11.9211	12.0412	9.36197	9.39044	12.0859	12.1296	10.5143	10.4614	8.81434	9.46048	5.50213	5.81299	7.48872	7.47595	7.17083	7.2491	11.3318	11.473	9.05057	9.06799	6.33838	6.494	5.69239	5.84164	6.49181	6.25651	6.36012	6.45918	10.5583	9.81522	7.05745	6.76406	9.02213	8.68572	9.0722	9.06547
80833	APOL3	3.36024e-09	1.25579e-09	2.58847	0.728768	3.10294	-0.346847	2.10544	0.799094	0.619332	2.46117	-0.785014	0.345329	7.81847	8.13577	5.04387	5.73343	7.63935	7.2293	6.57244	6.83867	6.45687	6.9514	3.01028	4.19211	3.57238	2.76512	3.45583	3.57536	7.48081	7.99347	5.68445	5.57895	3.24776	3.54276	2.53656	2.65577	2.89521	3.34322	2.35832	2.64145	6.30826	5.51701	3.23406	3.66886	5.43938	4.17115	5.77519	5.40537
25780	RASGRP3	2.1316e-16	8.2184e-18	2.57586	3.03082	2.68467	0.580739	2.57977	0.2626	1.49371	2.24856	0.0242147	1.05486	11.0766	11.1152	8.68986	8.35027	8.56258	8.65656	5.77911	5.3784	10.7736	11.0979	8.25798	8.24416	9.51201	9.25461	8.75144	8.85371	11.3976	11.1331	8.65293	8.71825	9.06981	9.26565	9.06989	8.74036	8.93094	8.97395	7.51819	7.39927	11.2818	11.1131	8.95831	8.93946	10.3699	10.0967	10.1815	10.2366
3429	IFI27	6.05218e-15	4.27986e-16	2.55284	1.57414	7.50297	1.91236	2.503	1.38098	1.4817	5.85318	0.181283	4.16911	14.8412	14.8692	12.3494	12.2553	15.1037	14.9568	13.4869	13.4253	13.0012	13.534	5.77699	5.75229	6.89954	6.14998	4.34984	4.87495	14.9514	15.4196	12.6652	12.6998	4.72874	6.44229	4.84641	3.56266	8.12071	7.70188	6.65865	6.20053	12.6554	11.806	6.48263	6.27243	9.74669	7.76143	8.62108	8.52447
84941	HSH2D	8.08653e-14	8.51051e-15	2.53182	1.582	3.09857	0.623239	2.54173	0.569092	1.18799	2.71607	0.0194511	0.689892	11.8365	11.8687	9.38117	9.26045	11.5702	11.7007	10.1358	9.97109	10.9161	11.2805	7.85192	8.14756	7.72651	7.78533	7.26692	6.99843	11.6157	11.8043	9.16373	9.17281	8.13576	8.3249	8.13719	7.18528	8.70286	8.79787	7.43852	7.68623	10.4162	10.1508	7.5974	7.53756	9.42608	8.58406	9.06427	8.90696
3431	SP110	2.54488e-17	6.33846e-19	2.51902	1.81406	3.88617	0.465872	2.42532	0.411578	1.08662	3.00323	0.12852	1.02129	12.0565	12.1199	9.66638	9.47194	11.5651	11.4835	9.66718	9.75338	11.5922	11.9683	7.8899	7.89828	8.03029	8.13387	7.59006	7.64236	11.865	11.8592	9.41907	9.45453	7.49899	7.72774	7.24796	7.15562	9.05417	9.04506	7.80702	8.11898	11.4625	11.2121	8.44434	8.22382	10.1014	9.54092	9.79963	9.58565
59283	CACNG8	4.91902e-11	1.17975e-11	2.5095	0.373225	0.976149	-0.134323	-0.225169	0.0223613	0.289346	0.814714	0.991959	0.81647	3.21918	3.7492	0	1.94939	4.52267	4.91374	4.40038	4.28959	7.71133	7.40673	6.32819	6.83757	5.25971	5.61182	5.61906	5.52111	2.4794	2.68433	2.20117	3.41289	5.8931	6.05583	6.21134	5.69286	6.63903	6.13724	6.22621	5.97137	6.00853	6.13538	5.09256	5.42192	0.898501	1.6793	0.59388	0
5054	SERPINE1	2.47717e-13	3.11864e-14	2.50704	1.43518	0.0875521	-0.42939	2.32767	-1.30882	-0.617321	-0.394838	-1.03096	-2.121	11.8686	12.1136	9.32841	9.63974	8.70793	8.47198	7.09637	7.21317	6.8583	7.52139	7.41918	6.7854	7.03695	7.11642	7.74164	7.27051	11.252	11.2544	9.09106	8.76002	6.82655	7.00219	8.42429	8.0221	9.35759	9.06841	9.83984	9.8208	8.2179	7.77425	8.43171	8.3501	12.0796	11.0008	12.566	12.5763
692203	SNORD88B	0.00429195	0.0039481	2.49933	0.255867	1.06304	-0.157588	-0.0951581	2.31634	-0.0394235	0.488337	0.203455	2.04337	4.10326	4.24175	2.06814	1.27822	3.71324	4.20505	3.22387	4.18268	4.33721	4.70816	2.70627	4.21301	4.60141	3.78098	4.39483	4.30274	4.43015	3.78034	4.08965	4.31115	4.44826	3.97752	2.73678	1.05631	4.91963	3.70318	4.30444	4.39722	3.51527	3.5365	3.15759	2.9175	2.44447	2.1069	2.44824	1.69622
340146	SLC35D3	6.50438e-06	4.45616e-06	2.4983	0.779601	1.81311	0.454797	1.56161	1.00725	0.449481	0.109348	-0.29694	1.79902	2.82433	2.17228	0	0	1.5592	0	0	0	6.73767	5.09093	3.42532	4.77708	5.96906	5.72662	5.21072	5.57536	2.06436	3.59687	2.46421	0.0738026	5.65585	4.68026	3.85849	4.46313	3.7779	3.60625	1.62135	4.86384	3.70457	4.17641	4.22906	3.43323	0	0	0.59388	0
9246	UBE2L6	4.61972e-16	2.03983e-17	2.49408	2.20546	4.78458	0.352154	2.89376	0.28878	1.13846	2.92331	-0.0976038	1.31901	13.5577	13.5114	11.1532	10.9278	13.0591	13.0394	10.7273	10.9602	13.1011	13.4972	8.59941	8.4297	10.1413	10.0749	9.7191	9.79284	13.182	13.5864	10.4469	10.534	9.8182	10.0003	9.68277	9.55815	9.60861	9.79912	8.73596	8.39485	13.2641	12.8655	10.1499	10.1331	11.1268	10.4679	10.8898	10.9001
84166	NLRC5	6.97914e-16	3.36016e-17	2.49388	2.44893	5.72577	0.462054	1.99299	0.882295	1.0588	4.24721	-0.00160408	1.11409	11.8426	12.001	9.41297	9.44293	11.186	11.2194	8.75228	8.7553	11.0037	11.5119	5.36552	5.69859	6.88901	6.96317	6.34661	6.58147	11.7738	11.4369	9.66445	9.56028	6.82925	6.88977	6.11543	5.83899	8.72477	8.96388	8.11091	7.46015	10.4841	10.2258	5.74604	6.4694	11.1246	10.8873	11.0596	10.9555
254228	FAM26E	8.96087e-14	9.57965e-15	2.47798	0.620265	1.21074	0.127296	-0.0233526	0.442046	0.494574	-0.310587	-1.02131	-0.396229	2.46176	2.49421	0	0	2.4852	1.40912	1.75652	0.89727	6.74406	6.81317	5.74725	5.38851	5.49615	5.18196	5.84815	4.57536	0.479397	0.596869	0.464206	0.658765	5.71725	5.43599	5.44345	4.8257	7.17718	7.20534	6.45424	6.93913	5.95611	6.087	6.38557	6.27872	5.81338	4.6793	6.29785	6.23744
7453	WARS	1.66929e-16	6.12959e-18	2.46603	1.35773	1.90935	-0.175101	2.91961	-0.357469	0.155344	1.79405	0.0180073	0.22636	15.3413	15.2537	12.8639	12.799	13.6645	13.573	12.186	12.3361	14.63	15.0541	12.9367	12.9287	12.3104	12.5371	12.6351	12.5626	15.5608	15.612	12.6625	12.6711	12.0362	12.5008	12.637	12.6149	11.9289	11.8941	11.7422	11.7701	14.8185	14.4835	12.8885	12.8255	13.1728	13.0661	13.1159	13.087
27145	FILIP1	2.05151e-09	7.30489e-10	2.45153	-0.0348225	4.07727	0.405983	-0.0481129	0.39939	3.75596	1.51614	0.365648	5.35963	6.53704	5.8447	3.6813	3.79738	4.01528	4.67216	3.07845	5.67863	9.99589	10.167	5.67324	6.33507	6.37163	6.79249	6.3747	5.97746	5.67907	4.58176	5.22797	5.12908	5.5246	6.04356	5.60265	5.16673	10.3288	9.22465	5.99639	6.04517	8.7819	9.21407	7.69757	7.26612	6.21441	6.25295	5.6273	6.10875
26579	MYEOV	5.37187e-19	5.46118e-21	2.44908	1.46525	1.39262	0.474978	1.79506	-0.191181	0.52759	1.00531	0.327749	-0.654071	12.0095	11.8752	9.5378	9.44877	9.38206	9.35288	7.91117	7.89327	9.3126	9.52855	8.00211	8.0538	7.25905	7.26147	6.59409	6.97648	12.2566	12.2943	10.4286	10.5322	7.9235	7.89426	8.06188	8.13824	7.57926	7.82918	7.20932	7.14395	7.55181	7.47441	6.6441	6.3715	10.5341	10.5415	10.3274	10.0927
29113	C6orf15	2.40686e-13	3.01473e-14	2.43516	1.23472	0.073976	0.220054	3.13033	0.870643	0.877224	0.153975	-0.293405	0.331956	8.52474	8.53378	6.30021	5.88798	4.79901	5.13159	2.75652	4.70463	3.36877	4.13358	3.74724	3.60715	2.30459	2.09633	1.45583	2.50497	9.54481	9.88904	6.45617	6.71703	4.2544	4.5861	3.85849	3.24073	5.02938	5.13232	4.37624	4.03101	4.52742	4.19771	4.39899	4.01819	11.4145	10.8981	11.422	11.4774
23542	MAPK8IP2	2.97525e-09	1.09841e-09	2.42625	1.57995	1.26247	0.176095	1.76498	0.0976701	0.648001	1.04895	0.0766773	2.05878	8.04632	7.90796	5.3658	5.73598	7.18686	7.90547	6.17719	5.75525	6.48149	7.0731	5.61514	5.41451	4.23981	5.17753	4.8821	4.18304	7.19312	7.3134	5.45072	5.52585	4.13228	5.03675	4.12152	4.85217	5.30509	5.71951	5.04762	4.68097	6.94708	6.66205	6.03642	5.47482	5.38149	5.89847	5.84598	5.28063
162387	MFSD6L	8.82524e-07	5.34085e-07	2.41334	-0.0219622	-0.645176	0.426886	0.0878437	1.55369	-1.28242	-0.509204	0.406883	1.19519	2.6544	2.17228	0	0	3.93771	3.25712	3.75652	3.48223	5.45992	4.89829	5.61514	6.03342	5.43912	5.58571	4.77776	5.39329	3.28675	1.59687	3.04917	1.65877	5.14814	5.15157	2.53656	4.65577	3.99859	3.02129	4.62135	4.96337	5.12116	5.09068	6.10353	5.12672	1.31354	1.6793	1.59388	0.585189
26270	FBXO6	1.55049e-13	1.80329e-14	2.40945	1.21526	1.48344	0.0723934	2.04626	0.073638	0.173879	1.17362	0.521356	0.105919	10.3333	10.3335	7.81505	8.03288	9.68798	9.55648	8.52581	8.28814	9.66243	10.1501	8.46373	8.3819	7.90227	7.9987	8.07366	7.68252	9.98705	10.0634	7.95201	8.00587	7.64134	7.71202	7.70481	7.50126	7.9074	8.15597	7.93348	7.78213	9.80778	9.52022	8.43908	8.54169	7.81323	7.51134	7.17639	7.10548
2633	GBP1	9.4065e-17	3.04929e-18	2.40741	1.62936	4.71917	0.336321	2.56894	-0.646503	1.05525	3.36355	-1.02587	1.32487	12.5185	12.62	10.1792	10.1444	12.7648	12.639	11.0474	11.0978	10.4446	11.323	6.44287	5.88638	5.19687	5.57414	4.9689	5.12946	12.4182	12.41	9.87413	9.81623	4.05512	4.62739	4.88233	5.09318	7.10311	7.18687	6.41793	5.76154	10.2795	9.5029	6.67568	6.37965	9.66841	8.88785	10.3094	10.2986
64127	NOD2	5.40321e-08	2.60245e-08	2.4026	2.79691	2.78341	1.50174	1.77983	-1.41961	0.715655	2.46334	-1.03748	0.162497	5.49689	6.39467	3.87395	3.21242	3.50826	3.42705	1.34149	0	4.72785	5.33087	1.42532	3.06658	3.43912	4.20324	2.45583	2.18305	5.5914	5.35176	3.98777	3.39573	2.35468	2.54276	3.53656	4.20009	3.50289	3.60625	2.62135	3.05648	5.33596	5.17586	2.45145	3.13367	4.47301	4.70167	5.47462	5.77501
4938	OAS1	2.72469e-18	4.21596e-20	2.40115	1.54548	4.8782	0.695236	2.68782	0.456887	1.21947	3.74176	0.881144	2.82658	15.3686	15.3614	12.9671	12.9606	15.3352	15.2069	13.6914	13.7598	14.2758	14.61	9.59138	9.53797	11.4397	11.2697	10.7102	10.6087	15.388	15.6205	12.7947	12.8382	11.8025	12.0638	11.5554	11.3971	11.4676	11.552	10.1573	10.4234	13.838	13.5247	9.94982	9.92941	12.6992	12.0576	11.5824	11.412
715	C1R	5.09919e-19	5.11875e-21	2.39201	1.4419	1.09085	-0.0899043	1.63268	0.145261	0.0831461	0.673523	0.416115	0.134825	12.5122	12.5659	10.2997	9.99436	11.0762	11.027	9.66098	9.55838	8.26587	8.52595	7.26871	7.3414	7.60118	7.65134	7.73771	7.69461	13.1726	13.2625	11.5593	11.6104	6.9165	7.37808	6.88068	7.12338	6.97514	6.78727	6.85781	6.73831	8.58426	8.06143	7.45574	7.8429	9.28899	9.30301	8.91551	8.84426
6891	TAP2	2.75567e-17	7.08298e-19	2.37341	1.43521	2.72924	0.556676	2.09166	0.403215	0.504246	2.74451	0.086134	1.07995	12.943	13.0181	10.5712	10.6431	12.6281	12.6931	11.1958	11.255	12.4951	12.883	9.87743	10.0422	10.2535	9.84971	9.5495	9.44037	13.2315	13.224	11.1879	11.0842	9.74267	9.77304	9.2742	9.43508	10.2454	10.4888	9.76486	9.96087	12.8129	12.5219	9.85205	9.99375	11.5257	11.3813	11.3285	11.4063
4824	NKX3-1	3.87767e-06	2.58049e-06	2.35671	1.6346	1.48355	-0.125291	1.70073	0.847758	0.524544	1.27199	-0.588093	0.983078	6.48031	6.19686	3.96705	3.99669	5.36656	4.55643	3.34149	3.31231	6.14442	6.97765	5.04003	5.11495	5.47739	5.22667	5.80196	5.15267	6.33779	6.49572	4.80009	4.63197	5.68346	5.08295	3.85849	5.21241	4.98574	4.82864	5.12385	3.64145	6.67872	6.5094	5.6441	5.00005	5.72858	6.17008	6.56385	6.51099
59285	CACNG6	1.5139e-10	4.11192e-11	2.35123	1.12529	0.47576	-0.703221	1.03813	-0.629447	-0.772785	1.16856	0	-0.572107	3.53018	1.17228	0	0	4.38224	4.27702	3.34149	3.06719	6.12663	7.36125	6.16228	6.37408	4.23553	5.2751	5.47376	5.44332	1.4794	0.596869	0	0	4.34122	4.40273	4.95475	5.04809	4.76968	3.86259	5.314	4.86384	6.63795	5.42959	5.04926	4.68116	0	0	0	0
8877	SPHK1	1.68299e-08	7.29582e-09	2.34676	1.301	1.26109	0.504735	1.70285	1.30937	-0.100764	0.846456	-0.147109	0.512936	8.54295	8.64286	5.86333	6.62896	8.74806	8.71452	7.88293	6.97764	7.51234	7.50628	6.33154	6.16491	6.98637	6.30061	6.16926	6.10825	8.71677	8.87828	7.05881	7.13054	7.75525	7.23623	6.48814	5.88459	6.39188	6.72311	6.63258	6.68394	6.70206	7.20709	6.00165	6.21459	6.25437	6.37122	6.53615	6.38366
55008	HERC6	2.76048e-16	1.11725e-17	2.34633	1.92212	2.96842	0.25841	2.41046	0.3076	0.942969	2.71055	0.575049	0.946853	12.7376	12.6548	10.3369	10.3629	12.3901	12.2796	10.3472	10.4783	12.6097	12.8651	9.73013	9.80782	9.47385	9.39993	9.17033	9.18663	12.7304	12.7079	10.3046	10.3127	9.34045	9.69266	9.06404	9.35388	9.60904	9.55285	8.61523	8.66073	12.1174	11.9645	9.22813	9.43271	11.1196	10.4599	10.2353	10.1941
11054	OGFR	2.37721e-14	2.12945e-15	2.32497	1.27927	1.90738	0.287273	1.61554	0.733751	0.256726	1.65988	-0.0998383	0.878233	12.5876	12.5146	10.2639	10.1883	12.2746	12.2653	11.0278	10.9535	11.7731	11.9153	9.87873	9.99492	10.696	10.499	10.4009	10.2195	12.4142	12.3752	10.7825	10.7758	10.473	10.354	9.76702	9.59248	10.6256	10.6118	10.3033	10.4206	11.9439	11.9344	10.4024	10.1561	11.1694	11.0681	11.1574	11.2797
8970	HIST1H2BJ	1.90964e-05	1.39621e-05	2.32409	0.634149	1.4804	0.152331	1.80195	0.473621	1.01831	0.456268	0.961149	2.00986	6.49016	6.30328	4.19587	3.94939	5.82724	5.82866	5.1211	5.2665	5.82249	5.43078	4.31609	3.97639	3.45455	2.39589	3.0408	2.50497	6.55265	6.46312	4.73321	4.67866	3.24776	4.3012	3.62402	2.9777	4.67948	4.74921	3.16567	4.22641	3.95611	4.41457	3.70299	3.75516	6.18456	6.45628	5.22246	5.49608
53826	FXYD6	1.57247e-18	2.22168e-20	2.3212	0.0855951	0.131458	-0.0281715	1.26491	0.431852	0.0987329	0.440155	-1.19035	0.108594	5.23183	5.17228	2.87485	2.88686	4.93304	5.47409	5.14884	5.08709	7.57608	8.10341	7.62801	7.78855	9.72345	9.88909	9.7978	9.87109	5.90111	6.03279	4.88167	4.5224	9.31339	9.38682	8.80775	9.02875	8.64682	8.19559	8.2845	8.36044	9.30905	9.18421	8.83567	8.77729	5.37998	5.24728	6.38083	6.62714
1134	CHRNA1	3.43629e-11	7.86787e-12	2.31989	1.59642	3.90163	1.76743	4.17883	0.2094	-0.317903	2.14475	-0.00520039	3.62406	6.88162	6.44608	4.12187	4.56606	5.21455	4.27593	3.07845	3.2192	6.58113	7.21182	2.13461	3.85508	2.29228	3.42563	0	2.18305	9.22685	9.46289	5.53983	4.79226	2.93964	1.99342	2.85849	1.65577	2.89521	2.60625	3.08078	3.05648	7.66593	7.62795	5.50506	5.49932	8.73738	8.39515	8.64318	8.49975
286006	LSMEM1	0.0189609	0.0180698	2.31353	-0.0777826	0.303867	-0.521057	-0.308618	-0.10707	1.34789	-0.137322	0.120802	0.882816	4.31232	4.81613	2.87395	1.62746	3.78571	4.3979	4.71072	3.62845	5.46803	4.5172	4.68288	4.69461	4.09783	3.76067	4.74434	4.15626	3.27017	5.24073	4.66967	4.45846	3.96879	4.74533	3.78449	5.14377	5.84682	5.67634	3.99059	4.83679	4.74339	4.83493	5.36912	4.48386	4.34157	4.29295	4.21292	4.18
7318	UBA7	5.1249e-14	5.07575e-15	2.29683	1.59818	5.66115	-0.0337696	2.19747	1.05959	1.48486	3.47918	-0.769059	3.01415	10.605	10.962	8.69296	8.2803	10.6882	11.0553	9.41165	9.13554	9.13487	9.67933	3.42532	4.06658	4.07855	4.46429	4.5433	4.06708	11.0568	11.2942	8.99439	8.96169	4.44698	3.78049	2.72665	3.38163	4.95806	5.37544	3.84786	3.51592	8.96122	8.52301	5.3922	5.13367	8.16161	7.70421	8.87091	8.53303
388284	C16orf86	0.000295902	0.000247903	2.29541	-0.553069	-0.874448	0.320866	1.00327	1.54455	0.00510311	0.560948	0.761472	0.260913	4.60782	4.73979	2.13096	2.62584	5.00829	3.95608	5.41835	4.65216	4.89288	4.11596	5.38198	5.37575	6.00231	5.87977	6.03024	5.21011	2.93883	4.9188	2.73289	3.1182	6.08111	5.42172	3.61892	4.79481	4.29561	5.44323	5.39508	4.33355	5.43507	5.34387	4.85673	4.80031	5.60275	5.68421	4.77437	4.98965
27239	GPR162	1.9366e-12	3.16617e-13	2.29078	0.0764533	-0.520838	0.0806017	-0.129927	0.547797	-1.03517	-0.124554	-0.489094	0.273563	1.6544	2.92716	0	0	0.237273	0.672158	0.756524	0	5.1026	5.00063	5.78287	5.36204	5.32337	6.02638	5.6149	5.57364	3.24705	3.18183	3.43383	3.2549	6.11885	5.83219	5.64508	5.21036	3.9351	4.74921	5.11321	5.64145	5.46436	5.67408	5.47901	5.90853	2.89127	3.45851	3.29432	4.03365
4622	MYH4	2.60198e-11	5.78791e-12	2.2761	0.962939	-0.313652	0.51083	0.613441	0.246841	0.401661	0.407707	1.58138	0.218491	4.74892	4.59092	3.16017	1.62746	5.07844	4.41811	4.02954	3.54113	6.00669	5.2508	5.86826	6.01654	5.35528	5.43481	5.02569	4.74274	4.96321	4.57415	4.24799	4.06249	5.7139	6.04149	5.36945	5.89226	6.38296	6.80129	5.87874	6.50219	3.61604	3.79188	3.45145	3.14105	1.31354	1.84922	0	0
57593	EBF4	2.6915e-11	6.0077e-12	2.27144	0.284668	1.09781	0.172199	2.11616	0.770974	0.137095	0.998488	1.00657	0.446291	7.88947	8.10577	6.10609	5.34628	7.33276	7.71219	7.2913	7.18431	9.30355	9.51847	8.43438	8.19201	9.29811	9.11243	9.11008	8.95607	8.36405	8.42319	6.3325	6.2224	9.30721	9.08686	8.49484	8.35728	8.23628	8.49913	7.93741	8.52381	9.56653	9.3448	8.37374	8.54061	6.15539	6.70598	4.98959	5.85864
440836	ODF3B	1.77717e-10	4.91107e-11	2.24843	1.35064	2.31445	-0.238115	1.64469	-0.0889916	0.149849	2.501	-0.673369	0.850921	8.64466	8.84158	6.52481	6.46457	7.5152	8.04748	6.44052	6.42087	6.24047	7.33876	5.04649	3.90383	4.58288	4.36022	4.50023	4.91911	8.98672	8.73455	7.04055	7.39135	3.98721	4.63998	4.68549	4.11968	5.08965	3.39145	3.89636	4.28505	7.52183	7.03096	4.78199	4.7688	6.35575	6.03557	6.82227	6.91579
92949	ADAMTSL1	2.22128e-07	1.20196e-07	2.23434	1.4215	0.399486	0.887907	0.187326	-0.0656381	1.7547	0.148501	0.0218072	1.09339	4.56129	3.3422	0	3.43481	1.17085	1.67216	0	0	6.21735	6.00453	5.66601	5.7569	4.48492	5.1903	3.51473	4.38468	5.54907	5.18183	5.52756	4.82869	4.42996	4.28692	4.73296	4.1152	4.25778	4.51442	3.62135	1.64145	7.53973	7.88035	7.49376	7.62931	6.2214	6.20024	6.22081	6.15722
91351	DDX60L	1.05601e-13	1.15729e-14	2.23386	2.09777	4.55715	0.892633	2.15714	0.158793	1.18954	3.63601	-0.564589	1.16209	12.3415	12.5839	10.3185	10.1393	11.8672	12.0529	9.67234	10.0522	12.4753	12.7895	8.3651	7.7854	9.46978	9.3219	8.53527	8.47114	12.1125	11.6929	9.75968	9.73138	9.23341	9.48654	9.25225	9.15011	10.0687	9.90134	8.72639	8.86453	12.8004	12.562	9.00007	9.09036	10.7069	9.75964	10.7913	10.8044
153478	PLEKHG4B	9.74311e-10	3.22382e-10	2.23298	0.102169	0.936247	0.0185194	1.01815	-0.0271897	-0.133638	0.628915	-0.0653772	0.587445	3.40929	4.26909	0	3.21242	4.7818	4.7737	5.13919	4.21197	7.90212	8.54405	7.24055	7.33312	8.68763	9.04173	8.87843	8.8139	3.70745	4.71235	2.78613	3.59736	7.84791	8.08182	7.97811	8.006	7.53696	7.34478	7.55315	7.59586	9.06475	8.98386	8.59707	8.19372	4.87812	5.10478	5.41763	4.69602
10410	IFITM3	6.92691e-17	2.11395e-18	2.2262	1.56632	2.7934	0.624359	1.88431	0.367418	0.415639	2.78204	0.468372	1.11568	15.2149	15.1023	13.0298	12.835	15.4718	15.4404	13.8082	13.9715	14.9413	15.255	12.2126	12.397	10.2284	10.0514	9.61873	9.4124	15.793	16.2574	14.119	14.1628	12.2908	12.4049	12.0655	11.8954	12.6263	12.5705	12.1336	12.232	13.9974	13.6054	11.0819	10.9568	12.8137	12.1851	12.0465	12.0157
2537	IFI6	4.28997e-17	1.20415e-18	2.22223	1.69164	5.89553	1.62909	2.25835	1.51258	1.81558	4.39811	0.670547	3.91564	16.312	16.1585	14.0401	13.9859	16.3695	16.2763	14.6162	14.6463	15.4809	15.7298	9.67808	9.74158	11.4004	10.4857	9.50405	9.12382	16.4451	16.6841	14.2714	14.3411	10.4977	10.5717	9.11238	8.93187	11.1926	10.9638	9.23098	9.29432	15.0978	14.5945	10.4997	10.3964	11.9341	10.6801	10.5797	10.6934
4940	OAS3	5.49576e-19	5.69254e-21	2.21842	1.71305	5.05888	0.919571	1.99314	0.699708	1.25443	3.9792	0.729002	2.65267	16.0291	16.1208	13.8231	13.8899	15.8412	15.9119	14.1249	14.2021	15.757	16.0087	10.9097	10.7383	12.7529	12.513	11.7645	11.6623	16.0958	15.9458	14.0344	14.0209	13.1656	13.3473	12.6175	12.496	13.1566	13.1034	11.8387	11.9124	15.5642	15.347	11.5032	11.4496	14.1517	13.6745	13.2668	13.1014
10742	RAI2	1.30901e-09	4.45432e-10	2.20403	1.29774	0.466666	0.0883265	0.121279	0.115378	0.239532	-0.204117	0.350646	-0.148971	3.40929	2.87272	1.87395	0	2.99216	2.25712	1.75652	0.89727	8.13369	8.4854	7.65654	8.02922	7.43329	7.53288	7.48926	7.30026	3.00296	0	2.6866	0.0738026	7.60441	7.13571	7.37786	7.13151	7.07654	6.99857	6.71938	6.87666	7.33462	7.16247	7.34454	7.5608	3.63547	3.88875	3.91581	2.90712
247	ALOX15B	2.86445e-16	1.16483e-17	2.19493	0.361964	0.016284	0.253356	1.65633	-0.281466	-0.446368	0.762673	0.610742	-1.76657	9.5363	9.63213	7.60649	7.17209	7.50529	7.47092	7.5391	6.71319	7.4608	7.68201	7.75713	7.35311	6.08458	6.55576	6.38255	5.75108	10.2475	10.3597	8.62917	8.66544	6.91873	6.80743	7.19038	7.09872	5.69538	5.50395	5.80484	6.28723	8.28668	8.25706	7.46466	7.55373	13.9217	13.9352	13.3412	13.2942
11248	NXPH3	1.96843e-05	1.44196e-05	2.15981	1.29997	0.290873	0.793526	1.98969	0.440337	-0.548585	0.064909	0.972506	2.98164	5.91179	5.81613	4.19587	3.21242	4.46609	4.3726	2.75652	3.48223	3.43017	3.09093	2.74724	3.19211	4.23981	4.27153	3.0408	3.88348	6.15888	6.72615	4.3711	4.53454	4.13228	4.61315	3.12152	4.74324	0.502894	2.02129	3.62135	0	5.61604	4.93541	5.34454	5.07709	5.8371	6.4672	5.68664	4.67265
257240	KLHL34	2.2371e-05	1.65036e-05	2.15812	-0.863507	-0.576776	0.758893	-2.06796	2.21488	-0.885413	-1.35308	0.0208204	0.442397	3.82433	4.57827	1.87395	2.21242	4.71236	4.57905	5.16695	5.85147	4.0992	5.08007	4.94888	5.38394	3.39181	3.57221	2.45583	2.9904	3.17984	0	3.52771	3.78805	3.38021	3.5861	2.53656	0	4.08786	3.22854	4.52824	4.55898	3.89722	2.7979	4.34454	5.05675	0	0.849222	0	0.807582
4326	MMP17	2.1106e-07	1.13816e-07	2.1495	0.739461	0.0686622	0.313716	1.25151	0.27655	-1.24032	0.752031	0.0594633	1.38761	6.81763	6.18163	3.64654	5.05372	6.55118	7.02566	6.24645	5.85147	4.37794	3.88101	3.99091	4.13071	4.57238	4.60534	4.48558	4.06471	5.174	5.8448	4.21314	4.30262	4.30221	4.19811	3.70648	4.24073	2.75082	2.60625	4.08078	3.75692	4.52171	5.10046	4.43695	3.68116	3.78862	3.84922	4.17884	3.34008
4061	LY6E	1.90857e-14	1.65475e-15	2.14931	1.14721	1.88521	0.181829	2.11522	0.579522	0.102036	2.00936	0.357759	0.440242	14.8464	14.6502	12.57	12.628	15.0448	15.0549	13.9052	13.9001	14.1864	14.4937	12.5104	12.3993	12.435	12.2958	12.2467	12.1205	14.8102	15.1851	12.8166	12.9483	12.2829	12.1309	11.7136	11.5412	11.9492	12.0654	11.7301	12.0805	14.1052	13.7305	11.8741	11.943	10.5523	9.60607	9.69749	9.74536
4855	NOTCH4	0.000155338	0.000126475	2.145	-0.435336	-0.884753	0.466489	-0.709251	-0.442256	-0.0553102	0.686736	-0.193116	0.0490532	3.13467	3.59854	0	2.4432	2.55052	3.41847	2.75652	4.08314	3.49626	4.16218	4.70589	4.72206	5.4124	5.37468	5.37374	4.48036	3.12325	2.59687	3.83344	3.30518	4.75757	3.71487	4.9463	4.41066	5.45761	5.19121	4.96636	5.79309	4.47683	4.51846	4.50208	3.11973	3.06843	2.81187	3.68134	2.58519
552	AVPR1A	0.000328153	0.000276014	2.13802	0.581264	-0.0375414	0.400788	-1.69718	-0.674375	-0.567519	0.430152	1.63671	-0.491758	3.23936	3.66413	0	2.62746	3.72913	2.67216	1.75652	3.48223	7.04324	7.20987	7.27811	7.05009	4.96065	4.58571	3.70376	5.04103	3.97125	0	3.43383	3.93178	5.07088	4.28692	5.02841	5.67814	4.7883	4.02129	5.08078	4.86384	5.41449	5.44176	4.89203	5.10392	2.8985	3.13873	2.76381	0
84251	SGIP1	1.59351e-13	1.856e-14	2.13178	1.21387	-0.777069	-0.301528	1.79544	-0.656774	-0.643025	-0.36108	0.390002	-0.715388	3.25474	2.75724	1.74841	0	3.16145	2.92009	1.75652	1.89727	7.07781	7.33646	8.16863	7.79978	6.80537	7.38275	7.41407	7.3771	3.54797	3.50376	1.57968	1.88116	7.23664	7.12552	7.76385	7.91186	6.53356	6.64344	6.94307	7.51998	6.78134	6.16191	6.61825	7.04717	2.21814	0.489398	1.17884	0.748688
64761	PARP12	2.55095e-16	1.01777e-17	2.12863	1.43479	2.89083	0.787562	2.14634	0.388482	1.13266	2.60645	0.15901	0.951777	12.5167	12.5133	10.4661	10.3066	12.3954	12.389	10.8935	11.0213	12.2009	12.5122	9.43092	9.50055	9.31368	8.99058	8.19949	8.52965	12.3898	12.5403	10.3052	10.3322	9.05356	9.43339	8.89226	8.81772	10.139	10.0927	8.85761	9.10877	11.9074	11.7031	9.08498	9.31268	10.6165	10.1291	10.2146	10.213
1588	CYP19A1	1.19816e-08	5.0401e-09	2.12525	-0.800823	-0.889011	0.559061	1.24585	0.563283	-0.852758	-0.600554	1.53222	-0.482917	8.84294	9.07829	6.78588	6.88485	4.82224	5.10821	5.59043	5.94166	3.7521	4.37634	4.94175	4.9647	3.43912	2.56581	1.45583	3.43097	6.70849	6.71061	5.41897	5.50843	3.59172	3.71268	3.12152	3.05631	3.7584	3.16207	4.08837	4.53761	3.85575	3.51385	4.13748	4.43323	0	3.06444	0	0
352961	HCG26	1.21395e-07	6.24903e-08	2.12411	-0.072072	3.71223	-1.48157	1.22246	-0.384204	1.25461	2.26772	-0.405178	0.205608	5.38232	5.85915	3.45891	3.53435	4.66612	4.99409	4.90708	4.89727	3.37934	4.04513	0	0	0.48492	2.19082	2.45583	3.18305	5.28508	5.94168	4.18448	4.59736	0.547321	0.22083	1.53656	0	1.50289	3.26922	2.2629	0	3.65566	3.9571	1.6441	1.43323	5.49914	5.13169	5.70286	5.73832
57674	RNF213	9.37499e-12	1.85388e-12	2.1236	1.44626	2.87777	0.25503	1.73979	0.038662	0.238306	1.92068	-0.0831337	0.705344	14.6081	14.864	12.3001	12.9248	14.3208	14.2618	12.6163	13.0737	14.9081	15.3296	12.1337	12.3485	12.5135	12.6434	12.3321	12.3147	14.3665	13.8794	12.3224	12.4439	12.6005	12.6471	12.6306	12.5396	12.4694	12.3794	12.1847	12.1874	14.5675	14.6047	12.5757	12.7552	12.5212	12.8466	12.8766	12.6575
4585	MUC4	9.50597e-14	1.02596e-14	2.12163	0.201399	2.08576	-0.934739	2.23367	-1.14209	-1.05063	0.993336	-0.661657	-0.605046	10.6128	10.7829	8.63669	8.51568	7.47038	7.23358	7.26168	7.03948	7.0487	7.7784	5.27145	5.38413	4.19495	5.12472	5.60233	5.58682	11.3453	10.5714	8.71388	8.73554	5.07444	5.17815	6.8961	5.64067	6.24045	5.88712	7.144	7.08483	8.10567	7.83426	6.88099	7.07227	10.3351	10.3048	10.9996	10.9636
10346	TRIM22	3.71544e-17	1.0016e-18	2.11397	1.79065	3.36492	0.319792	1.94456	-0.269895	0.817316	3.2543	-0.0668793	0.827061	13.1234	13.2718	11.1177	11.0496	12.5955	12.5587	10.7589	10.814	11.7492	12.3645	8.72253	8.66128	7.87148	7.99013	7.63123	7.59079	13.1393	12.9998	11.125	11.1249	7.62853	7.60306	7.96814	7.80324	8.53569	8.4941	7.62278	7.77238	11.6239	11.0406	7.76304	8.39288	10.878	10.4136	10.7363	10.689
221833	SP8	3.13395e-08	1.44121e-08	2.11079	0.336079	0.516578	0.0217381	1.27405	0.318848	0.119516	0.158276	0.380775	0.432935	1.6544	4.19465	0	1.62746	0	0.672158	0	0	7.55528	7.19597	7.12749	6.5906	5.21121	5.70574	5.11119	5.76229	3.12325	2.9188	3.49395	0	6.0787	5.52022	5.6423	5.31893	7.47511	6.59584	7.26764	6.56428	5.39121	5.18211	5.57561	4.68116	4.14643	4.55508	4.08573	3.85422
10021	HCN4	4.48693e-08	2.12957e-08	2.09679	1.59022	0.027143	0.181161	1.35845	0.113319	0.409579	0.520053	-0.457291	1.27051	3.56129	3.25974	0	2.62746	4.46609	5.01201	1.75652	4.54113	6.54565	6.57206	6.32013	6.74329	6.83512	6.81233	6.81339	6.47175	4.85444	4.35176	3.6606	2.82869	5.90194	6.26522	6.12152	5.819	6.01069	5.97548	5.49582	5.67119	5.41029	5.57751	5.34454	4.60316	0	0.26426	1.17884	0
55601	DDX60	2.21387e-13	2.72346e-14	2.09044	1.97875	4.59093	1.30107	2.13347	0.394944	1.66732	3.63144	0.362611	2.3169	13.4087	13.56	11.3836	11.4043	13.3321	13.357	11.1859	11.5457	13.817	14.101	9.52592	9.21016	9.7756	9.55975	8.59453	8.13866	13.2905	12.8403	10.9078	10.9561	9.33256	9.89667	9.12621	9.31313	10.3856	10.4656	8.74641	8.77016	13.7117	13.3484	9.94369	9.85347	10.7676	9.26723	9.82591	9.48372
140691	TRIM69	1.1297e-07	5.7785e-08	2.08934	0.963386	2.12117	-0.25397	2.41051	-0.28328	0.806933	1.3103	0.97091	0.593452	7.52955	7.34747	5.54731	5.15102	6.28627	6.60944	5.78627	5.18267	7.34917	7.71336	5.26662	5.55357	5.74858	4.44091	5.4483	5.24913	7.44171	7.98416	5.29684	5.30801	4.79999	5.10527	5.50619	4.96563	6.06386	5.88233	4.75228	5.58005	7.01004	7.33723	5.63657	6.09011	5.17152	5.2962	4.43098	4.09492
89872	AQP10	2.03149e-06	1.30345e-06	2.08029	-2.16899	-1.55176	-0.629883	-3.01035	-1.43115	-0.461777	-0.884055	0.224454	-2.88017	2.52887	1.63171	0	0	2.60651	1.78764	5.30879	3.42334	5.08422	5.31975	7.30212	6.20537	3.59595	4.93763	5.4139	4.37944	1.4794	0	3.63079	3.8693	2.91656	1.92127	3.34391	4.35621	3.10937	2.72173	3.52824	3.22641	4.51383	3.52037	5.35889	4.44341	2.21271	0	1.76381	0
57575	PCDH10	1.1354e-08	4.74997e-09	2.0743	0.875201	0.213279	0.31302	1.06736	0.260006	0.474819	0.407855	-0.749886	0.760585	3.97633	0.172277	0	0	3.19147	3.67216	1.75652	3.3567	6.85644	6.43966	6.68647	6.18307	6.73126	6.85941	6.62576	6.33888	4.06436	4.47461	3.5231	2.88116	6.09164	5.46305	5.20898	5.8257	7.27438	7.52113	6.50399	7.34189	6.77986	6.9106	6.52266	6.35209	0	1.26426	1.17884	1.58519
154	ADRB2	4.91507e-09	1.90349e-09	2.06589	2.05503	1.81744	0.533864	1.75024	0.972386	1.5367	1.20053	-0.213166	0.17479	9.2195	9.31566	7.43868	6.96471	6.89905	7.13159	4.56388	5.3567	7.74003	7.56667	6.20668	5.46513	6.80233	6.45117	5.91527	6.27051	10.2376	10.3774	8.54813	8.56637	6.23382	6.26522	5.34391	5.21036	5.85162	5.98707	5.70882	3.05648	8.35099	8.11093	7.11983	6.94103	8.7791	8.43251	8.72746	8.91049
10581	IFITM2	1.23418e-14	9.92418e-16	2.06304	1.57885	3.06027	-0.0416107	2.25335	-0.144784	0.239748	2.27388	0.310795	0.434482	12.52	12.4414	10.4431	10.3922	11.3774	11.4474	9.74214	9.92495	9.89343	10.3891	7.03516	7.12679	9.67315	9.85492	9.86155	9.74974	11.2586	11.8352	9.28313	9.30406	7.42989	7.25162	7.83958	7.13151	7.59795	7.29004	7.1721	7.23639	9.99401	9.36254	7.45868	7.35011	7.8054	7.43607	7.26321	7.35667
5371	PML	1.85088e-15	1.0639e-16	2.05035	1.42546	2.36851	0.331103	1.92239	0.417281	0.512725	2.2151	0.0450993	0.867043	13.1527	13.2064	11.1895	11.0689	12.4761	12.6686	11.1398	11.154	12.6353	13.0298	10.4408	10.4872	10.7115	10.6364	10.3866	10.2992	13.1572	13.4431	11.3497	11.4058	10.5525	10.5133	10.175	10.0563	10.8229	10.7279	10.122	10.4034	12.6821	12.4256	10.4029	10.2746	12.2543	12.0427	12.1138	12.093
147111	NOTUM	6.75124e-12	1.28424e-12	2.04867	1.08578	1.57143	0.59247	2.19984	3.01003	1.58973	0.808046	-0.517691	1.13782	7.72534	7.28703	5.33338	5.58165	7.46223	7.3535	6.60394	6.04023	5.91565	5.88031	4.06107	4.59204	7.49898	6.82632	6.77438	6.36599	9.38757	9.69331	7.19358	7.48762	7.63463	6.95931	4.39454	4.17933	6.1656	6.62294	4.6946	4.91446	6.32143	6.74979	5.82917	5.62595	8.19261	8.58239	8.92389	8.88649
51129	ANGPTL4	1.79965e-09	6.33214e-10	2.04787	0.797195	-0.229169	0.0991807	0.719949	-0.678037	-0.585842	0.147206	-0.658445	-0.227214	8.96645	9.14892	6.75626	7.26336	7.13814	7.16668	5.90627	6.80416	6.07595	6.89183	6.96448	6.46165	5.54129	5.89839	6.0359	5.20541	8.92683	9.0691	8.17503	8.381	6.41769	5.79256	6.73503	6.8313	6.53831	6.57332	6.97574	7.30757	7.73524	7.24564	7.23406	7.45241	9.77271	9.24843	10.1489	10.1891
59344	ALOXE3	4.18053e-10	1.2726e-10	2.04021	0.747291	3.23251	0.331906	0.467683	0.350025	2.46689	1.45584	0.441638	2.80405	6.49312	6.71807	5.04387	4.08689	5.57797	5.88939	4.78863	5.18415	8.01764	8.23173	4.68534	5.099	5.44654	5.75762	4.77776	5.76259	5.61615	5.55107	5.12711	5.10474	6.20317	6.19636	5.72756	5.97192	7.97697	7.87424	5.57555	5.34189	6.1221	6.38926	5.10353	4.49616	7.35263	7.13887	6.89903	6.70919
220441	RNF152	0.000150605	0.000122458	2.03687	-0.652149	-0.429478	1.93531	-0.328481	-0.452856	0.522273	-0.331334	-0.749886	0.0588932	4.17796	3.69584	2.1726	1.62746	3.6967	2.55968	3.34149	4.2192	5.82249	6.02592	6.35605	6.35131	4.23981	4.15077	0	4.51996	4.28675	2.40422	3.60171	3.74623	4.27524	3.80579	4.74601	4.24073	4.54729	3.91206	3.03639	4.37841	4.77169	5.12271	5.50208	5.05499	0	0.679297	0.59388	1.58519
222950	NYAP1	2.26862e-08	1.01218e-08	2.03217	0.942296	0.535753	0.253686	1.73081	0.804928	0.0798264	0.582717	-0.133042	1.0496	7.20208	7.13779	5.19587	5.07966	5.3458	5.58577	4.82777	4.2192	6.7521	5.81719	5.86826	5.62952	7.84387	7.41122	7.18743	7.56028	7.85829	7.0219	5.65128	5.76729	7.80905	7.10819	6.94551	6.36186	6.41508	6.45858	6.01367	6.70034	7.58617	7.6353	7.00982	7.04621	7.50685	8.03745	7.76001	8.05038
2668	GDNF	4.09679e-06	2.73756e-06	2.02476	1.0147	1.75541	-0.659225	1.32816	0.773421	-0.255701	-0.0902872	1.22382	1.77432	5.74186	5.12647	3.33338	3.48544	7.17499	7.02604	6.02643	6.1452	3.65256	2.09093	2.23267	0	3.92454	2.20324	3.45583	3.9904	6.78622	7.04945	5.5231	5.65626	4.45421	3.32935	3.12152	3.1152	3.36088	4.97548	3.79128	5.05648	3.21915	2.99954	2.6441	3.75516	2.48346	3.00123	2.45186	0.585189
333926	PPM1J	4.27682e-11	1.00576e-11	2.02105	0.488996	1.27399	-0.125694	0.75132	0.472207	-0.252701	0.857264	-0.566046	-0.252029	7.68844	7.76195	5.78867	5.61961	6.57717	7.11261	6.45696	6.25482	8.02352	8.5853	6.81804	7.24281	7.81312	7.76973	7.7745	8.05975	7.31572	7.00679	6.23914	6.58072	7.50323	7.64425	7.19224	7.01081	7.62621	7.48304	7.70642	7.90823	8.09336	7.74652	6.90588	7.21948	5.32575	5.33091	5.92181	5.86695
79857	FLJ13224	0.0275576	0.0264687	2.01976	0.369788	0.373939	0.534327	0.433026	0.570015	-1.16743	0.420916	-0.0774713	-0.398782	3.56129	3.56459	0.873946	2.21242	4.03117	3.94717	4.75652	2.48223	4.06205	4.1784	4.30045	3.19211	4.06988	4.35008	3.70884	3.64248	4.00296	2.9188	2.9819	3.0738	3.57942	3.65983	3.12152	2.9777	3.82482	2.82864	4.90146	4.08686	2.89722	4.34387	2.6441	3.75516	4.23001	4.75397	4.22032	4.91861
94240	EPSTI1	1.32069e-12	2.05163e-13	2.01554	1.71921	2.25814	0.105487	2.32668	-0.0596571	0.462934	1.59768	-2.09808e-05	0.48611	13.6818	13.7273	11.7004	11.6776	13.4802	13.324	11.6154	11.7504	13.4773	13.8292	11.3819	11.4083	11.8576	11.8617	11.8015	11.7069	13.4826	13.6729	11.2251	11.2769	11.4869	11.7168	11.6069	11.7161	11.5751	11.5311	11.0814	11.099	13.6057	13.1655	11.881	11.6949	11.2608	10.416	10.9253	10.7515
4502	MT2A	5.54004e-09	2.17138e-09	2.01478	1.75241	0.883463	-0.0170546	1.56615	-0.211076	0.525348	1.08706	0.450528	-1.00029	10.9891	10.9011	9.2567	8.60388	10.4188	10.2926	8.36385	8.84281	10.0224	10.685	10.0768	8.86366	8.56933	8.75318	8.96949	8.38713	11.2361	11.7269	9.88952	9.94115	8.85657	9.00325	9.34793	8.93404	9.34096	9.47884	8.68674	9.08236	10.9768	10.1997	9.56326	9.43918	7.60097	7.00084	6.77776	6.92299
3557	IL1RN	8.47704e-07	5.11712e-07	2.00832	1.70377	0.386895	0.635641	1.88591	-0.128701	0.60779	0.933348	0.460069	-2.94116	7.54111	7.12647	5.42853	5.2224	7.75166	7.59796	5.68726	6.25482	6.04161	6.50879	5.8119	5.9647	4.28366	1.53339	1.0408	3.50497	7.41013	8.43607	5.82566	6.24873	3.79525	3.47507	3.62402	3.9037	3.45709	3.77618	4.37624	1.64145	4.31226	3.8797	2.6441	3.68116	5.24428	5.18709	4.86715	4.64408
285220	EPHA6	1.60657e-10	4.38827e-11	1.9999	0.385922	-0.0057435	0.00393677	1.11525	0.152711	-0.087378	0.32612	-0.135826	-0.674811	3.6329	4.16427	0	3.79738	3.82387	3.06448	3.41188	2.70463	7.10464	7.04432	6.86244	7.298	7.88695	7.77074	8.06377	7.58604	4.24774	4.35176	3.2952	3.0738	7.39515	7.41278	7.31608	7.18643	7.51092	7.50993	7.54786	7.64774	7.11275	7.27185	6.89847	6.83389	0.313538	0	0	0.585189
57469	PNMA8B	1.77427e-09	6.23604e-10	1.9983	-0.483378	-0.505862	0.386039	-0.391835	0.807135	1.2672	-0.349668	-0.322999	1.00912	2.23936	1.75724	0	0	1.82224	2.67216	2.56388	2.89727	5.24984	4.33886	4.94888	5.65155	5.77032	5.98085	5.45584	5.52326	0.479397	2.59687	2.20117	1.65877	4.97359	4.9623	4.34391	3.9777	4.50289	4.87927	3.79128	3.05648	4.28954	4.90224	4.81402	5.07709	6.19618	5.9177	6.45807	6.30181
80765	STARD5	2.27499e-13	2.8312e-14	1.99585	0.896246	2.18395	0.210949	2.03688	0.540241	0.218204	2.46912	0.150525	0.435315	9.47695	9.43487	7.73151	7.18861	8.91515	9.09183	8.09695	8.11754	9.71972	10.109	7.79081	7.67001	7.15235	7.07931	6.76408	7.04568	9.21767	9.69713	7.36244	7.4786	6.76493	6.91432	6.06492	6.53384	7.30636	7.11455	7.04817	6.93633	9.49609	9.09143	6.86945	6.77983	6.47216	5.99341	6.24032	5.92421
84667	HES7	0.000255759	0.000212931	1.99315	1.1472	1.96902	0.646487	2.16109	0.644701	-1.00603	1.02213	0.811276	1.94391	5.5482	5.52445	2.87395	4.21242	3.57787	3.37033	2.75652	1.89727	4.90268	4.09093	3.20352	1.85204	4.6932	4.28791	4.63325	3.05489	4.53224	5.75859	3.30349	2.66516	4.98684	3.7803	3.237	4.24073	4.36088	3.5373	4.60583	5.30441	4.0039	4.25519	3.32217	2.89266	6.61063	6.8604	5.72315	6.12532
100288332	NPIPA5	0.00154563	0.0013795	1.98936	3.62674	3.03105	2.69669	0.865425	1.5616	0.420527	0.200798	-0.0544882	0.24052	6.26149	8.75593	5.72194	5.31676	8.55499	8.61448	5.36336	4.55262	8.74954	8.6865	5.57303	5.80092	8.70819	8.8381	6.2433	5.9096	5.16028	6.37034	5.05151	4.74827	6.10405	8.67214	5.96673	5.68626	5.39852	5.49864	5.23056	4.82555	5.60504	5.50866	5.33458	5.37752	7.96136	5.39183	8.26129	5.20088
6348	CCL3	4.27216e-07	2.44639e-07	1.98728	2.49518	3.10758	-0.166856	-0.077975	-1.24494	0.385438	-0.0203495	0	0.0114622	5.20263	5.97378	3.87395	3.3279	4.28716	3.57133	0	2.86812	5.53953	6.5755	1.9004	3.99947	4.21284	4.55912	4.31382	4.79185	3.30383	3.67753	3.7781	3.3592	3.85426	5.20055	5.80854	5.73615	5.13225	4.06568	3.91903	4.50802	6.43858	5.36577	5.84704	5.99801	0	0	0	0
51251	NT5C3A	1.17951e-14	9.40439e-16	1.98488	1.44156	2.62769	0.480371	2.22492	-0.618214	-0.0476913	1.42365	0.255	-0.200411	12.5253	12.4966	10.5568	10.4954	12.3612	12.2002	10.7314	10.9469	11.1007	11.7633	9.00337	8.60527	8.92999	8.90565	8.17237	8.70253	12.4098	12.3598	10.1649	10.1547	8.60525	8.76444	9.27562	9.3305	9.30833	9.14948	9.34927	9.20393	10.4402	9.977	8.70478	8.86508	8.76859	8.69817	8.51314	8.44362
3772	KCNJ15	1.54769e-06	9.74803e-07	1.98477	-2.00659	-1.60012	-0.232357	-0.811922	-0.698372	-0.784345	0.286674	-0.829224	0.227918	3.46176	3.38173	2.87395	0	0.968456	0.25712	3.34149	1.89727	5.96581	5.56254	7.26926	7.45932	4.12878	4.52517	4.84815	4.27051	5.55236	3.98919	5.64743	5.51796	4.57511	4.55139	5.34391	5.17933	2.08786	1.02129	2.62135	2.05648	5.72494	5.88876	5.10353	5.93681	5.50336	4.86912	6.11483	5.91611
135644	TRIM40	8.12331e-10	2.64008e-10	1.97546	-0.219171	1.80446	-0.834255	1.32452	-1.12876	0.163477	0.600974	0	-0.928869	5.81454	5.7909	3.6813	3.97323	6.51646	6.61448	6.8561	6.71319	5.79804	6.21326	4.70776	3.69461	2.25751	0.520215	3.26319	1.18305	4.85402	5.02313	3.56564	3.66248	2.52552	2.83974	3.44345	4.17933	4.62529	5.44444	4.6946	5.04818	4.86684	5.34222	4.6441	4.36302	0	0	0	0
54033	RBM11	2.66921e-08	1.21036e-08	1.97375	2.95171	2.20685	-0.398442	2.50912	-0.376418	-0.426456	1.62705	-0.340952	0.439817	7.76821	7.58365	5.56511	5.83925	6.29856	6.42859	3.92645	2.89727	7.95439	8.50272	6.48984	5.55357	5.85124	5.35908	6.14234	5.86487	7.42826	7.1489	4.53512	5.0238	5.84635	5.85479	6.00378	6.45019	5.82525	5.37884	5.78458	6.27242	7.65349	7.29245	5.46853	6.22331	5.13372	4.90169	5.56734	5.14997
284348	LYPD5	0.000671009	0.000581899	1.96854	0.147132	2.40762	-0.659522	1.89468	0.345331	1.063	1.36563	0.496917	-0.654953	6.53092	6.23477	4.5178	4.31081	5.4238	4.93894	5.04193	5.02655	5.56037	6.45726	4.59524	2.60715	3.3429	2.91945	4.81339	2.76801	6.56951	6.8535	4.99486	4.63879	4.61341	4.52461	5.09115	3.35621	4.68612	4.87927	4.57555	2.86384	5.43645	5.27903	3.55099	4.43323	6.17695	6.17648	5.63827	5.72133
90246	LOC90246	1.15713e-06	7.1455e-07	1.96827	-0.148877	0.189106	-0.239624	0.668098	0.0424745	0.137527	1.008	0.656769	-0.359069	4.20899	3.31469	2.54464	1.04249	5.04892	5.48363	5.64763	5.18267	4.23753	3.8134	3.67324	3.99947	3.84247	3.34573	3.52278	4.14467	4.62755	5.29842	4.30691	4.28287	3.07088	4.40279	4.27352	3.1152	1.31025	1.02129	0	2.05648	5.0127	5.06614	4.04464	4.01819	1.31354	0	0	0
5168	ENPP2	4.03311e-10	1.22257e-10	1.96697	-0.281012	-0.295558	-0.485062	0.160333	-0.0963259	0.198692	-0.0360703	0.100395	-0.535917	2.82433	2.73706	0	1.62746	3.66354	2.92009	2.92645	4.2192	5.94675	5.58279	5.94364	6.17701	5.3429	5.45478	5.98981	5.77799	2.3207	1.59687	1.20117	2.39573	4.75026	5.2466	5.14142	5.04809	6.07022	6.46699	6.16051	5.97932	5.854	6.09533	6.21901	5.80246	1.48346	2.76676	2.29432	1.75511
126321	MFSD12	2.23335e-13	2.75884e-14	1.94856	1.42765	1.74399	0.231667	1.72821	0.690756	0.154093	1.32172	0.0270844	0.529619	12.3598	12.2149	10.465	10.2125	11.8298	11.769	10.498	10.2455	11.6758	11.7834	9.87903	10.0922	10.6802	10.2804	10.2839	10.2134	12.3602	12.474	10.6615	10.7163	10.9864	10.6512	10.2163	10.0398	10.6381	10.6485	10.5002	10.4783	11.6308	11.6379	10.3436	10.2817	11.618	11.6197	11.5747	11.6088
8651	SOCS1	4.14285e-10	1.25954e-10	1.93898	1.06739	2.9315	0.0127831	1.35982	-0.00332689	0.720896	2.37871	0.615969	1.77168	8.96147	8.81121	7.07362	6.8211	8.89552	8.8263	7.76932	7.81772	8.18413	8.36526	5.17163	5.51477	5.31315	5.03954	5.36273	4.9644	8.52747	8.85308	7.44824	7.21268	5.4939	5.2502	5.39454	5.35621	6.00523	5.23074	4.83081	4.96337	8.10484	7.78234	5.52674	5.60301	7.56951	7.69144	6.77571	7.25329
3135	HLA-G	1.23944e-13	1.3916e-14	1.92203	1.07631	2.09559	0.244434	1.63784	0.886792	0.140523	1.66861	0.0171003	0.599285	10.6753	10.6959	8.71417	8.81299	10.8755	10.8327	9.82523	9.73029	9.99712	10.4142	8.0372	8.18294	8.57049	8.38789	8.22662	8.24289	10.0412	10.1426	8.45604	8.45207	8.10663	8.11055	7.39073	7.05286	8.09003	8.15685	7.78145	8.18439	10.0224	9.61684	8.16667	8.13539	9.52376	9.33825	9.4183	9.40951
115273	RAB42	5.8016e-11	1.41516e-11	1.91406	0.204651	-0.234408	-0.37648	0.100559	0.951627	0.0780568	-0.218582	-0.236226	0.697827	7.153	7.20812	5.5836	4.94939	6.67183	6.77279	6.36632	6.66899	5.03503	4.73479	5.43201	4.80662	4.06988	4.03974	4.48972	4.37287	7.70117	6.88842	7.52623	6.86224	5.05512	5.03675	3.99599	4.19262	4.0778	4.26922	4.13442	4.05648	4.44839	4.6515	4.56693	4.97013	6.92221	6.5754	7.07034	6.89973
8418	CMAHP	4.8155e-05	3.69661e-05	1.91099	0.605495	-0.156555	0.362052	1.30966	0.259203	0.650294	0.271186	-0.409237	-0.444031	6.54736	6.21343	4.87395	4.06486	3.96621	4.80547	4.49349	3.06719	4.97054	4.50597	4.72764	5.06198	3.56382	3.25387	3.42546	2.66812	5.89293	6.35176	4.5231	5.10227	3.42996	3.64709	3.44345	3.1152	2.75082	0.606251	0	2.05648	4.44154	3.4152	2.42171	4.89266	5.32942	5.14962	5.11263	6.18488
389058	SP5	3.71724e-10	1.11588e-10	1.90696	1.35587	0.806742	0.622003	1.18277	1.06493	0.620827	1.02105	0.411023	0.92732	9.00104	8.77991	6.83973	7.1273	7.42208	7.05282	5.72738	6.03578	8.03885	7.70073	6.9567	7.16939	8.69692	8.1502	7.8835	7.71962	9.16931	9.1948	8.06158	7.93697	8.91396	8.30344	7.82504	7.26251	8.86601	8.86937	8.31484	8.17888	7.9108	8.1741	7.1934	6.8494	9.27896	9.64793	8.79292	9.31193
3860	KRT13	6.19614e-17	1.83428e-18	1.90403	0.823607	1.68924	0.530605	2.15761	0.135961	0.483619	0.741224	0.641283	1.19607	13.5272	13.3909	11.5833	11.5268	13.136	13.0621	12.3044	12.2465	6.99141	6.90554	5.26745	5.25101	4.90311	4.27878	4.4782	3.64248	12.4744	12.7597	10.4532	10.4657	2.6628	3.01091	2.42408	2.9777	3.06436	2.82864	2.86928	2.05648	6.33555	6.38795	5.61799	5.62305	11.6527	11.7501	11.0655	11.0547
946	SIGLEC6	1.61597e-06	1.02145e-06	1.90063	2.23197	0.234302	-0.20044	1.15653	-1.58283	0.526934	1.16533	0.156769	-1.12624	2.74186	3.49421	0	2.43481	2.99856	3.68133	2.21596	0	4.30464	5.29047	4.38756	4.73896	5.74276	6.21398	6.10813	6.2495	3.97594	1.81926	2.60098	0.881157	2.49218	4.07881	4.66584	5.07081	4.78212	4.73095	4.08078	4.37841	6.6447	6.3119	5.52974	5.0962	0.313538	0	0	0
692227	SNORD104	0.000245934	0.000204295	1.88539	0.338033	-0.442181	0.244397	0.0427861	2.9018	1.54415	0.731375	0.144241	0.468823	4.60785	5.12011	2.41	3.54717	4.6253	4.99485	4.71936	4.22472	4.68122	3.68436	4.97745	4.2725	4.88287	4.61739	4.79801	4.21345	5.41382	5.18583	5.49432	5.01975	4.8057	4.56529	1.52206	2.04534	5.21805	4.90723	3.56995	3.46704	5.10288	4.69357	4.28761	4.04609	4.16527	4.14723	4.30461	3.71941
25939	SAMHD1	3.12084e-16	1.28683e-17	1.88528	1.76533	2.80861	0.495363	1.93871	0.597096	1.01078	2.60296	0.484955	1.23234	13.6549	13.6196	11.7195	11.7844	13.1641	13.0388	11.2659	11.4063	13.5586	13.7453	10.8573	10.8294	10.6843	10.363	10.0056	10.051	13.5836	13.0793	11.3856	11.3998	10.7406	10.7661	10.1443	10.1683	11.0919	11.3366	10.1581	10.2488	13.1293	12.9563	10.4262	10.4535	11.4585	11.0176	10.8517	10.6545
6737	TRIM21	3.26611e-14	3.03849e-15	1.88501	1.32871	1.65024	0.101299	1.77551	0.0892239	0.670309	1.65206	-0.113529	0.0728817	12.1063	12.0043	10.2395	10.1011	11.7083	11.6107	10.3195	10.3421	11.7008	11.912	10.0993	10.213	9.75059	9.62811	9.70325	9.47285	11.8295	12.116	10.2144	10.1801	9.55554	9.68489	9.50493	9.55705	10.4266	10.4129	9.62918	9.86966	11.7215	11.4737	9.87476	10.0163	10.6705	10.415	10.7381	10.5744
55351	STK32B	4.74037e-14	4.62216e-15	1.8846	-0.948635	0.141009	-0.00325394	0.0729442	-0.599799	0.259591	-0.0598707	-0.396772	0.289535	2.42699	1.3422	0	0	0	0	0	1.89727	5.79941	5.78732	5.56827	5.73643	7.7446	7.95418	7.6374	8.06789	4.24923	5.29731	4.49395	4.90669	6.81467	6.8195	7.40814	7.42563	5.73171	5.70311	5.72988	5.18577	8.87524	8.83153	8.72735	9.09916	5.98553	6.10556	6.62703	6.25761
398	ARHGDIG	1.9074e-08	8.38085e-09	1.88004	1.16223	-1.22046	0.852599	-0.479107	-0.305209	-0.485266	0.0220027	-1.01527	0.0123839	2.46176	2.75724	1.45891	0	1.65231	0.672158	0	0	5.07403	4.61449	6.5223	5.60715	5.29381	5.02038	3.5433	5.06569	0	2.40422	1.20117	2.16127	5.16203	4.94148	5.51384	5.20009	5.15634	5.08018	5.4876	5.71945	5.86743	5.2264	5.10353	5.9463	3.86813	3.58619	4.96892	4.51593
716	C1S	1.65956e-19	1.14599e-21	1.87933	1.40691	0.340727	-0.602726	0.917351	-0.508115	0.436717	0.131619	0.252179	1.85385	11.8898	11.9579	10.0958	9.99323	10.9141	10.9158	9.47191	9.54413	8.15271	8.64663	8.11036	8.00754	5.6476	5.66649	6.42162	6.09793	12.492	12.6471	11.671	11.6334	5.87824	5.84624	6.52524	6.21547	6.35773	5.88754	5.62885	5.74298	8.35325	7.85685	7.94636	8.0005	9.91189	9.90253	9.67563	9.63443
6029	RN7SL1	0.00148037	0.00131918	1.87793	0.272178	-0.837622	0.0603862	1.32071	1.69668	-0.417283	-1.02733	0.0538268	0.38515	3.40929	3.31265	0.873946	2.09213	4.00581	5.46093	4.24195	4.68043	4.98612	5.43126	6.2833	5.80933	5.1826	5.77381	5.29798	5.53766	6.06123	5.98632	5.27299	4.13313	5.56098	4.11217	2.53656	3.74323	4.87498	6.06461	5.09709	6.67707	4.23895	4.5799	5.14554	5.72797	5.50924	4.88568	4.06961	6.21765
58512	DLGAP3	0.000355581	0.000300357	1.8739	1.27436	1.47429	-0.581531	0.0867023	1.85384	0.631653	0.516902	2.01091	1.27537	5.6619	5.19465	3.57439	3.53435	4.65794	5.14248	4.35443	2.89727	5.07403	4.33886	2.23267	4.23164	4.228	2.48335	3.91527	3.95915	4.10584	4.9188	4.11446	4.73677	4.21975	3.68026	2.53656	1.65577	4.08786	4.66707	3.52824	3.96337	4.93675	5.1484	4.76013	4.29121	3.22043	4.20286	1.40124	2.00023
93010	B3GNT7	6.58047e-14	6.75719e-15	1.87287	0.871457	1.21166	0.119536	0.684584	0.141625	0.225724	1.43015	0.424852	0.219505	10.7657	10.5859	8.88359	8.72224	10.2444	10.2996	9.33666	9.4644	10.9468	11.4137	10.0036	9.93358	8.87204	8.92089	8.92235	8.63151	11.8218	11.7864	11.0699	11.1692	9.15831	9.00492	9.0891	8.79088	9.44522	9.48934	9.22597	9.25714	11.195	10.8549	9.55459	9.63503	10.3805	10.4877	10.0286	9.98989
441108	C5orf56	3.73316e-10	1.12186e-10	1.8718	1.28302	3.38692	-0.332385	2.5361	-0.504571	0.395602	3.50452	-0.0218172	3.09802	7.19343	6.94077	4.99441	5.39619	6.23012	6.81387	5.18837	5.28959	6.53205	6.94668	3.51278	3.19211	2.94435	4.06831	4.31382	3.36362	6.53814	6.93141	4.40071	3.99663	1.6628	3.22083	2.53656	3.35621	3.08786	3.70311	2.35832	3.64145	6.854	6.5987	3.10353	3.34012	4.77709	4.3313	4.48449	4.66753
51056	LAP3	1.48609e-17	3.33515e-19	1.86712	1.36125	2.45306	0.163135	2.03215	0.266273	0.396925	2.16231	0.26493	0.499007	13.8516	13.8153	11.9013	12.0314	13.6427	13.5014	12.1794	12.2422	13.757	14.0095	11.4154	11.4449	11.3312	11.3307	11.2003	11.1353	13.736	13.7418	11.7152	11.6983	11.2157	11.3056	10.9845	11.0042	11.5269	11.5974	11.2392	11.0912	13.3727	13.1293	11.1528	11.0245	11.2119	10.8151	10.808	10.6892
4674	NAP1L2	1.71333e-07	9.07277e-08	1.86678	2.16704	-0.326113	-0.365285	0.614393	0.00104284	0.567722	-0.787992	0.656769	0.744157	0.976329	2.75724	0	0	3.23727	2.99409	0	1.89727	5.54565	5.26086	5.42532	6.03342	4.84247	5.35008	5.31382	5.60931	0	3.18183	0.879244	1.0738	4.97359	4.71268	4.70648	4.9777	4.61142	5.10875	4.20631	4.37841	5.82005	5.09068	5.73156	6.75516	1.31354	0	0	0
6909	TBX2	1.16728e-06	7.21417e-07	1.86452	1.00964	0.265408	0.293962	0.21139	0.512403	0.279505	0.547027	0.25884	-0.0237651	2.82433	4.43906	0	3.53435	4.60674	4.33313	4.21596	2.70463	6.61489	6.361	6.23801	6.20706	6.00383	5.65107	5.36657	5.70041	2.4794	2.40422	2.6866	1.77424	6.39063	5.7477	5.48563	5.6279	6.61868	6.12981	5.88508	6.30441	7.90469	7.86265	7.2719	7.40139	3.70586	5.00123	4.05331	4.13609
87178	PNPT1	1.92599e-17	4.50711e-19	1.86154	1.6072	1.93171	0.0829735	1.11571	0.535896	0.542476	1.53385	0.261883	0.0695057	12.9934	12.826	11.0455	11.0508	12.7431	12.598	10.9782	11.1484	13.3648	13.499	11.5123	11.4881	11.5249	11.4141	11.3937	11.3793	12.9782	12.8615	11.8083	11.8	12.0563	12.15	11.502	11.6325	12.12	11.8917	11.4792	11.4475	13.1956	13.0961	11.5731	11.651	10.0813	9.82899	9.6775	9.709
8688	KRT37	7.81834e-07	4.689e-07	1.85943	1.38012	1.27103	1.74113	1.44102	0.856932	-0.00297308	0.0580807	0	-1.06468	5.22426	5.58096	2.45891	4.62746	5.88616	5.02971	3.40038	4.75525	5.06438	4.58042	3.33221	3.77052	3.12878	3.79973	1.45583	1.9904	5.1659	5.31112	4.47677	3.1182	4.05932	3.75377	2.85849	3.24073	4.79972	5.19455	4.52824	5.47197	4.41029	4.97348	3.96603	5.30158	0	0	0	0
81622	UNC93B1	1.52258e-14	1.27725e-15	1.85372	0.992456	1.87011	0.0149593	1.80378	0.663117	-0.113125	2.07291	0.105118	0.566541	11.2343	11.2158	9.41131	9.33136	11.154	11.2242	10.2523	10.1409	10.9144	11.2038	9.15608	9.22191	9.33333	9.07534	9.19795	9.1808	11.201	11.2736	9.35684	9.51021	9.06816	9.03229	8.45449	8.31973	8.66941	8.54983	8.61455	8.83094	11.0463	10.6902	8.88799	8.70264	9.10214	8.75049	8.81954	8.82286
440021	KRTAP5-2	6.34719e-06	4.34238e-06	1.85141	2.13933	1.3725	0.186978	1.00207	0.0635161	0.317355	0.558685	0.333267	0.757493	5.04786	4.79628	2.19587	3.94545	5.01929	4.63153	1.94239	3.42977	5.92252	6.01606	4.24123	4.95234	4.57408	4.57201	4.03841	4.73372	5.46277	5.64126	4.61956	4.48032	5.04445	4.80077	5.45677	4.26142	5.83018	5.82619	5.70616	5.3155	5.60236	5.36769	4.99106	4.86162	6.23839	6.77143	6.08336	6.25993
5126	PCSK2	3.26009e-07	1.82661e-07	1.8494	-1.11256	0.442864	0.880875	-0.232901	0.274912	0.18406	0.499222	-1.29259	0.826874	3.69879	0	0	0	0	0.25712	0	2.48223	6.94149	6.67088	6.04981	6.67683	4.03951	4.16848	3.26319	3.18305	3.00296	3.18183	3.43383	3.21676	5.15218	5.43677	5.7395	4.29963	5.6038	5.39052	4.86928	5.75692	5.11961	5.54206	4.50208	5.16115	0	0	0	2.58519
84448	ABLIM2	0.0138993	0.013159	1.84694	1.14109	-0.958994	0.86714	0.782062	1.64067	-0.281492	-0.73388	0.215241	0.488844	3.19916	3.36867	2.87395	0	3.36656	3.25712	4.34149	0	2.30464	2.93224	3.67324	3.48162	4.09727	4.42563	3.0408	3.74783	5.67579	6.41526	5.50165	5.02528	3.93091	3.54276	0.951596	3.24073	3.76292	4.30224	3.76431	4.86384	3.53413	3.11983	4.22906	3.89266	5.68211	5.74205	5.15612	5.83756
401720	FIGNL2	4.84989e-13	6.64844e-14	1.8458	-0.0148854	-0.169643	0.0803003	0.29568	0.677743	0.0830936	0.164511	1.50597	0.468425	4.69879	4.49421	1.87395	3.62746	4.72527	5.09842	5.14884	4.70463	9.51012	9.43106	9.56103	9.71944	9.73502	9.55216	9.52148	9.60511	5.54549	6.10466	5.62744	5.43135	9.88754	9.74282	9.14159	9.13329	10.367	10.3429	10.2597	10.2841	9.36928	9.41336	9.31475	9.13886	3.01398	2.6793	2.68134	0
8351	HIST1H3D	1.0164e-11	2.02629e-12	1.83478	1.08363	2.46627	0.11938	2.49572	0.634695	1.01271	1.95775	0.135703	2.60202	7.73376	7.99808	6.29807	5.76422	7.56013	7.68792	6.56542	6.51537	6.26097	6.64583	4.72324	3.25101	2.6142	3.09633	2.70376	2.76801	8.69516	8.30441	6.09278	5.91536	4.00643	3.35011	2.34391	3.74323	5.13952	5.05559	4.52824	3.64145	5.03609	5.10756	3.22906	2.99908	7.23734	7.26051	6.97216	7.25429
5806	PTX3	1.16793e-06	7.2189e-07	1.83165	-0.771365	0.0577097	0.721781	0.675315	0.0941782	0.161187	-0.0637684	0.281558	0.745835	5.62786	5.85878	4.19587	3.62746	3.76084	2.99409	4.07845	4.2192	5.33706	5.06821	5.51278	4.77708	3.00848	2.98085	1.45583	3.08994	3.06436	3.18183	3.2368	1.65877	3.46189	3.82569	3.85849	3.24073	4.67282	4.10875	3.94328	4.51592	6.29335	6.35862	6.03642	6.74309	4.22043	4.37974	3.59388	4.44317
222642	TSPO2	0.000733781	0.000638352	1.83078	-1.48265	-0.846199	-0.63604	-1.11998	0.902383	-0.328979	-0.630325	-0.249134	0.542689	4.40524	2.88377	0	3.62746	3.79186	3.25712	5.02954	4.98473	5.09314	5.03735	5.8465	5.97638	3.6688	3.5125	4.15627	4.29711	3.38629	3.76679	4.67366	4.71939	4.58441	4.55357	4.21801	3.1152	3.99859	3.60625	3.20631	5.05648	2.70036	4.08182	4.31388	3.72895	0	2.00123	1.40124	1.09826
84627	ZNF469	2.61964e-08	1.18554e-08	1.82933	0.911118	-0.113803	0.227854	-0.342068	-1.34398	-0.791947	-0.317846	-2.98703	-0.556768	3.11383	2.17228	0	1.62746	1.82224	0	0	0	5.6907	6.58279	6.12576	6.37534	5.23981	5.77959	4.62576	5.93793	0.479397	1.59687	0.879244	1.88116	4.64986	3.80579	5.70648	5.43713	5.31025	4.90393	6.34927	5.4488	6.23112	6.15193	6.47699	6.54176	2.63547	0	4.50077	4.10875
11277	TREX1	7.79557e-08	3.87685e-08	1.8266	0.0835133	1.25876	0.447747	1.30654	0.659024	0.0261979	1.00862	0.0415955	0.687831	8.6556	8.72178	6.88629	6.83788	7.30336	7.24581	7.04193	7.34021	8.03998	8.61154	7.11182	7.02219	7.23199	7.44349	6.89133	6.88865	8.15371	8.28103	6.83533	6.98634	7.34498	7.3894	7.237	6.17933	7.60207	7.16425	7.32871	7.3852	7.64624	7.59601	6.87292	6.35209	6.42728	5.99218	6.04234	6.29393
375287	RBM43	5.13185e-07	2.98395e-07	1.82624	1.10787	2.16209	0.100596	1.51786	-0.671862	0.363502	1.62475	-0.195403	-0.283188	7.96903	8.25686	6.10045	6.47295	7.57542	7.62528	6.12576	6.8592	7.06069	7.98329	5.54218	5.17761	6.98599	7.33738	7.02872	7.09346	7.8963	7.31359	6.22912	5.94503	6.4618	6.99831	7.2919	7.51193	7.22734	6.73324	6.54774	6.68584	9.13772	8.51669	7.00542	7.39951	7.31889	7.13439	7.40203	7.44205
10888	GPR83	3.27704e-10	9.68235e-11	1.81702	1.71521	1.28577	1.01307	2.45661	1.51449	1.13398	0.16423	2.01129	0.391193	2.6544	0.979632	0	0	2.65681	3.53014	2.75652	0	7.17836	6.61188	5.97734	5.24136	9.00111	8.04574	7.62659	7.39412	3.00296	2.59687	0.686599	0	8.55901	8.17696	6.78132	6.92568	5.22171	6.27868	3.62135	5.61107	6.73852	7.31413	6.59052	7.13367	2.53593	1.48665	0	0
4920	ROR2	9.27991e-12	1.83225e-12	1.8088	1.66142	0.380513	0.047081	0.393591	0.353863	0.251478	0.546388	-0.700618	0.563208	4.11383	4.00517	1.87395	2.62746	3.4072	3.67216	3.75652	0	8.4001	8.50544	7.95391	8.19061	8.81382	8.7053	8.83885	8.58611	5.87606	5.47951	5.18776	5.38062	9.01716	9.05142	8.66068	8.70017	8.46504	8.68917	8.26081	8.39044	8.97681	8.86089	8.3287	8.41622	0	0	1.40124	0
51365	PLA1A	2.94268e-07	1.63259e-07	1.80704	1.18885	0.582238	-0.22147	1.3476	-0.303007	-0.242517	0.485963	-0.190068	-1.26097	7.77391	7.57088	5.94003	5.79069	7.27375	7.22034	6.33647	5.77991	5.72785	6.38485	5.49141	5.45682	4.97677	5.74485	5.38657	5.77799	7.65376	7.95445	6.51466	6.39835	5.88628	6.39893	6.27352	6.6177	5.48017	5.58607	6.01367	5.53761	6.51673	5.81879	5.59052	5.77308	4.57807	5.26702	5.51075	4.71447
57169	ZNFX1	2.60224e-17	6.63314e-19	1.80629	1.23661	2.59466	0.320675	1.71094	0.212947	0.655398	2.10318	-0.144845	0.853578	13.4251	13.5993	11.6676	11.7442	13.1624	13.2318	11.8265	12.0945	13.0178	13.4379	10.6344	10.632	10.5248	10.462	10.2007	10.1448	13.1211	12.9385	11.2763	11.3614	10.409	10.5587	10.2924	10.2493	11.2204	11.1991	10.5373	10.5715	12.9907	12.7801	10.8059	10.7586	11.9103	11.6911	12.0234	11.8678
81894	SLC25A28	3.17253e-12	5.52664e-13	1.80557	1.46326	1.92284	0.117865	1.8655	0.561863	0.40836	1.63908	0.340148	0.362217	10.9574	10.9843	9.41317	8.91731	10.7939	10.9297	9.42908	9.36801	10.5838	10.8883	8.92431	8.70217	8.99404	8.73167	8.73605	8.75393	10.7494	11.1862	9.11443	9.0902	9.09352	9.07078	8.74728	8.2933	9.2144	9.15108	8.73202	8.81674	10.5249	10.1467	8.71863	8.67483	9.05764	9.02725	8.7351	8.66949
26220	DGCR5	4.89657e-05	3.76322e-05	1.80472	2.48398	0.173766	-0.293292	-1.00269	0.415125	0.00631571	-0.219736	0.0958228	-0.0620155	4.13418	4.09412	3.04387	1.57499	3.58284	4.84208	3.45696	0	5.61921	6.15917	5.96572	5.46513	6.31762	6.75108	6.78675	6.86853	4.64571	1.59687	4.10806	4.13989	5.65236	6.03867	4.85333	6.00745	6.4095	6.39947	6.47933	6.31701	5.82796	5.62528	5.73156	6.16115	4.21498	4.07161	3.9862	4.10875
8038	ADAM12	3.26567e-07	1.82995e-07	1.80402	-1.40504	0.45012	0.0441985	-0.922078	-0.150931	0.61795	-0.487956	-1.66894	0.0584302	2.11383	1.49421	0	0	0	0.672158	0	3.48223	5.18506	4.92382	4.31609	4.89255	3.84247	4.63467	3.84815	4.5406	1.4794	0	1.54931	1.77424	3.15218	3.54564	3.34391	3.65577	5.57257	4.80265	5.17594	3.96337	4.54108	4.7552	5.0316	5.24059	2.8371	1.6793	3.75066	4.10362
4747	NEFL	1.763e-13	2.09328e-14	1.80283	1.88529	0.494481	0.589409	0.829029	0.465456	0.309826	-0.381909	2.46634	0.273152	4.01195	3.09511	1.87395	1.62746	4.76084	4.4709	3.56388	1.89727	9.31371	8.98575	8.83603	8.47447	9.10406	8.67827	8.02316	8.58036	4.23428	3.0563	3.2368	2.39573	9.81	9.17114	9.03744	9.0128	9.46274	9.15529	9.187	8.81137	8.96495	9.04303	9.39899	9.37281	3.49676	2.76676	1.33085	0
57801	HES4	7.42177e-10	2.3874e-10	1.80273	1.78672	1.60689	-0.178627	1.83679	-0.709619	-0.797352	1.93402	-0.902432	0.35285	9.93638	9.75127	8.06978	8.01242	9.64646	9.75754	7.95942	7.87114	9.68378	9.62733	7.91294	8.18438	8.6157	8.40757	8.78584	8.59469	9.40387	9.60866	7.86066	7.47829	8.08029	7.68143	8.67343	8.50752	7.60984	6.81947	8.02841	7.99561	9.73106	9.31027	7.63166	7.54163	7.8761	7.43468	8.53901	8.57664
54625	PARP14	1.63985e-19	1.12189e-21	1.79827	1.38754	3.23827	0.400413	1.61817	0.342772	0.818524	2.45401	0.183081	1.25459	15.1856	15.2338	13.3837	13.4391	14.723	14.7105	13.2131	13.4454	15.0872	15.2905	11.9575	11.9437	12.0714	11.9298	11.6437	11.5568	14.9546	14.6395	13.1587	13.1991	12.086	12.172	11.7274	11.8451	12.362	12.5184	11.5789	11.6644	14.9357	14.8276	12.4443	12.411	13.6502	13.4612	13.4227	13.3227
222171	PRR15	2.8952e-13	3.74858e-14	1.79328	0.681334	0.171034	0.245092	1.40723	0.604641	-0.0282593	0.799207	0.564911	0.481812	12.1097	11.9201	10.173	10.2703	12.1824	12.0047	11.4341	11.3903	11.9977	12.0176	11.7671	11.9061	10.4832	10.2223	10.2427	9.97267	11.6661	11.7204	10.3265	10.2455	11.1215	10.7176	10.3733	10.2565	10.5266	10.6776	10.5928	10.6678	11.1196	11.0539	10.2702	10.3049	10.0514	10.323	9.51002	9.73456
85409	NKD2	5.1025e-10	1.5823e-10	1.7916	1.21317	1.16338	0.0804787	1.18126	0.0123377	-0.139798	0.79375	0.768789	0.36791	6.04242	5.85597	4.04387	4.27131	5.31054	5.96227	5.2355	3.61097	8.09015	8.69571	7.07033	7.38878	7.54195	7.67047	7.54467	7.50679	6.17149	6.89215	5.50202	5.1991	7.49233	6.81104	7.14127	7.13742	7.44985	7.34778	7.6357	7.44153	7.52521	7.62167	6.65912	6.90026	4.08357	4.74222	3.76381	3.52442
643008	SMIM5	1.86301e-05	1.35879e-05	1.79	-0.0632448	0.451837	0.643351	0.7802	0.106208	-0.0336614	1.17996	-0.343893	0.0309205	5.75601	6.14558	4.5178	3.80378	5.74242	6.62426	6.15296	6.34021	4.84521	5.99782	5.01028	4.92908	4.18536	3.84875	3.9794	2.76801	5.94428	6.55107	5.81828	5.11667	3.39732	4.32935	3.85849	3.65577	4.31025	4.47019	4.62135	4.22641	5.43203	4.67323	4.06419	3.68116	5.58892	5.30575	5.91689	5.66556
114907	FBXO32	2.86685e-12	4.94551e-13	1.78931	0.633098	0.777968	-0.298035	2.52527	-0.623879	-0.677352	1.50666	-0.547827	-0.852287	10.6236	10.7623	8.80538	9.00189	7.31481	7.42536	6.69512	6.77885	5.92812	6.32329	5.43654	5.25894	3.94435	4.51071	3.68818	5.36295	11.4085	11.5682	9.03355	8.89256	4.59172	4.67479	5.85849	4.65577	4.6594	4.04888	5.50399	4.55898	7.39343	6.44752	5.37202	5.4556	10.6504	9.79118	10.7347	10.8026
100861541	DOCK9-AS2	0.0421893	0.040819	1.78887	2.09104	0.244318	-0.187042	-0.428509	-1.00457	-0.576827	1.30058	0.0849552	1.83709	4.23936	3.87272	0	4.53435	2.23727	3.84208	0	1.89727	3.43017	3.41286	2.74724	3.60715	4.12878	3.64381	4.26319	3.88348	3.87171	4.40422	4.73722	4.39573	3.13228	2.80579	3.70648	4.24073	3.08786	2.02129	3.20631	3.05648	4.50208	4.17641	2.6441	3.43323	3.8985	4.26426	3.76381	4.22905
4070	TACSTD2	1.50348e-15	8.36333e-17	1.78639	1.59665	0.917031	0.0834627	1.82027	-0.452111	-0.0425301	0.424652	-0.418663	-0.22897	12.9622	13.1637	11.2364	11.3166	12.1067	12.0484	10.4535	10.5083	11.4618	11.8904	10.6792	10.839	11.3448	11.4253	11.2848	11.3184	13.6229	13.9766	12.0433	11.9157	11.5505	11.6024	12.0645	11.9926	10.8725	10.6618	10.9354	10.684	11.7372	11.2843	11.0834	11.0888	13.5519	13.3329	13.8369	13.8851
10272	FSTL3	6.55842e-15	4.69656e-16	1.77284	0.684725	0.430522	0.136718	1.40317	0.388025	0.206585	0.310112	-0.281463	0.353882	13.4444	13.3875	11.6188	11.6675	13.9844	13.9936	13.37	13.2386	12.4754	12.7649	12.1829	12.1963	11.4536	11.5303	11.3846	11.3258	13.8129	13.9041	12.4617	12.4489	11.842	11.8194	11.5234	11.3619	11.4939	11.534	11.2673	11.3475	11.9564	11.771	11.4981	11.609	14.1902	14.0285	14.394	14.3876
132204	SYNPR	3.46742e-08	1.60756e-08	1.77076	-0.579701	3.12467	0.164803	2.31933	0.290946	1.06635	1.05979	0.182588	0.775579	2.90233	2.69584	2.05664	0	2.4072	1.67216	2.34149	2.89727	7.40541	6.74676	4.59524	3.30759	6.59626	5.81374	5.93157	6.14883	5.48668	3.59687	2.20117	2.24373	7.40088	6.68844	6.63029	6.87713	6.25109	6.52379	5.37624	5.26594	6.07159	5.93267	4.6441	5.24059	2.63547	2.76676	1.59388	3.44317
9881	TRANK1	1.05844e-10	2.7598e-11	1.76496	1.07886	0.586947	-0.175663	1.50751	-0.0744085	-0.229186	0.411882	-0.215454	-0.127785	9.99053	9.83693	7.90737	8.39016	8.42278	8.48504	7.03265	7.71745	10.5283	10.9821	10.1436	10.1929	9.70311	9.97741	9.95941	10.0724	9.88743	9.38586	8.20532	8.05296	9.18576	9.48325	9.45989	9.35794	8.76651	8.67174	8.93202	8.96461	10.1958	10.0045	9.61009	9.76643	9.93733	9.94216	10.2024	10.108
7456	WIPF1	2.74991e-12	4.71036e-13	1.76057	1.05056	-0.805652	0.120213	-0.97325	-0.0894213	-0.161563	-0.118773	-1.43809	-0.0729361	2.6544	2.07917	0	1.21242	3.76084	4.31601	1.75652	4.2192	8.50739	8.65694	9.32894	9.44669	9.25655	9.22706	9.16014	9.08305	4.47307	2.40422	4.59349	4.23031	9.36921	9.44801	9.5189	9.47717	9.46654	9.2388	9.54	9.48847	9.30482	9.11748	9.34983	9.31001	4.98171	3.66419	5.82013	5.70196
9572	NR1D1	1.21718e-11	2.47405e-12	1.75906	0.466632	3.37239	0.359322	1.03303	0.553645	2.0377	1.5171	0.692602	2.05074	8.36409	8.47267	7.07603	6.24261	7.59772	7.93401	6.97969	7.61877	11.0592	11.1076	7.60241	7.81961	8.00411	8.2167	7.86123	7.64094	8.15332	8.24643	7.30654	7.02716	7.63116	7.598	7.45398	6.66789	10.4679	9.94837	8.19869	8.14216	8.5113	8.85977	7.20766	7.12922	7.06452	7.20815	6.42096	6.46651
79570	NKAIN1	2.48002e-10	7.11024e-11	1.7583	2.13026	0.133063	-0.112669	2.5003	-0.437902	-0.188416	-0.0345793	-0.622961	-0.0364885	5.22426	5.59574	3.58848	3.71492	4.2551	3.88161	1.17156	2.70463	5.79941	6.83913	6.2023	6.17011	8.16877	8.57911	8.36728	8.60594	5.92961	5.68433	4.21761	2.39573	7.08862	7.15659	7.67952	7.4415	7.35821	7.24059	7.40219	7.57344	7.25985	7.04954	6.94861	7.42993	5.1422	5.23389	6.03682	5.58519
6402	SELL	3.54377e-07	1.99779e-07	1.75794	1.68687	1.92087	0.127867	1.74899	1.28666	0.970112	1.03974	-1.17453	-0.198549	7.78368	7.87791	5.8889	6.25681	7.39966	7.46549	5.66341	5.82801	6.6001	7.7539	4.81763	5.69461	4.4622	4.96574	4.15627	5.01593	7.33891	7.47339	5.51942	5.7949	4.19118	4.32935	2.70648	3.24073	5.1176	3.54485	3.08078	3.64145	6.88938	6.23753	5.73156	5.31587	4.401	2.26426	4.45186	4.56247
27348	TOR1B	9.86251e-17	3.23495e-18	1.75697	1.34396	1.88295	0.144546	1.88871	0.204207	0.337484	1.29418	0.359501	0.113566	12.3233	12.3557	10.6624	10.5026	12.3739	12.2532	10.9346	11.0046	11.9252	12.2421	10.1171	10.2843	9.98956	9.94907	9.87443	9.7751	12.3873	12.4539	10.5045	10.5593	10.4964	10.4279	10.3292	10.1867	10.4429	10.5087	10.1694	10.1072	11.706	11.5275	10.3306	10.3145	11.0483	10.9837	10.6564	10.6566
57194	ATP10A	1.40495e-12	2.19996e-13	1.75212	1.60858	5.69325	0.307396	1.83586	-0.280219	0.892233	3.49805	0.194319	0.424568	11.3194	11.2578	9.57081	9.50219	7.2822	6.90424	5.86505	5.10423	8.3563	8.96956	3.01028	2.92908	5.08483	3.90581	4.45584	3.92001	10.4933	10.2824	8.5376	8.56641	4.02845	4.0953	4.85849	3.8257	4.38387	5.12283	3.08078	4.64145	7.27109	7.00201	4.03642	3.24059	7.58307	7.03595	7.19659	7.03379
57502	NLGN4X	4.97537e-16	2.24273e-17	1.75138	1.75178	0.63956	0.165132	-0.2355	0.503338	0.138251	0.276576	0.121043	0.602557	2.34323	2.78699	0	1.62746	2.82224	2.92009	1.34149	0.89727	9.03048	8.8595	8.32013	8.29073	9.47255	9.49063	9.25033	9.3826	6.13761	5.10466	5.70873	6.00454	9.41149	9.23949	8.82824	8.81606	8.43266	8.65701	8.43674	8.37643	8.83202	8.81506	8.47541	8.61852	4.61732	4.98308	4.91514	4.44317
147699	PPM1N	0.0117272	0.0110569	1.74641	-0.197521	-0.482262	0.345892	-0.28757	1.03447	0.0728874	-0.767615	0.309535	0.769951	4.78158	4.96111	2.62241	3.62746	4.39107	3.99804	4.3282	4.45595	2.97348	4.10022	3.87378	4.16444	4.47773	4.41826	4.02062	4.18358	4.60862	4.45744	4.85608	4.78511	4.05114	3.95564	2.42408	3.51375	4.91129	4.23074	4.43727	4.55898	3.42078	2.68126	4.13136	3.50591	4.2847	2.91402	2.9862	3.59345
11262	SP140	6.48889e-06	4.44514e-06	1.7371	0.630798	2.78885	0.260189	1.54834	0.391937	0.574503	1.20424	-0.19795	-1.25628	6.8965	7.09447	5.04381	5.47295	6.11656	6.29349	5.70326	5.44521	6.51445	6.72035	2.90644	4.75065	4.59373	4.09253	3.83988	4.326	6.83846	6.9865	5.40047	5.3278	5.10865	5.46569	5.21688	4.57358	6.41729	6.19788	6.30785	5.15831	5.50797	5.43721	4.83392	3.70276	5.88698	5.49309	6.00172	5.77425
768239	PSAPL1	1.30636e-14	1.06303e-15	1.73161	1.42041	0.882052	0.05019	0.693654	0.234591	0.0886593	0.742698	0.567847	0.551503	7.39474	7.59224	5.57439	5.94939	7.42627	7.58405	6.34149	5.82801	11.6894	11.7323	10.9496	10.708	8.73324	8.44603	8.6066	8.4723	7.61125	7.55687	6.9757	6.80512	9.22719	9.13415	9.02774	8.86441	8.40686	8.66466	8.34587	8.54834	8.93778	8.76261	8.24649	7.96851	2.8985	3.00123	2.17884	2.58519
24138	IFIT5	6.63987e-15	4.78047e-16	1.72961	1.56171	3.23619	0.325012	2.08005	0.186859	1.13188	2.7216	0.274822	0.778873	11.9497	11.8574	10.3292	10.0187	11.6742	11.4693	9.8253	10.1948	11.8507	12.06	8.81118	8.62715	9.49481	9.32879	9.09969	9.07389	11.6966	11.644	9.60827	9.57218	8.24776	8.65967	8.13647	8.39724	9.62621	9.48672	8.43513	8.41404	11.8661	11.7968	9.08991	9.1298	9.72229	9.10593	9.17781	9.10077
25865	PRKD2	2.33792e-14	2.08978e-15	1.72472	1.04056	1.66096	0.227403	1.5291	0.397238	0.580539	1.48837	-0.00833511	0.671961	12.5439	12.5022	10.8611	10.7355	12.0861	12.2854	11.2222	11.0682	12.5727	12.7988	10.9134	11.1361	11.0471	10.9199	10.8018	10.7105	12.4536	12.4905	10.9149	10.971	10.9097	10.9267	10.6276	10.4143	11.2139	11.19	10.58	10.6628	12.2499	12.1253	10.7059	10.6926	11.5134	11.4525	11.4778	11.5048
51330	TNFRSF12A	1.51686e-06	9.54436e-07	1.72279	0.70156	0.0920124	0.0756455	0.758701	0.718743	0.173437	-0.078743	-0.234024	0.343426	12.7066	12.7136	10.9588	11.0159	12.6981	12.5269	11.8941	11.9278	11.5503	11.7656	11.3468	11.7851	11.8681	11.8172	11.8257	11.7084	12.6681	13.0365	12.1004	12.0868	11.871	12.1001	11.3181	11.2155	12.331	12.262	12.2113	12.0347	11.9304	11.7858	12.0262	11.8475	13.0127	12.769	13.1112	13.1386
105369635	MIR200CHG	0.000125246	0.000101005	1.72183	-0.988005	-1.40944	-0.0181899	-0.277526	-0.781124	-0.477092	-0.62966	-0.321877	-0.413541	2.95891	3.68063	3.19587	0	4.07101	4.85802	5.35703	5.54801	3.69854	4.34038	5.59524	5.26255	5.59673	5.87311	5.91635	5.58986	4.63362	5.22333	5.24827	5.16373	4.62588	5.22288	5.50007	5.91094	4.4691	4.14727	4.91257	4.65799	5.5127	4.93405	5.59365	6.11242	6.23632	6.1214	6.44868	6.55278
53833	IL20RB	1.75539e-11	3.73749e-12	1.72153	0.494997	1.08112	0.0906735	2.03336	0.222754	0.689377	0.349208	0.389553	0.712624	8.32538	8.46357	6.53852	6.80737	6.65822	6.74331	6.0603	6.35123	6.41387	6.32332	4.95285	5.6221	5.80685	5.63117	5.4012	5.85547	8.23206	8.26509	6.30733	6.12311	5.10926	5.47395	5.02841	5.10929	6.23308	6.19311	5.37624	5.67119	6.16869	6.20208	5.75262	5.91973	4.48203	4.94608	3.98345	4.66556
148022	TICAM1	1.36124e-13	1.55098e-14	1.71917	1.20928	1.75762	0.422342	1.31712	0.33109	0.292225	1.22175	-0.0890274	0.454482	11.8378	11.7407	10.1384	10.0018	11.7853	11.8826	10.6956	10.5538	11.4283	11.8879	9.8363	9.96467	9.90793	9.76341	9.50023	9.32643	11.8618	11.8835	10.5864	10.5247	10.1481	10.1297	9.96833	9.64729	10.4076	10.2975	9.93682	10.1838	11.1439	10.9335	9.85233	9.78159	11.2088	11.076	11.2501	11.2128
26153	KIF26A	1.70148e-05	1.23531e-05	1.71676	-0.0797005	-0.609267	-0.187353	-1.17046	0.402982	-0.446947	0.368025	0.114402	1.66168	3.6086	3.25974	0	3.43481	2.82224	3.25712	4.34149	1.89727	4.97449	4.81885	5.30796	5.70392	6.24455	6.34511	6.41792	6.54645	3.4794	0	2.71678	3.10355	6.11718	5.38891	5.237	5.46313	5.54729	4.34322	5.23606	5.54834	6.37835	6.60412	6.10353	6.14289	0.313538	1.6793	0.59388	1.17015
440416	CCDC144NL-AS1	8.40496e-07	5.06985e-07	1.71581	0.645786	0.363628	0.491513	0.791645	-0.302266	-0.295592	-0.0175743	1.53655	-0.20471	4.38595	4.869	2.87395	2.94939	5.02822	5.12172	4.07845	4.77991	6.92281	6.88153	6.73171	6.34538	5.82453	5.94072	5.45283	5.3294	4.44056	4.89846	3.74961	4.00612	5.40671	5.71849	5.87228	5.85745	4.98187	4.44755	5.40953	4.61107	6.19389	6.09717	6.359	5.96721	3.01398	3.94233	3.29801	0.585189
1571	CYP2E1	2.36275e-09	8.54758e-10	1.71288	-1.35231	-0.0981541	0.00605392	-1.37215	1.14766	0.208714	-0.496015	2.41807	0.61432	2.42699	2.87272	1.87395	0	0	0	0	2.70463	5.47293	4.73479	4.94888	5.45515	4.67474	4.49928	4.1928	4.96912	2.28675	1.59687	3.40281	3.22511	6.32967	6.07836	5.7565	4.35621	6.51337	6.9402	6.56784	6.4683	4.95203	5.45818	5.55962	5.84262	2.22043	3.37974	0.59388	0.170152
55876	GSDMB	1.02347e-12	1.55157e-13	1.71098	0.989948	1.44754	-0.0279541	1.13701	0.0902748	0.138942	0.964912	-0.909599	-0.278683	10.7424	11.1438	9.30739	9.15683	11.3859	11.5802	10.6402	10.346	9.71867	10.2372	8.74248	8.31827	8.02211	8.02923	8.24232	7.86493	9.9421	10.3167	9.13937	8.84543	7.80557	8.0605	8.1061	7.57942	8.07972	8.02986	7.69017	8.14153	9.18315	8.85902	8.09011	8.02224	6.73662	6.68378	7.5768	7.66281
9464	HAND2	8.83465e-11	2.26119e-11	1.70582	0.239014	0.172904	-0.100547	0.698062	0.68322	-0.146846	0.0434484	0.623363	0.55332	1.6544	1.75724	0	0	2.04463	1.67216	2.34149	0.89727	5.64899	5.12875	5.05555	5.37639	4.15044	4.66099	4.50023	4.51229	3.52379	2.59687	2.40281	2.32173	3.90487	4.28325	3.70648	3.1152	5.27279	4.92409	5.04762	5.44295	6.22724	6.0011	5.98056	6.16088	3.06843	3.43418	2.50077	2.75511
3137	HLA-J	5.68668e-15	3.9705e-16	1.70407	0.929185	2.02562	-0.0792284	1.35618	0.760348	0.212628	1.35782	-0.137249	0.31705	9.57817	9.50593	7.71923	7.95673	9.92685	9.85681	9.19159	8.7337	8.72745	9.07578	6.9554	6.79658	6.85075	6.47148	6.69473	6.78595	8.43421	8.65283	7.1797	7.19497	7.30027	7.20906	6.41193	6.5767	7.23398	7.16476	6.91137	7.06211	9.18316	8.69562	7.55199	7.61115	9.00554	8.75479	9.05661	8.97822
338651	KRTAP5-AS1	3.17828e-09	1.18109e-09	1.69464	1.27062	1.05646	0.0134392	1.15569	0.0623207	0.269585	0.652493	0.275204	0.5869	6.26374	5.85278	3.96141	4.76582	6.26047	6.19612	4.77667	5.13867	7.15846	7.43408	6.14331	6.33631	5.89337	5.32493	5.51183	5.67959	6.89499	6.8778	5.80685	5.65457	6.70465	6.28346	6.81724	6.04623	7.32935	7.12597	7.19293	6.72322	6.85577	6.7852	5.9588	6.3772	7.58976	8.04691	7.52502	7.56125
116285	ACSM1	0.00115456	0.00102095	1.6931	0.254192	0.406536	0.287896	0.00659156	-0.317065	0.133771	0.319373	-0.290366	0.639967	4.39565	3.95139	1.87395	3.08689	3.65231	4.13159	3.34149	3.93403	2.84521	3.84582	3.33221	2.54575	4.77167	4.22032	4.51068	3.90551	3.60002	3.84057	3.4997	3.92771	4.32108	4.78634	4.60552	5.13604	4.76105	5.17874	4.80576	4.86649	3.99546	3.36447	2.96603	3.75516	2.54466	2.98792	3.82768	2.28563
215	ABCD1	1.0398e-11	2.0816e-12	1.69301	0.989234	1.2396	0.133598	1.27379	0.628546	0.38787	0.939787	-0.00294971	0.823671	10.6783	10.6762	8.81787	9.15065	10.185	10.3579	9.37643	9.18797	10.4483	10.604	9.18036	9.39274	9.61459	9.44615	9.41554	9.37801	10.3408	10.4266	9.12844	9.0914	9.83043	9.70807	9.14338	9.13803	9.02579	8.96113	8.3684	8.84278	10.2961	10.1796	9.34799	9.24813	9.91361	9.84817	9.90341	9.86428
51284	TLR7	0.000159598	0.000130086	1.69028	3.46913	4.11505	0.413445	1.13761	0.900586	1.00814	0.735295	0.103042	1.46818	6.07225	5.78699	4.6813	3.79738	6.13209	6.3124	2.49349	3.01275	5.58668	6.26086	3.01028	0.607151	3.3429	1.39589	0.455835	3.45606	6.34976	3.9188	3.63413	4.35921	3.4053	3.64709	2.27352	2.9777	3.67282	3.60625	3.20631	2.05648	4.70457	4.75024	3.96603	4.01819	2.12089	1.26426	1.59388	1.58519
27147	DENND2A	2.5222e-11	5.58786e-12	1.67035	-0.653707	0.264674	-0.205956	0.09231	0.342877	-0.27117	-0.0679493	-0.284747	0.614908	3.17796	3.66413	1.87395	1.62746	2.83659	3.53014	4.19191	3.48223	5.70385	5.8324	5.65076	5.35615	6.76648	7.22455	6.98628	7.41667	3.64932	1.59687	2.40281	2.65876	6.47015	6.58715	5.97485	6.3967	6.25921	6.80046	6.86679	6.73521	6.02921	6.17641	6.11983	6.22169	1.12089	0.679297	1.91003	0.459658
5055	SERPINB2	2.04829e-06	1.31541e-06	1.66989	3.07884	2.65313	0.860854	2.00788	-0.906257	0.0226893	0.501842	0.156769	-3.02453	5.73477	6.4669	4.37645	4.48544	4.80713	5.22675	1.17156	2.70463	3.43017	3.48325	0	1.60715	3.87724	3.48335	1.45583	4.18304	5.47186	5.83845	3.72891	3.56566	3.17181	4.02818	4.77178	4.24073	4.90662	4.79388	5.42871	4.22641	3.50865	4.09068	3.70299	2.89266	0.313538	0	0	0
201651	AADACP1	6.43349e-07	3.79962e-07	1.66766	-0.0972767	0.125641	-0.365671	0.149631	-0.502556	-1.12338	-0.34118	0	-1.0243	4.76236	3.84413	3.64372	1.62746	3.44081	3.79979	4.21596	3.2192	5.07403	5.28076	4.6029	5.50061	1.80685	2.56581	2.45583	2.64817	3.55992	4.34103	4.06845	3.53323	4.40379	3.61315	4.237	4.78505	1.82482	1.60625	3.62135	2.05648	4.86172	3.86829	4.89203	4.52035	0	0	0	0
30850	CDR2L	5.56396e-13	7.76251e-14	1.65584	0.881958	0.602748	0.167428	1.19614	0.619453	0.0922737	0.459429	0.0305452	0.492395	13.2434	13.004	11.4855	11.4502	12.7229	12.6911	11.8293	11.8208	12.0085	12.0771	11.3119	11.5682	11.3159	11.2009	11.0859	11.0961	12.9665	13.0577	11.8484	11.7835	11.7242	11.4303	11.0073	10.9082	11.6558	11.7773	11.6779	11.5706	11.6623	11.6079	11.1868	11.1646	12.6145	12.5838	12.5529	12.5843
3106	HLA-B	2.30981e-19	1.81654e-21	1.65189	1.07344	3.04139	0.403861	1.84607	0.457672	0.143454	1.61944	-0.364233	0.623669	15.8624	15.8816	14.1863	14.2539	16.1169	16.0092	15.0091	14.97	14.305	14.7627	11.4868	11.4981	11.7459	11.5773	11.2115	11.304	16.463	16.6275	14.7002	14.6981	12.0052	12.0293	11.6538	11.4654	11.7587	11.7328	11.5931	11.6115	14.6443	14.1733	12.8034	12.7754	14.9334	14.6639	15.1511	15.1746
23519	ANP32D	0.0023328	0.00210966	1.64964	-0.17867	-0.963712	-0.635204	-0.12518	2.63204	0.270676	-0.464976	-0.706482	1.17038	3.69879	3.49421	1.45891	2.43481	4.32474	4.25712	4.45696	4.48223	3.30464	4.0507	4.81763	4.46513	3.91118	3.68129	4.9794	3.88348	3.38629	3.9661	3.55167	4.05108	4.32868	4.44965	1.53656	1.9777	4.05748	3.97548	4.26521	3.22641	3.52171	3.59145	4.28796	3.75516	3.10362	3.26426	3.80333	3.97751
124056	NOXO1	0.00188766	0.00169551	1.64847	0.412081	0.181248	0.216794	0.4877	0.92226	0.297867	0.62283	0.434898	2.54404	6.93999	6.93485	5.48582	5.09209	6.58593	6.41502	5.92232	6.25446	5.9673	5.52196	5.08459	6.04218	5.68523	5.06336	5.47204	4.84296	6.31474	5.75503	5.47127	5.6231	5.51752	5.07084	4.25693	4.48692	5.61132	6.10428	5.73863	5.38124	5.68154	5.66033	5.41795	4.67826	6.94454	7.14526	6.48782	6.73218
5696	PSMB8	2.4446e-16	9.72212e-18	1.64476	1.13786	2.86674	0.150819	1.55611	0.493322	0.3915	2.0457	-0.0845919	0.650447	12.4723	12.4491	10.7248	10.9071	12.3216	12.2409	11.1589	11.1279	11.4445	11.8303	8.68702	8.85429	8.92467	9.07252	8.8454	8.85016	12.4463	12.655	10.9843	11.0047	8.97173	9.10056	8.57293	8.51272	9.55051	9.75995	9.29093	9.23653	11.4868	11.1556	9.26128	9.28976	11.717	11.3937	11.6611	11.6187
23562	CLDN14	0.00192822	0.00173323	1.64317	0.504362	0.542608	0.280744	0.160213	0.0412607	0.252148	1.32714	-0.836748	0.279391	2.54193	3.46273	0	2.71831	2.90857	3.33891	2.75652	2.48223	4.61709	4.82799	4.49571	3.86416	4.08659	4.36897	4.0881	3.80598	4.00817	2.31569	2.85744	3.14599	5.09591	5.1494	4.56653	5.59625	4.51413	5.09597	4.38029	4.72551	3.74908	4.49657	3.40112	2.19025	3.27701	2.6793	4.34083	3.28898
339210	C17orf67	4.51423e-09	1.7344e-09	1.64253	1.71041	1.78634	0.0301313	2.31277	0.0693207	0.343465	2.11042	0.00314617	0.165878	7.12054	7.1631	5.36452	5.63407	6.86837	6.54499	4.88581	5.10672	6.1999	6.9965	4.54799	5.07573	6.06552	5.55212	5.79287	5.76451	7.02464	6.94471	4.92364	4.42017	4.9756	4.00815	4.09682	4.74828	4.62138	4.50163	4.25749	4.17858	7.12218	6.54658	4.73156	4.71637	5.18231	5.14527	5.11744	5.20384
80830	APOL6	1.61552e-14	1.36555e-15	1.6395	0.798731	2.74588	0.3136	1.46554	-1.06952	0.61563	2.42536	-0.174604	0.73343	12.8651	12.9197	11.2056	11.3002	12.5822	12.5632	11.6598	11.8881	12.0669	12.5764	9.65802	9.49351	7.7257	8.10319	7.75076	7.45092	12.7051	12.2151	10.9838	11.0054	6.77132	7.77499	8.26505	8.42031	8.77878	8.38243	7.8238	8.10615	12.0961	11.7964	9.58691	9.45488	10.5641	10.37	10.7137	10.5695
405753	DUOXA2	4.02976e-14	3.87517e-15	1.6391	0.14054	0.686041	1.07518	0.756004	1.14103	0.262603	1.55831	0.0795956	-0.0969377	10.3261	10.6608	8.72621	8.98252	9.92132	10.2778	9.90292	10.0152	12.4051	12.6999	11.927	11.8059	9.32783	8.97723	8.31335	7.84134	10.9779	11.2905	10.338	10.4184	10.6105	9.67902	9.30927	8.69816	6.56466	7.23376	6.2013	7.07192	11.5433	11.2502	9.84591	9.83093	6.43552	6.69584	6.52789	6.44428
85495	RPPH1	0.00244849	0.00221804	1.63682	1.55395	-2.11714	-0.934786	0.89043	0.441321	-1.85379	-1.12039	-1.14042	0.807285	3.35484	3.4202	1.87395	1.62746	4.79186	5.5548	3.75652	3.48223	2.28578	5.31975	6.42532	5.41451	5.69437	4.60534	6.12826	6.04103	5.66328	5.76679	5.76677	3.88245	5.77614	3.46876	4.12152	4.24073	5.99475	5.57588	6.52824	8.74997	3.39972	3.38286	4.4202	4.60316	4.95739	3.84922	4.54808	6.53939
3959	LGALS3BP	7.60931e-19	8.66022e-21	1.63645	0.972142	2.43601	0.260035	1.43641	0.405687	0.167788	2.09107	-0.0905094	0.59466	15.5301	15.5589	13.941	13.875	15.517	15.6256	14.6154	14.5829	14.6982	15.041	12.3939	12.4733	12.2659	12.2276	12.0345	11.9389	15.9025	16.1623	14.5449	14.6472	12.3798	12.5278	12.1318	11.9645	11.4643	11.4972	11.2297	11.3962	14.3906	14.0273	12.1121	12.1237	13.9129	13.5945	13.8836	13.8048
100128569	C19orf71	1.48773e-05	1.07033e-05	1.63351	0.515718	0.528358	0.480792	-0.166746	1.5112	-0.410952	0.740858	-0.0208273	0.905699	6.51257	7.19569	5.58188	4.85935	6.4626	6.55912	6.33966	5.65062	6.51977	6.75944	6.04212	6.18036	6.68936	6.71202	6.26634	6.17346	6.93093	6.03496	6.70018	6.5992	6.30077	6.21297	5.12999	4.36136	6.03101	5.79806	6.23556	6.41542	7.23026	7.16512	6.53202	6.38164	7.34171	7.45239	7.47512	7.36064
80760	ITIH5	7.51938e-10	2.42216e-10	1.63163	1.0606	0.586073	0.437771	1.81467	1.4226	-0.165169	0.448724	-0.472337	0.97761	7.58146	7.48099	5.60187	6.19731	7.87208	7.55672	6.71452	6.59308	5.40184	5.57206	4.73517	5.06658	7.85778	7.37698	7.16775	7.19147	7.17172	7.61924	5.66715	5.49446	5.39281	4.98901	3.237	4.29963	5.36088	5.44195	5.37624	5.75692	7.70346	7.54817	7.28796	7.06623	5.02778	5.98308	5.89461	6.06092
6772	STAT1	2.49047e-17	6.16249e-19	1.62814	1.43971	3.19438	0.551093	1.68829	0.336909	0.911818	2.59358	0.499443	1.16695	15.3205	15.3298	13.7045	13.6895	15.1244	15.114	13.5753	13.7837	15.3564	15.5911	12.3879	12.1709	12.8029	12.6519	12.1903	12.1623	15.1801	14.9329	13.3588	13.3776	12.602	12.7679	12.3479	12.3482	12.8932	12.8798	11.9609	11.9885	15.2866	15.1123	12.5716	12.6402	13.498	13.0807	12.8081	12.7717
84530	SRRM4	9.64417e-06	6.75894e-06	1.61968	0.747197	1.237	0.748192	-0.582763	0.162889	1.5111	0.621224	1.27119	0.0450668	3.23936	0	0	0	0.822235	0.672158	0	0	5.45992	4.6759	3.59524	4.06658	5.3853	5.51649	4.15627	5.24913	3.17984	0	2.46421	1.88116	5.63667	5.52169	4.92888	5.9037	3.84867	4.02129	1.62135	3.22641	4.56018	4.38286	4.34454	3.35606	0.898501	3.04946	0.59388	0.811698
693155	MIR570	0.0489998	0.0475273	1.61517	-1.11251	0.719106	0.61796	0.684206	0.791368	0.134411	0.874297	-0.113227	1.67423	4.09845	3.97785	1.38769	3.45825	3.65624	3.20547	4.45597	4.63074	4.69215	4.19977	4.06398	3.38973	4.38227	4.15572	3.53373	3.76835	3.75841	3.57447	2.87074	3.09373	4.94556	4.89212	4.3404	3.91455	4.18324	3.90832	3.74626	4.07647	3.97083	3.26079	2.74403	2.73899	2.58797	2.98958	3.14216	2.66185
9911	TMCC2	6.86465e-06	4.72098e-06	1.61404	2.64033	0.830577	0.010735	0.406398	0.383385	0.37873	0.262562	-0.622289	0.657121	7.53116	7.08249	6.26626	5.11931	5.23727	4.5548	4.51141	0	6.96197	7.06704	6.17574	6.19211	7.66814	7.43516	7.43162	7.65022	7.3275	7.30152	6.89902	6.9172	7.7732	7.39082	7.23005	7.16721	7.60402	7.43914	7.57577	6.70993	7.74124	7.57176	7.30117	7.4867	9.6812	9.46135	10.2292	10.158
80059	LRRTM4	8.46204e-05	6.69876e-05	1.61383	-0.533146	-0.40341	-0.813899	-1.25902	0.406209	0.181656	0.209361	0.42458	-0.242578	3.11383	3.03026	2.28898	0.627457	2.23727	1.67216	2.07845	2.89727	3.30464	3.41286	4.33221	3.19211	4.09963	4.31872	5.26319	4.78296	2.4794	0	2.33868	2.65876	4.42547	4.44965	4.237	3.8257	3.73862	3.69484	4.20631	2.86384	4.57278	4.50572	3.96603	4.69376	4.92825	5.26426	4.34877	4.99458
3164	NR4A1	7.85917e-17	2.43234e-18	1.61076	1.37286	1.94912	0.468586	1.18802	0.779873	1.13875	1.432	-0.138733	1.70322	10.5748	10.47	9.05017	8.77315	10.8113	10.8095	9.50399	9.37113	11.2272	11.2675	9.28649	9.30991	10.2612	10.1395	9.70444	9.75905	10.1875	10.2987	9.01009	9.10008	10.9397	10.6846	10.0929	9.97163	11.0538	10.8821	9.80294	9.8555	11.1577	11.3085	9.82048	9.78177	8.50346	8.41401	8.57659	8.61834
337876	CHSY3	5.2341e-16	2.38279e-17	1.60881	1.55947	0.130543	0.156574	0.598464	0.13131	0.0195312	0.0247936	0.868135	0.237029	6.77894	6.59294	5.00323	5.15102	5.586	5.69453	4.56388	3.59771	9.62115	9.36853	9.42814	9.30045	10.0069	9.69201	9.72118	9.66455	6.62406	6.34282	5.86537	5.90458	9.9859	9.91018	9.74914	9.88432	8.84085	9.13164	9.06637	8.86706	9.47185	9.5905	9.51446	9.4983	7.45843	8.07255	6.70554	7.08917
6351	CCL4	1.85149e-12	3.00689e-13	1.60742	2.65142	1.60057	-0.109406	2.19916	-1.54379	-0.640227	0.370225	-0.8158	-0.560254	8.58785	8.62518	7.04431	6.95389	7.08746	6.6663	4.46618	3.98473	7.71968	8.25458	6.28537	6.48776	7.03841	7.25343	6.98331	7.52734	8.12112	8.79468	6.23993	6.27756	6.93769	7.61848	8.90344	8.74031	7.08678	5.74239	6.97276	7.13686	9.21779	8.87358	8.56296	8.78797	2.50994	1.6179	3.03129	2.72815
25903	OLFML2B	1.42437e-10	3.83778e-11	1.6065	-1.90442	0.0498228	0.32177	-0.236038	0.0562487	0.769956	-0.117097	0.540132	0.499346	3.51238	3.78699	1.45891	2.62746	1.23727	0	2.56388	2.48223	5.86758	5.56375	5.4026	5.92908	5.89431	6.28463	5.68465	5.85075	4.20732	2.40422	3.12717	3.95645	5.79208	5.72068	5.9116	5.48866	5.27108	5.21111	4.9789	3.96337	8.64276	8.69174	8.84622	8.72247	5.81338	6.89362	5.8762	5.75054
1677	DFFB	0.000324269	0.000272622	1.60585	-0.185411	0.704011	0.511739	-2.4456	0.589265	2.45879	1.5997	1.65521	1.20299	8.20994	9.24307	7.05981	7.1815	7.82128	7.92111	8.30969	7.80352	9.41659	8.72308	8.80137	7.93028	8.63305	9.85546	8.80235	8.66268	7.44082	7.01613	10.1958	9.15234	7.72856	8.04177	6.97313	7.61867	10.3698	10.5997	7.95284	8.09905	10.5974	8.41802	7.69974	8.11625	7.81935	7.88387	6.44567	5.94713
5920	RARRES3	2.87209e-13	3.71131e-14	1.60575	0.836105	3.17509	0.505679	2.24332	1.87128	1.22681	2.35235	-0.20681	1.33855	12.1801	12.2384	10.5291	10.6778	12.3426	12.3116	11.5318	11.4501	10.0221	10.7326	7.19129	7.21326	8.14055	7.21324	7.15938	7.18304	12.0948	12.4816	10.0225	10.0673	9.05524	8.01699	6.8284	6.50126	7.52583	8.44525	6.91185	6.6056	10.415	9.71347	7.77313	7.65065	9.05387	8.78609	9.12872	9.12486
7098	TLR3	6.45587e-13	9.18021e-14	1.60464	1.94988	2.78625	-0.127786	1.92373	-2.32545	2.32131	1.53635	-0.304502	3.01933	10.1489	9.98834	8.41176	8.5162	8.79776	8.68282	6.80092	6.77991	7.12617	7.56625	4.42532	4.69461	2.80685	3.48335	3.0408	3.50497	10.682	10.3177	8.70629	8.44599	1.13228	2.46876	3.73819	4.51375	4.33578	2.92818	2.62135	0	7.3864	7.18016	5.79385	5.70002	8.92513	8.53461	9.14245	8.92629
554313	HIST2H4B	1.64261e-07	8.6678e-08	1.60379	0.477469	1.21693	-0.291944	1.22387	1.01926	0.7888	0.855778	0.133186	0.990615	5.68087	5.73589	4.27721	3.93197	5.90716	5.65224	5.18425	5.4202	4.27323	4.26189	3.39801	2.70325	1.80685	2.88517	2.57685	2.69906	6.00959	6.14821	4.87179	4.83826	2.35468	1.72418	1.12152	0.918807	3.5844	3.42592	2.20631	3.22641	3.66271	3.52876	2.87676	2.60316	4.49265	4.78657	4.3218	4.69105
283849	EXOC3L1	9.90877e-05	7.9053e-05	1.59777	0.949457	0.954703	-0.300037	2.59885	0.373507	-0.762756	0.508243	-0.0341411	0.381302	5.55479	5.71859	3.96141	4.11643	5.60113	5.48007	4.45794	4.72435	4.92417	5.67754	4.16805	4.52425	3.87451	3.7233	4.51914	3.67874	5.26977	6.10634	3.00801	3.1704	3.7924	3.88734	2.86379	4.06894	2.33071	3.59781	4.50352	2.95052	4.93539	4.6416	4.478	4.08251	3.89358	4.22486	3.83648	4.35025
57126	CD177	4.28763e-15	2.8703e-16	1.5961	2.71063	0.754781	0.18891	1.22364	0.424049	1.07843	0.0560188	-0.730288	-0.227392	1.97633	2.67478	1.45891	0	3.44673	2.73105	0.756524	0	8.22815	8.27024	7.59274	7.3961	5.16064	4.96574	5.3303	4.41826	8.97286	8.99188	7.72991	7.78754	7.53561	7.53335	7.3403	6.88055	5.65602	5.76724	4.0267	5.23971	8.92594	8.74243	8.8431	8.71323	10.5638	10.4629	11.2345	11.2528
84894	LINGO1	6.69126e-14	6.87523e-15	1.59206	0.761836	-0.577158	-0.497092	0.713913	-0.00568819	-0.344169	0.439392	-0.943337	0.261233	7.56629	7.37838	5.88517	5.87538	6.4122	6.84208	5.66341	6.06719	6.88413	7.37325	7.65734	7.75436	8.25476	8.48114	8.99693	8.73315	7.53197	7.84004	6.85079	7.09339	7.49861	7.69318	7.68631	7.51686	5.90945	5.32507	6.02507	5.89779	7.78596	7.51215	7.22455	7.19478	2.31354	2.00123	3.29432	2.90712
83896	KRTAP3-1	1.34735e-10	3.60613e-11	1.59033	3.28403	1.64211	0.657527	1.90776	-0.482632	0.275102	1.62986	-0.240498	0.365959	7.15902	7.23124	5.77891	5.43068	3.98788	4.47745	0	1.89727	4.48444	4.40997	3.01028	2.59992	4.06988	4.32473	3.90738	3.17218	8.97404	9.70926	7.61179	7.256	4.75443	3.80339	5.28716	4.23592	4.95575	5.4388	4.61955	5.2248	4.95496	4.70402	3.96603	2.43323	9.03351	8.32236	8.92808	8.90878
170679	PSORS1C1	4.04392e-08	1.8994e-08	1.58617	0.388095	0.323764	-1.04926	0.377708	-0.154107	0.0522308	1.67393	-0.480502	-1.17352	5.47892	5.72864	4.33381	3.70142	5.31437	4.88894	4.8823	4.54482	4.43179	3.77671	3.3575	4.20348	2.53455	2.68053	3.918	3.39561	3.49084	3.26571	3.21435	2.78678	1.71056	2.18032	1.56513	2.63397	3.37687	3.80997	3.77191	3.31047	4.15976	3.33559	2.39233	1.75516	6.14519	5.78405	6.37423	6.51602
84915	FAM222A	1.35379e-07	7.039e-08	1.58379	1.18434	1.14864	0.317186	1.52791	0.837974	0.915352	1.05583	1.10263	1.39266	8.38273	7.76982	6.24899	6.73598	8.56245	8.48607	7.20454	7.4753	8.82458	8.7344	7.54944	7.71226	7.79891	7.35717	7.32743	7.19427	7.91403	8.14376	6.71365	6.28832	8.42329	7.64994	7.56998	6.8273	8.38676	8.79185	7.64728	7.70063	7.90486	8.21062	6.88632	7.11749	7.63583	8.06038	6.69864	6.7923
51667	NUB1	5.289e-14	5.25856e-15	1.58346	0.692572	0.891619	-0.138418	1.41517	0.130852	0.292071	0.493917	0.192022	0.0817032	12.596	12.5336	11.044	10.9187	12.0659	11.9998	11.2577	11.4228	11.6271	11.9451	10.8225	10.9665	10.7738	10.7646	10.9556	10.8596	12.7451	12.6786	11.338	11.2555	10.7427	10.7829	10.6628	10.6011	10.792	10.9674	10.6897	10.4856	11.4013	11.1612	10.8417	10.733	11.3681	11.4268	11.2381	11.1728
440823	MIAT	1.5615e-07	8.21685e-08	1.58332	-0.249946	0.452916	-0.075767	-0.345266	-0.0950422	-0.628663	-0.668184	-1.56869	-0.535029	4.02363	3.83204	1.28898	3.40005	4.31939	4.32636	4.92645	4.2192	4.13909	4.43646	3.95701	3.71271	5.42352	5.84819	5.67521	5.74803	5.00295	3.9661	4.87714	4.78245	5.50396	5.66981	6.01181	5.35204	5.63307	4.82484	5.97422	5.74102	5.23112	5.68543	5.88812	6.36479	6.43291	6.82706	8.00695	8.3904
10068	IL18BP	9.51521e-09	3.91742e-09	1.58144	0.552141	0.120221	0.232434	1.6795	-0.00220776	-0.273975	0.410639	-0.632199	0.448981	9.12438	9.32841	7.74034	7.54957	8.5863	8.96746	8.33119	8.11829	7.98794	8.16357	7.97411	7.93697	8.59185	8.70585	8.25797	8.57486	9.55677	9.80925	7.98708	8.01994	7.83637	8.40584	8.29604	7.95058	7.90144	7.62873	8.06063	8.01749	8.7432	8.69838	8.28714	8.33316	7.48046	7.45882	8.23887	7.96482
5409	PNMT	1.04169e-06	6.38668e-07	1.58034	0.906743	2.13619	-0.0945101	1.23279	2.7412	-0.930282	1.31213	1.2302	-0.15155	6.42479	5.98213	4.91834	4.3279	5.87525	6.03174	4.51141	5.58209	3.21444	3.48325	2.42532	0	4.35282	4.37317	4.41003	4.50497	5.77828	6.64476	4.90392	5.05354	2.13228	3.35011	0	0	1.08786	3.31438	2.62135	3.64145	5.04489	3.78345	3.6441	2.55999	5.3976	5.24408	4.11325	4.06804
4879	NPPB	7.6294e-07	4.56788e-07	1.57996	1.04823	0.159088	0.289537	1.17317	-0.294988	-0.0289526	-0.233547	-1.87098	-0.361448	8.58938	8.42808	6.74841	7.10912	7.80089	7.61953	7.0173	6.30666	7.83599	8.16231	7.81283	7.86729	9.05676	9.42826	8.78767	9.11826	9.19528	9.61828	8.2752	8.19203	8.42375	9.01536	8.96211	9.06697	9.04875	8.88155	8.83748	9.15072	7.74673	7.77797	7.91226	8.07954	7.71188	6.37441	9.10153	8.72672
81844	TRIM56	5.3568e-08	2.57668e-08	1.5781	0.477229	1.16535	0.0691318	0.396823	0.362189	0.0448809	1.11482	-0.127832	0.394154	11.8693	12.002	10.114	10.6011	11.7687	11.8	11.2756	11.3386	11.6286	11.7298	10.4052	10.6225	10.4084	10.4223	10.442	10.2505	11.5917	10.6673	10.7298	10.7356	10.1207	10.2952	9.8628	9.82874	10.5128	10.2948	10.254	10.4638	11.5313	11.4273	10.3442	10.3847	10.7792	10.8178	10.9813	10.8714
374920	C19orf68	3.59578e-07	2.03056e-07	1.57494	0.00255394	0.0182619	0.101811	0.480992	1.2687	0.196712	0.191721	0.124842	0.971743	9.14556	9.20104	7.57207	7.62464	8.9037	8.92808	8.87009	8.95658	8.80614	8.66609	8.75175	8.68397	8.96605	8.76294	8.84593	8.67943	9.12859	9.22877	8.72977	8.6656	8.88499	8.84416	7.68461	7.50715	8.76028	8.77618	8.61808	8.52496	8.63818	8.58482	8.43852	8.40104	8.99113	9.1098	8.86356	8.98768
57512	GPR158	5.62322e-09	2.20686e-09	1.5743	-0.140334	0.715884	-0.485827	0.239699	-0.862977	-0.380668	0.089087	-0.885598	-0.0442543	1.97633	1.17228	0	0	2.4072	0.97555	3.66342	0	6.38437	6.19946	5.90105	5.25101	4.52931	5.13249	5.38088	5.25258	0.479397	0	0	0	3.63478	4.28692	5.29145	4.35621	3.31025	3.60625	4.62135	3.05648	8.02661	7.93806	8.00165	7.78485	0.313538	1.6793	2.17884	1.58519
140564	APOBEC3D	3.18652e-08	1.46836e-08	1.5724	1.06679	0.950225	0.0103354	1.04056	-0.102598	0.339916	1.20793	-0.644845	0.246561	6.09559	6.83264	4.94003	4.84339	6.09384	6.25205	5.2853	4.92702	6.74259	7.285	6.04199	6.08515	5.29463	5.76589	5.14372	5.89613	6.61945	6.56764	5.48691	5.61905	5.50357	6.11957	5.9131	5.91523	5.77436	5.65898	5.32198	5.43152	6.74874	6.60177	5.68849	5.24616	3.61122	3.84922	4.42441	4.32573
388564	TMEM238	0.000360532	0.000304699	1.57056	0.58079	0.519128	-0.279857	0.879673	0.223751	-0.693096	1.79147	0.110483	-0.27548	6.11438	5.57799	3.78084	4.77041	6.13613	5.92955	5.14884	5.75525	5.37919	5.24068	4.2833	5.29831	4.74545	3.85532	4.36273	4.79776	6.1659	6.81281	5.90715	5.31221	4.80004	4.17696	4.4143	4.1152	4.64585	4.64578	4.6511	6.02672	4.95611	5.34222	3.69721	3.01819	5.557	5.17542	5.27795	5.2335
11007	CCDC85B	3.36246e-12	5.90366e-13	1.56901	1.21968	0.63256	-0.396064	1.46845	-0.169358	-0.298402	1.01178	-0.316929	1.01413	10.1332	9.75033	8.23905	8.50643	9.35325	9.23365	8.00235	8.1452	8.3436	7.98892	7.44477	7.62262	7.71878	7.80935	8.30032	8.01993	9.56839	9.62955	8.12032	8.14071	7.45601	7.15438	7.55187	7.39724	7.21291	7.27688	7.46178	7.62482	8.18852	8.02271	6.99035	7.19734	8.57357	8.73334	8.75581	9.18495
83666	PARP9	2.81178e-18	4.36869e-20	1.56303	1.45879	2.50671	0.297953	1.69131	0.318417	0.668137	1.98227	0.582134	0.797947	13.7961	13.8232	12.2948	12.1985	13.6833	13.6375	12.1237	12.2795	13.4285	13.5908	11.1046	10.9013	11.1577	11.0048	10.7583	10.8083	13.6082	13.5581	11.8893	11.8944	11.0646	11.2884	10.9129	10.8032	11.4779	11.4513	10.7732	10.8197	13.2889	13.1164	11.2317	11.209	12.0533	11.7282	11.3205	11.2967
4883	NPR3	8.34628e-11	2.12232e-11	1.55525	0.787412	0.576154	-0.230204	0.772122	-1.16659	0.329822	0.0698853	-0.217292	-0.366604	6.10341	5.91787	4.19587	4.71492	5.586	4.73537	4.45696	4.28959	6.90838	7.2483	6.71072	6.29365	6.31992	6.3384	6.74751	6.37122	6.06245	5.75809	5.12924	5.14705	4.75026	5.45923	6.28699	6.25568	6.2746	6.17848	5.88814	5.9053	8.33432	7.92174	8.18455	7.93175	5.40122	5.347	5.59012	5.59268
6943	TCF21	2.61369e-11	5.81731e-12	1.55496	0	1.3508	0.752879	1.20224	1.14191	1.54749	1.00366	0.867403	1.60346	3.40929	3.78699	2.45891	1.62746	0	0	0	0	5.55835	5.62692	4.06917	4.41451	6.10316	4.68129	4.45584	4.82286	8.97892	8.84383	7.67582	7.74245	5.48937	4.68026	3.70648	4.17933	4.64585	5.25625	2.42871	4.37841	6.49031	6.61893	5.55099	5.55093	9.09987	9.51858	8.4069	8.47674
161176.chr14.1	SYNE3	4.85827e-11	1.16238e-11	1.55306	-0.85769	-0.576316	0.527113	0.387878	0.0748959	0.256096	-0.279476	0.656769	0.340031	2.6544	3.07917	0	2.62746	4.36077	3.57905	4.40038	5.25482	6.80714	6.45958	7.23934	7.18002	5.97099	5.37317	5.0408	5.24913	2.87171	2.59687	2.12717	2.56566	7.1059	6.99867	7.06794	6.88683	6.19089	6.84322	6.25923	6.26268	6.01038	6.41497	6.6863	6.29799	1.31354	0	0	0
344887	NMRAL2P	3.89361e-07	2.21443e-07	1.55052	1.12676	1.5065	-0.344535	0.42343	0.0333581	3.17566	0.0464907	0.30977	0.0123525	5.66161	6.04037	4.38852	4.21242	6.45596	6.55089	5.87167	4.88167	5.48052	5.50439	4.19483	3.77708	3.73484	2.71203	3.35752	3.77843	5.19866	5.15023	4.62257	4.87946	3.5111	4.78439	3.73505	4.49372	3.02646	4.12981	0	0.804945	4.13252	3.28127	4.44939	2.87142	3.77297	4.13873	3.28205	4.01011
51332	SPTBN5	5.44395e-10	1.69654e-10	1.55037	0.0848446	1.27919	0.28503	1.37856	0.694022	0.167255	0.728177	-0.207286	0.378338	9.59044	10.2122	8.49482	8.20703	8.7327	9.21161	9.05129	8.72333	9.38144	9.66759	8.18702	8.30363	7.05126	7.31193	7.06002	6.73311	9.98792	9.48019	8.38207	8.32891	8.12254	7.82827	7.65065	6.91211	8.09881	7.92599	7.90011	7.79018	8.46891	8.29119	7.71724	7.5865	9.60381	9.64704	9.8209	9.84453
10865	ARID5A	1.78429e-09	6.27239e-10	1.54504	0.996758	0.827179	0.173816	0.819932	0.494707	0.237674	0.89058	-0.212204	0.282601	9.16312	9.23392	7.48428	7.82268	8.89812	8.71406	7.75465	7.86402	7.89345	8.33252	7.08181	7.48979	8.28013	8.07648	7.91335	8.09563	8.97137	9.17709	8.19095	8.31764	8.23208	8.08287	7.80459	7.52095	8.58641	8.54058	8.46759	8.18405	8.44351	8.21332	7.54561	7.33007	9.64623	9.67397	9.88489	9.85971
55901	THSD1	2.55484e-11	5.67162e-12	1.54368	1.72301	1.77995	0.329024	0.759292	0.133025	-0.00621414	0.966389	0.100395	-0.824059	6.43576	6.50469	4.6813	5.17178	5.90261	6.17995	4.03884	4.59771	5.50342	6.59078	4.06917	4.46513	4.43912	4.82215	4.66529	3.93793	5.81031	5.0563	4.54631	4.80172	5.80471	6.07258	5.74601	5.86523	7.49913	7.25969	7.46684	7.30441	6.59303	5.76138	5.34454	5.07709	2.401	2.48665	2.40123	2.28563
54936	ADPRHL2	3.53274e-12	6.23198e-13	1.54347	0.903774	0.781053	0.0856533	1.11893	0.507833	0.370269	0.672059	0.195868	0.406908	11.6203	11.4901	10.0252	9.99821	11.3839	11.3118	10.3875	10.5006	11.0015	11.1282	10.1907	10.3769	10.309	10.324	10.3071	10.1546	11.4904	11.7775	10.5008	10.5293	10.3841	10.331	9.8425	9.85685	10.5922	10.7801	10.2894	10.3423	11.0321	11.0081	10.3315	10.3646	11.1877	11.101	10.9765	10.9206
83855	KLF16	1.66184e-05	1.2043e-05	1.53795	0.534285	0.416577	0.137432	0.532214	0.639943	0.00615597	0.630518	0.052351	0.814743	10.8498	10.5773	9.00323	9.34799	10.6185	10.649	10.0773	10.1217	10.3	10.2193	9.73024	9.95588	10.1606	9.84245	9.94468	9.78349	10.7362	10.6755	10.1596	10.1877	10.1075	9.90901	9.33098	9.40564	10.1413	10.045	10.0476	10.1264	10.1835	10.1763	9.49188	9.60691	10.4835	10.2702	10.3103	10.3387
3791	KDR	7.07749e-09	2.8405e-09	1.53337	1.92839	0.272593	0.227031	-0.184317	-0.101766	0.519099	-0.274239	0.241873	-0.279515	4.67677	4.91374	3.19587	3.3279	5.94693	5.78764	4.28009	3.59771	4.92558	5.02167	5.04003	4.36204	4.61558	3.94021	4.31382	3.78791	3.4794	1.59687	3.46421	1.98069	4.18153	4.15157	4.237	4.29963	5.26666	5.30669	4.62135	4.9138	5.04018	5.57049	5.31652	5.84262	9.31512	9.29702	9.10026	9.02813
3781	KCNN2	6.91164e-17	2.09973e-18	1.53324	-0.0896674	0.0460291	-0.00415611	0.220698	-0.0834274	0.300675	-0.0699701	0.839649	1.21007	4.45107	3.40749	2.35727	2.43481	0.822235	1.25712	1.34149	0.917204	8.04763	8.21563	8.12823	8.04297	8.57628	8.39604	8.47459	8.50605	1.4794	1.59687	1.10164	1.53323	9.09576	8.92993	9.07535	9.1172	6.52096	6.99666	6.38406	6.53222	8.35216	8.13502	8.37442	8.25271	0	1.6793	0	0
100128927	ZBTB42	6.91128e-08	3.39642e-08	1.53222	0.793771	0.794531	0.145964	1.02893	0.496981	0.12346	0.711436	0.276935	0.271892	10.3818	10.311	8.57258	9.05582	10.155	9.87944	9.28896	9.15793	10.0981	10.3594	9.43708	9.43135	9.45207	9.57766	9.45147	9.28633	10.6124	10.5207	9.52315	9.55216	9.6517	9.52558	9.23374	8.94958	9.80093	9.77614	9.63531	9.69484	10.0024	9.92323	9.19613	9.30668	10.2952	10.1414	9.99882	9.88388
10384	BTN3A3	1.82823e-10	5.06503e-11	1.52972	1.00228	1.83342	-0.169207	1.90736	0.10008	0.292252	1.81011	-0.611275	0.920311	8.69472	8.85453	7.29542	7.19438	8.30844	8.41225	7.34855	7.36758	6.72205	7.19759	4.86954	5.38326	4.8033	4.80686	4.91527	5.03331	9.59581	9.76055	7.78449	7.75714	4.21748	4.8096	4.00123	4.8257	4.31311	4.15057	3.50076	4.37841	6.75234	5.72352	5.42241	3.43323	8.60343	7.81782	8.94368	8.70012
1573	CYP2J2	1.97355e-13	2.37861e-14	1.52933	0.881492	2.16453	0.132368	1.79049	-0.238727	0.363325	1.48438	-0.111856	0.116415	9.79889	9.82286	8.30021	8.26287	9.463	9.46191	8.54549	8.61644	8.80198	9.13575	6.8902	6.71846	7.38653	7.32169	7.44452	6.99896	9.44933	9.59264	7.77402	7.68698	6.76225	6.75967	6.63459	7.36479	7.05364	6.84019	6.46684	6.70034	9.31851	9.11936	7.76442	7.70469	9.07269	8.9375	9.26845	8.96546
1267	CNP	3.30554e-12	5.79316e-13	1.52863	0.79625	1.41459	0.162415	1.22264	0.669993	0.354898	0.958652	0.134863	0.659599	13.3486	13.299	11.6588	11.9315	13.2184	13.1032	12.3765	12.3526	13.0361	13.2297	11.6366	11.8001	12.2378	12.062	11.983	11.9921	13.2297	13.4094	12.0823	12.1115	12.1316	12.0477	11.4677	11.3717	12.1656	12.3526	11.8896	11.9188	13.0782	13.097	12.1909	12.067	12.86	12.7252	12.6827	12.6328
728116	ZBTB8B	1.60455e-13	1.87232e-14	1.52641	0.61568	0.257423	-0.0647325	-0.680086	0.556587	0.460886	-0.0446968	0.860443	0.908932	1.6544	2.27237	0.873946	0	0.559201	0.672158	0	0	6.04815	6.23048	5.74725	6.01654	6.98688	6.67743	6.89878	6.895	2.72732	1.59687	2.96671	2.71766	6.57434	6.0705	5.50085	6.03081	4.38087	5.44755	4.52824	4.37841	5.95927	6.2578	6.05306	6.25341	3.5706	4.35172	2.91581	3.28563
7425	VGF	2.803e-08	1.27623e-08	1.52518	0.287364	1.97117	0.108725	0.387414	-0.253949	0.218409	0.196824	-0.704313	0.0162888	6.06379	6.1698	4.09634	5.08689	5.57712	5.78068	5.07845	5.70463	7.50342	6.78654	5.12576	5.22186	6.87294	6.86756	7.26319	6.25986	4.72732	5.45485	4.40281	5.00454	5.75638	5.12772	5.34391	6.04809	8.22057	7.88857	7.74547	7.92685	5.88211	6.45769	6.10353	5.84262	3.48346	0.679297	3.40123	2.17015
101927873	LINC01508	1.38323e-08	5.89289e-09	1.52486	0.602313	1.06902	0.325836	0.124677	0.627384	0.369165	0.894435	1.10437	0.120112	4.91418	5.16415	2.3069	4.72169	5.63684	5.36741	5.18279	4.61683	6.40341	6.15659	5.05993	5.36204	6.29973	6.01182	6.02326	5.63662	3.87171	4.29495	3.92364	3.99367	5.54702	5.6558	5.14497	4.80308	5.57844	5.88298	5.47967	5.24342	6.8073	6.76532	5.7419	6.04186	2.13321	2.25461	0.59388	1.58519
100288162	LOC100288162	0.00605598	0.00561611	1.52445	0.895276	0.369503	0.0789742	0.487087	0.504997	-0.620571	0.697719	-0.383479	0.579596	5.20465	5.41805	3.51293	4.06086	4.99739	4.97364	4.48561	3.69487	4.84058	4.38454	4.22623	4.25988	4.91363	4.88394	4.61358	5.02604	5.12052	4.4865	4.18523	4.44763	4.35927	3.8837	4.05884	3.17414	4.48674	3.78331	4.64348	4.86771	4.6351	4.77168	4.12525	3.8861	4.41614	4.49284	4.79818	4.87775
8370	HIST2H4A	1.87505e-08	8.22313e-09	1.52431	0.582023	1.48014	-0.224893	1.23257	1.0328	0.665903	1.10973	0.23802	1.27071	6.11731	6.03876	4.68921	4.41823	6.35378	6.29103	5.76077	5.72	4.92957	4.93979	3.3627	3.54638	2.30342	3.16049	2.84815	3.06555	6.5207	6.60266	5.30067	5.35754	2.6799	2.44734	1.8209	1.24073	3.80708	3.89903	3.01367	3.36064	4.25361	3.90948	3.01983	2.9238	4.98822	5.37514	4.55062	5.3367
50651	SLC45A1	0.00115776	0.00102392	1.52303	1.07754	0.194998	0.698221	-0.254463	0.984069	1.2562	0.499237	0.815632	-0.16572	4.95891	5.1835	4.19587	2.90048	3.59483	3.71655	2.25902	2.89727	4.85509	3.99782	4.33221	4.13071	5.62106	4.69967	4.0408	4.88349	5.08547	3.59687	4.82566	4.3656	4.30221	4.02818	2.12152	4.24073	3.84346	5.10166	3.20631	3.22641	5.92878	5.62275	5.53487	5.01819	6.34329	6.69792	5.70589	5.70406
5359	PLSCR1	1.65808e-15	9.34928e-17	1.52116	1.34334	2.43863	0.314886	1.77414	0.171315	0.49984	2.00044	0.0493259	0.316069	13.9012	13.8345	12.392	12.3014	13.8726	13.7373	12.4161	12.5071	13.5543	13.7122	11.1868	11.2025	11.6784	11.4936	11.3573	11.1849	13.9247	13.9649	12.1678	12.1735	11.5824	11.663	11.4702	11.4326	11.9026	11.9837	11.5471	11.3396	13.5721	13.3448	11.5358	11.3803	12.2201	11.7512	11.9934	11.8793
6672	SP100	1.56801e-15	8.77246e-17	1.51264	1.20776	2.73023	0.331557	1.76396	-0.18999	0.470885	2.34074	0.104174	0.652079	12.8302	12.8515	11.3456	11.3108	12.6796	12.5348	11.384	11.4149	12.4861	12.7541	9.86546	9.91428	9.65912	9.49991	9.2444	9.25152	12.6103	12.6011	10.818	10.8655	9.7901	10.0182	10.0053	10.1829	10.3025	10.2474	9.68152	9.9266	12.3634	12.1015	9.967	9.81645	11.2743	10.7754	10.9955	10.8459
25900	IFFO1	1.35888e-08	5.77631e-09	1.51251	-0.0251751	0.952698	-0.0669479	0.822596	1.24726	0.152077	0.110919	-0.833408	0.292156	4.14625	4.38017	2.87395	2.62746	3.8602	4.78763	4.47899	4.2192	6.32289	6.26764	5.72043	4.9647	6.9957	7.06449	7.03578	7.15831	4.88607	4.95442	4.50741	3.68789	6.89197	6.64123	6.10373	4.93494	5.61823	6.01982	5.52824	5.80566	6.67538	7.08836	7.02056	6.52134	5.41245	4.83643	5.96384	5.95185
7780	SLC30A2	5.85694e-05	4.5425e-05	1.51216	0.0954246	-0.7987	0.0336652	-0.26649	0.51069	-1.29443	-0.594574	-0.472576	-0.657933	5.2559	4.87272	3.56994	3.53435	5.59775	6.33037	6.14884	5.58843	3.70319	4.04703	5.04003	4.30759	4.43134	4.17725	4.50023	4.04103	4.1639	5.05357	5.15226	4.59818	4.29328	3.97572	4.78449	2.46313	3.06768	1.02129	2.62135	4.05648	6.63551	5.81099	6.92022	6.71542	5.32148	4.82877	5.72275	5.37266
59350	RXFP1	1.91082e-09	6.75699e-10	1.50907	0.9203	3.47629	0.429919	3.21035	-0.557166	1.00415	1.45753	0.13213	0.662849	4.94288	4.66413	2.87395	3.71492	2.23727	2.84208	1.75652	1.48223	5.455	6.3374	1.42532	3.41451	4.52931	4.06831	3.42546	4.31233	3.7648	4.50376	0.966707	0.881157	3.50152	3.50623	3.78449	4.3376	5.1402	5.11581	3.94328	4.30441	5.49217	5.04583	3.89203	3.73091	0	0.26426	0	0
93349	SP140L	1.51812e-13	1.75981e-14	1.50892	0.775265	2.23897	8.34465e-05	1.17327	-0.430195	0.136986	1.86845	-0.231521	-0.135715	9.95655	10.2162	8.48944	8.66551	10.0793	10.0632	9.36391	9.22808	9.3648	9.97997	7.17017	7.69666	6.77416	6.44656	6.80253	6.41803	10.1351	10.2186	9.02408	8.983	6.43098	6.89314	6.95317	7.23134	7.87608	7.83249	7.63243	7.80217	9.55324	8.96724	7.48548	7.2981	9.75544	9.53332	9.81087	9.94094
5743	PTGS2	3.76291e-15	2.44204e-16	1.50276	1.20053	1.16347	0.229676	1.61145	-0.656576	1.21777	0.611185	-0.527629	0.715309	9.85591	9.95189	8.519	8.28329	9.48935	9.48781	8.24838	8.32772	8.02045	7.71054	6.65734	6.7467	6.74909	7.14173	6.79271	6.63876	10.2966	9.99739	8.62058	8.45055	7.10068	7.21641	7.73926	7.89099	7.40215	7.22006	6.32179	5.86487	8.52718	8.26605	7.76477	7.8061	9.37902	9.19916	9.8929	9.74054
163351	GBP6	2.77217e-10	8.03999e-11	1.5027	1.5664	1.82397	0.22335	1.1038	-0.338107	0.360718	0.600956	-0.733447	-0.247872	8.25158	8.44097	6.88144	6.80571	7.54567	7.56509	6.37564	5.60233	6.29669	6.92593	4.54467	5.03001	4.15735	4.90551	3.62576	4.9904	7.73953	6.90975	6.34457	6.09713	3.85718	4.88294	5.06012	4.35621	4.08786	4.00618	3.73116	3.64145	5.65913	5.6838	4.86649	5.27453	7.03735	6.39363	7.60156	7.2963
723790	HIST2H2AA4	1.41295e-13	1.62074e-14	1.50229	1.24543	1.01156	0.152328	1.89308	0.0843573	0.471807	1.3267	-0.112345	-0.0235677	8.55499	8.46343	7.10238	6.91147	8.42942	8.34283	7.14167	7.13972	6.93664	7.07628	5.92176	6.06804	5.10577	4.61759	4.62576	4.79294	9.00381	9.27225	7.19854	7.29136	5.22549	4.55668	5.1676	4.44585	4.51389	4.90165	3.88188	4.59005	6.24462	6.11486	4.89203	4.81405	7.8309	8.0375	7.94063	8.15247
3107	HLA-C	5.29111e-20	2.40198e-22	1.49993	0.879627	2.1709	0.348383	1.41523	0.510682	0.14242	1.44365	-0.18548	0.261444	16.2048	16.1681	14.6464	14.7266	16.4097	16.3546	15.511	15.4939	14.5497	14.9115	12.5379	12.5815	12.0394	11.9408	11.6729	11.6105	16.5872	16.7553	15.2523	15.2596	12.6467	12.4951	12.1556	11.9648	12.3873	12.4573	12.2213	12.3385	14.4751	14.0527	12.8293	12.8112	14.2926	14.1072	14.3819	14.3889
8344	HIST1H2BE	1.26123e-06	7.82944e-07	1.49936	0.615462	0.450378	-0.308684	0.608741	0.0124087	1.0568	1.44134	0.278492	0.917441	5.40259	5.2057	3.72662	3.88296	5.65563	5.10679	4.77889	4.7526	3.95038	3.92382	3.78134	3.19211	3.15735	1.91945	3.1188	2.57536	4.47186	4.68341	4.02899	3.9088	2.24776	3.65245	2.78449	3.09091	3.61476	4.17104	2.70881	2.96337	3.39972	4.27454	2.45145	2.34012	5.36339	5.54596	5.09475	5.25761
4435	CITED1	0.00012954	0.00010465	1.49727	-1.2786	0.842517	-0.058445	1.01097	0.707179	0.69372	-0.267106	1.49185	0.549342	3.90233	3.03026	2.31059	1.62746	0	0	0	2.55719	3.30464	4.22022	2.42532	3.41451	4.26628	4.0106	4.21072	4.18304	3.43359	5.37823	3.76189	3.028	4.79525	4.54276	4.18041	3.74323	3.67282	3.65924	3.08078	2.86384	4.14515	3.6459	3.89203	4.43323	1.63547	3.84922	0.915808	1.58519
144571	A2M-AS1	0.00188051	0.00168849	1.49532	-0.62712	-0.335811	-0.329498	0.343942	0.855026	1.04487	0.273239	-0.421401	-2.10681	3.5908	3.90124	1.87395	2.62746	3.94822	4.65557	5.08097	4.77706	3.70319	2.92743	4.0736	3.22864	4.28616	3.0396	3.92925	4.05551	3.68768	4.77907	3.9063	3.87257	4.74791	3.27669	3.59545	2.7191	3.83343	3.52318	2.3544	2.91247	3.45341	3.60526	3.12215	3.39005	3.8967	3.77303	4.38818	4.12435
64600	PLA2G2F	2.41488e-09	8.75163e-10	1.49513	0.501032	0.786098	0.67738	0.710669	0.401393	0.441314	0.614043	-0.684353	1.05738	6.10055	6.47565	5.02964	4.5563	6.46077	6.69119	6.52471	5.62519	4.43017	4.08138	3.01028	3.92908	5.2531	5.03974	4.62576	4.31233	6.52413	6.82569	6.15178	5.7767	6.16223	5.87666	6.31354	4.92256	4.45414	4.91368	4.42871	4.05648	5.68337	5.36573	4.9295	4.89151	3.44282	3.20286	3.82039	4.194
8482	SEMA7A	1.05925e-10	2.76394e-11	1.49503	1.54731	0.584792	0.141232	1.13411	-0.0696611	0.123627	0.367078	-1.4393	-0.131465	11.1513	11.4411	9.83171	9.77062	10.7681	10.5866	9.15573	9.10428	9.56988	10.1046	9.10448	9.40041	9.98469	10.029	9.88774	9.84351	11.6186	11.6181	10.5379	10.4305	10.0618	10.167	10.182	10.1861	10.3315	10.273	10.1364	10.2208	10.7066	10.2493	10.1762	10.0455	11.9115	11.0614	12.9827	12.8688
9560	CCL4L2	4.68371e-10	1.43895e-10	1.49413	2.10016	0.902202	-0.325771	1.33491	-1.29683	-0.597562	0.023839	0.464378	-0.113724	9.57608	9.81748	8.22709	8.1782	8.58313	8.33168	5.92645	6.78804	7.5336	8.03296	7.00526	6.7569	7.25476	7.85552	7.69105	8.07077	7.17356	7.73109	6.27431	5.96052	7.86887	8.46545	9.66796	9.26002	7.63475	6.82864	7.63049	8.02803	9.94043	9.59447	9.75573	9.73148	5.09107	3.57007	4.33983	3.39254
4239	MFAP4	0.000205352	0.000169324	1.49348	-0.564999	0.547733	-0.457673	-1.92912	0.480896	-0.226734	0.337728	1.25169	0.420211	3.83132	2.46441	2.6813	0.627457	3.14774	3.50644	4.32131	3.46287	5.54518	5.08455	4.7378	4.79646	4.19336	4.75651	4.73791	5.12731	3.38191	0	3.51475	3.7254	4.04199	3.79433	3.68387	3.19067	4.29074	5.62046	5.04381	5.32086	6.35161	6.5757	6.48473	5.76713	4.21017	4.41095	3.47884	2.63891
91056	AP5B1	7.6585e-11	1.92393e-11	1.4905	0.601684	0.633091	0.282989	1.08887	0.587077	0.32082	0.646498	-0.00367737	0.864264	11.8519	11.7921	10.4052	10.2578	11.2607	11.282	10.7343	10.605	11.662	11.776	11.0541	11.1177	11.2293	11.1689	10.9261	10.9061	11.8706	11.7009	10.6944	10.6994	11.3918	11.2263	10.6531	10.7908	11.1373	11.329	10.8244	11.0003	11.4456	11.498	10.8992	10.7515	11.3251	11.2381	11.2591	11.3115
57616	TSHZ3	3.08489e-08	1.41719e-08	1.49029	-1.10201	0.378058	-0.232935	1.09092	0.0436878	-0.0640588	0.256471	-0.245427	1.87065	2.11383	1.49421	0	0.627457	0	1.25712	0.756524	2.70463	4.54565	4.41286	3.42532	4.77708	5.18536	5.08239	5.21072	5.5229	0	2.18183	0	0	4.32868	4.17503	4.237	4.17933	4.33578	4.19121	4.20631	4.4488	5.21485	5.62572	5.03642	5.29121	0	0.679297	0	1.17015
401934	RNF223	4.7394e-05	3.63405e-05	1.4867	1.06341	1.09092	-0.0516398	0.908101	1.37622	-0.0457051	-0.18994	-0.368127	0.841656	4.90536	5.3768	3.87395	3.43481	6.5393	6.56017	6.37494	4.59771	4.13061	3.0837	2.42532	2.60715	2.94435	3.67127	3.36273	3.35617	5.4944	5.8141	4.9232	4.56909	4.09945	3.43028	2.12152	2.65577	1.83058	2.02129	3.94328	0	3.24677	3.74051	3.93393	3.43323	6.67201	6.03615	6.68433	6.76008
2852	GPER1	1.44201e-07	7.54472e-08	1.4823	0.366669	-0.339043	0.369315	1.22783	0.857537	0.18103	0.273841	1.1872	0.435637	7.2013	6.8063	5.65531	5.38768	6.27436	6.33749	6.02705	5.85147	6.52469	6.13168	6.42352	6.91093	6.08286	5.67499	5.61096	5.40825	7.40371	7.60025	6.09356	6.45474	6.20553	5.79463	5.237	5.04809	6.56359	6.82219	6.52021	6.50351	6.43078	6.34016	6.10353	6.11973	9.08859	9.7138	8.03303	8.39497
9865	TRIL	0.000334953	0.00028199	1.48161	0.726016	1.33409	-0.118478	0.650049	-0.201891	-0.422765	1.35912	-0.125072	1.8563	4.86385	4.9227	2.87395	3.94939	2.5592	4.13159	3.34149	1.89727	5.48906	5.15702	4.2833	3.69461	4.89431	5.09633	4.77776	5.44983	5.17984	3.59687	3.87924	3.59736	4.24998	4.64709	5.06012	4.24073	4.50289	4.30669	5.20631	4.4488	6.49713	5.86829	4.89203	4.75516	4.92825	5.03685	5.23774	4.97751
1638	DCT	1.3947e-15	7.58258e-17	1.48094	0.210581	-0.616401	-0.0303745	-0.274135	0.193514	0.363454	-0.129949	0.339649	0.333021	1.9099	1.05198	0	0	0	1.34118	0.920023	0	4.27147	3.07279	3.84889	4.72817	7.61076	7.3267	7.42185	7.57637	0	0	0.548271	0	7.1691	6.47034	6.56689	6.68552	6.25109	6.24046	5.85017	5.91446	6.44291	7.02224	6.76304	6.96201	0	0.679297	0	0
968	CD68	1.41025e-13	1.61583e-14	1.48084	0.62508	0.653629	0.236048	1.32905	-0.78359	-0.563147	1.14605	-0.48319	-1.63507	13.2296	13.2364	11.8834	11.6209	13.3112	13.3113	12.6912	12.6811	12.0195	12.8356	11.7748	11.773	9.55161	9.24904	9.3783	8.95026	13.451	13.4948	12.1901	12.0976	9.16684	9.61178	10.2555	10.0903	10.0694	9.79558	10.2326	10.7587	11.4467	10.6155	9.7516	10.0185	8.39767	7.72345	8.58638	8.50112
3139	HLA-L	5.7791e-12	1.07638e-12	1.4808	1.1634	1.72774	0.130114	1.71082	0.885175	-0.627878	1.29474	-0.0425839	0.0254684	7.6705	7.80811	6.06482	6.45218	8.0663	8.06892	7.10658	6.70183	7.12633	7.46362	5.84548	5.28897	7.56047	7.49974	7.46811	7.33188	8.86007	8.97661	7.15455	7.26049	6.00587	6.20943	5.24548	5.19947	5.6232	5.0735	5.90026	6.05218	7.32081	7.1755	5.8649	6.04194	7.36916	6.96273	7.24384	7.17322
4615	MYD88	1.44525e-15	7.94705e-17	1.47679	1.01243	1.54424	0.0355587	1.43655	0.0757008	0.142433	1.32803	0.0179214	0.209753	13.5154	13.4822	12.0654	11.9786	13.4537	13.3491	12.3443	12.4337	12.8577	13.2631	11.4641	11.5683	11.1097	11.2493	11.1636	11.1243	13.4957	13.5864	12.0943	12.1146	11.2674	11.2945	11.3028	11.1077	11.7338	11.689	11.5469	11.5911	12.8296	12.6116	11.3933	11.3919	12.814	12.5139	12.6922	12.5999
389641	LOC389641	3.89561e-06	2.59409e-06	1.47322	0.806635	0.954597	0.319801	0.797924	-0.109626	-0.130528	0.0993037	-0.0799713	-0.168641	7.31451	8.57462	6.28469	6.65799	7.00685	6.88801	6.24495	6.03663	6.59849	6.42469	6.01688	5.09712	6.03432	5.60612	5.34092	5.65991	7.983	7.35953	6.79701	6.94967	6.16746	6.09963	6.14142	6.34492	6.74651	6.49103	6.78246	6.71613	6.39928	6.29039	6.14638	6.34468	7.43933	7.41476	7.72214	7.29189
154091	SLC2A12	6.49032e-12	1.22793e-12	1.47023	1.21052	0.76727	0.0571022	1.47333	-0.00989342	-0.0518026	0.542601	-0.253595	-0.351379	9.47029	9.51561	8.26824	7.7772	8.85893	8.76502	7.27222	7.93069	10.0112	10.5365	9.39203	9.62112	10.2417	10.319	10.0678	10.3787	10.2128	9.96283	8.64356	8.58545	10.2968	10.2905	10.1668	10.4403	10.7321	10.5858	10.7621	10.6593	10.5751	10.3455	9.9529	9.88243	10.7195	10.5232	10.8629	10.887
57716	PRX	7.73322e-07	4.634e-07	1.46885	-0.0249653	0.0264463	0.0194473	-0.0254078	0.658415	0.478235	0.402811	-0.310538	0.261925	6.88335	6.78276	5.42853	5.29988	6.38533	6.44034	6.69293	6.18267	6.90291	6.4988	6.43654	6.91227	7.56714	7.79688	7.60727	7.71785	6.72477	6.13603	6.57033	6.34129	7.30159	7.30259	6.36167	6.92568	7.11022	6.99322	6.59863	6.54834	7.58294	7.67286	7.12264	7.32754	6.47844	6.67667	6.87685	6.89934
51807	TUBA8	6.43458e-05	5.02053e-05	1.46834	0.201116	1.24119	2.09797	1.00273	1.04548	1.94639	2.54281	0.472505	0.664982	4.85734	4.3621	2.19587	4.08689	3.96519	4.72019	3.92645	4.3567	5.52703	5.50032	4.63477	3.9102	4.89297	4.58571	1.45583	3.8269	4.65599	4.91309	3.60716	3.95645	4.83272	4.25792	3.53656	3.46313	5.20333	5.28614	3.08078	3.51592	4.97047	5.11531	1.86649	3.13367	1.8985	2.6179	2.17884	1.39254
345462	ZNF879	1.21582e-08	5.12215e-09	1.46432	0.420043	0.428372	-0.0423574	0.408205	-0.230738	0.527415	-0.47652	0.535758	0.098412	4.43576	4.80163	2.87395	3.43481	6.01425	5.73465	5.72615	5.18267	7.07177	6.90685	6.61184	6.51003	5.66708	5.68744	5.51473	5.92451	6.09165	5.59494	5.55638	5.3138	5.55855	5.47507	5.75895	5.73615	6.28207	6.50317	5.91903	5.81137	6.64198	6.78431	7.26615	7.11318	5.84504	5.62181	5.08791	5.30743
148932	MOB3C	1.87636e-13	2.24587e-14	1.46221	0.789125	1.41351	0.15701	1.17548	0.681963	0.280411	0.95804	-0.371666	0.128802	9.99564	9.90465	8.48128	8.49459	9.9266	9.88764	9.19162	9.04437	9.50522	9.7896	8.31196	8.15583	8.30141	8.13459	8.24008	7.8819	9.84971	9.68672	8.67849	8.50697	8.33163	8.4109	7.75321	7.6254	8.29214	8.40072	8.12136	8.01068	9.60061	9.36755	8.55499	8.49709	8.84819	8.63841	9.12247	9.10747
57168	ASPHD2	5.00135e-08	2.39163e-08	1.46215	0.73933	1.36249	-0.0230341	1.82559	-0.246636	-0.447249	0.542055	-0.21104	0.113192	6.71178	6.59414	5.3279	5.05372	6.16285	5.98201	5.23226	5.43394	7.03034	7.81563	6.03067	6.09032	6.35318	6.18632	6.23718	6.34839	6.91567	7.08605	5.04082	5.30972	6.65027	6.49056	6.91738	6.71672	6.17445	6.62615	6.81232	6.88278	6.86841	6.79706	6.09531	6.48605	5.46503	5.85246	5.72316	6.01641
57188	ADAMTSL3	1.98614e-10	5.5546e-11	1.46109	-0.00669861	0.0370693	0.617211	-0.272886	1.16804	0.859236	0.199039	0	0.958541	3.04672	2.96235	0	3.08689	6.73168	6.88648	6.81542	6.81613	7.37571	7.23198	6.97221	7.56135	6.44265	6.01794	5.70327	5.5229	5.02578	4.59687	5.28864	4.87978	7.49596	6.82198	5.83424	6.14763	5.44541	6.8978	5.01367	5.61107	7.01385	7.34119	6.95698	6.99998	0	0	0	0
64651	CSRNP1	6.99469e-13	1.00716e-13	1.46003	0.838205	1.9062	0.331762	0.966225	0.522472	1.61261	0.991128	0.0758019	1.89236	10.5999	10.6338	9.0945	9.21913	10.0266	10.1682	9.3162	9.20219	11.0926	11.34	9.38448	9.23575	9.24517	9.32178	8.92739	8.97604	10.2064	10.247	9.21839	9.30253	9.50936	9.55399	9.0254	8.993	11.1849	10.9764	9.3096	9.62645	10.4632	10.5565	9.7198	9.31761	9.90962	9.84653	9.81464	9.7899
352909	DNAAF3	0.0394303	0.0381117	1.45754	0.0183005	0.362757	0.526442	-0.381308	1.66611	0.796833	0.300656	1.14384	0.876466	5.13013	4.93569	3.55427	3.59647	4.72913	4.89275	4.88581	4.69946	4.39758	3.48325	2.42532	4.73	5.12679	5.13855	4.67186	4.5406	4.19089	3.96424	4.5231	4.39465	4.99556	4.17285	2.27352	3.56266	3.9956	5.25318	4.01367	3.64145	3.86685	4.52604	3.22906	4.56251	5.25863	5.78162	4.16738	4.58519
578	BAK1	3.15344e-10	9.26675e-11	1.45653	0.472807	0.726053	0.104296	0.876673	0.694949	0.214606	0.50177	0.224252	0.395452	11.812	11.7481	10.3028	10.3441	11.5255	11.3727	11.0557	10.8968	11.1279	11.3709	10.4272	10.6195	10.5838	10.4081	10.4125	10.3709	11.6546	11.7358	10.8116	10.8255	10.6639	10.5678	9.96436	9.87746	10.4082	10.5454	10.202	10.3223	11.2515	11.282	10.7283	10.8016	11.4519	11.3811	11.2322	11.1523
5610	EIF2AK2	8.1668e-15	6.09899e-16	1.45603	1.23678	2.28392	0.414903	1.45864	0.314369	0.719233	1.94264	0.550685	0.899544	13.1274	13.1118	11.6128	11.7143	12.9138	12.7556	11.5108	11.685	12.91	13.0899	10.8324	10.5998	11.1232	10.9887	10.6337	10.6484	13.0818	12.5846	11.3801	11.369	11.1967	11.3462	10.9375	10.9766	11.2833	11.2035	10.4885	10.5598	12.97	12.8756	11.014	10.9464	11.3312	10.9639	10.6417	10.552
400619	LINC00511	8.63993e-05	6.84731e-05	1.45455	0.412157	-0.28103	1.45743	0.544223	0.952697	-0.773125	-0.367084	0.160028	-0.559338	5.59738	5.52047	4.12187	4.08689	4.78056	4.68711	5.04857	3.59479	3.52703	5.1133	5.01028	4.19211	3.93382	3.52682	2.77776	1.76801	5.55951	5.58555	4.97854	5.07808	4.76002	4.17363	2.53656	4.4917	3.14675	4.15225	4.14491	4.70034	3.21915	3.58893	3.34454	4.1977	6.51467	6.46829	6.4043	6.25861
3663	IRF5	3.41143e-05	2.57472e-05	1.45452	-0.539068	0.83175	1.13576	0.178138	1.91015	-1.64558	0.125263	-0.87469	0.172838	5.59692	5.76772	3.87395	4.58165	4.56819	4.13159	5.23679	4.54113	2.90871	3.89829	2.95139	2.19211	4.22639	4.83883	3.36273	3.43097	5.1136	5.55107	5.22336	5.08503	4.49374	3.97963	3.41234	1.24073	3.40978	2.19121	4.37624	4.51592	4.28626	3.92668	4.20726	3.75516	5.0232	5.08869	5.89265	5.96861
3133	HLA-E	5.45896e-17	1.59378e-18	1.45254	0.861769	1.72301	0.158379	1.40151	0.233679	-0.041687	1.21355	-0.205135	-0.124702	14.2446	14.2457	12.7442	12.8411	14.3044	14.2876	13.4445	13.424	13.7984	14.1565	12.3016	12.2073	12.2799	12.2061	12.0747	12.0947	14.4857	14.5194	13.0918	13.1103	12.2852	12.2444	12.0795	11.9828	12.061	12.1833	12.117	12.2107	13.7972	13.538	12.4651	12.443	12.331	12.1144	12.4478	12.4079
170689	ADAMTS15	4.07658e-07	2.32631e-07	1.45198	-0.287219	-1.61674	0.427452	0.740837	0.467785	-0.679533	0.0893793	0	0.276222	3.6086	3.38173	2.87395	1.21242	1.82224	2.25712	1.75652	2.89727	2.65256	4.81885	5.51278	5.19211	4.80685	4.68129	3.77776	4.85547	3.38629	3.9188	2.57968	3.24373	3.71725	4.41065	4.12152	3.07081	3.31025	3.19121	3.80404	4.05648	5.0127	4.19479	4.73156	4.29717	0	0	0	0
6773	STAT2	4.50407e-17	1.28441e-18	1.4502	1.03824	2.23227	0.153328	1.49427	0.46039	0.409631	1.60848	0.0646801	0.349096	13.4337	13.707	12.2268	12.0134	13.2605	13.6131	12.4852	12.3119	12.816	13.0371	10.6436	10.7449	11.2343	11.1134	11.0664	10.9746	13.2198	13.1408	11.6874	11.6847	11.1805	11.2413	10.8122	10.6888	11.1126	11.1598	10.7633	10.6899	13.0889	13.0008	11.4929	11.3799	12.2238	12.1354	12.1192	12.1107
8365	HIST1H4H	5.23897e-09	2.04266e-09	1.44832	0.512445	1.38144	0.261999	1.46497	1.352	0.533376	2.16026	0.303548	1.60939	6.76037	6.69586	5.31597	5.24362	6.94467	6.65611	6.48741	6.08847	5.84728	5.96357	4.58882	4.45915	2.28367	1.87921	2.45583	1.18305	7.30449	6.96746	5.75245	5.58957	2.85766	3.03866	1.53656	1.65577	3.5508	5.19559	3.79128	3.88836	4.17892	4.8039	1.6441	3.01819	6.4132	6.70018	6.11445	6.39184
283643	C14orf80	1.25503e-08	5.30098e-09	1.44798	0.547869	0.477065	0.2946	0.532884	0.823537	-0.320786	0.557627	-0.202806	0.926876	8.54409	8.49759	6.94701	7.1987	8.32404	8.45855	8.04982	7.63703	8.23104	8.2302	7.72445	7.78266	8.417	8.5461	8.1445	8.2294	8.30463	8.38721	7.89813	7.72794	8.34812	7.8975	7.29003	7.30852	8.01072	7.84791	8.31256	8.18764	8.18061	8.39517	7.8089	7.65163	6.90652	6.6971	7.04651	6.96272
2707	GJB3	4.17231e-09	1.5961e-09	1.44644	0.536913	0.0289707	0.258047	1.4814	0.440133	-0.0656109	0.0176992	0.285673	-0.063633	8.18874	8.1821	6.82814	6.64982	8.00546	7.70558	7.31877	7.31844	7.60866	7.59666	7.2319	7.91549	7.48492	7.08439	6.93157	7.12164	8.09091	8.78284	7.11606	6.7949	8.3659	8.4335	8.08345	7.83568	8.6892	8.69548	8.61079	8.90511	6.8745	6.94358	6.93565	6.84703	8.59432	8.97927	8.43027	8.57198
55679	LIMS2	1.63354e-11	3.44673e-12	1.44378	-0.539184	-0.3202	0.225148	1.38231	0.15065	0.0608287	0.243285	-0.241223	-0.224819	6.29826	6.34689	5.39751	4.36009	4.38702	4.30775	5.2909	4.48223	4.6178	4.89829	4.84889	5.30759	6.88606	7.10411	6.79829	6.74157	6.43392	6.8448	5.10806	5.40603	6.10191	6.15463	6.03268	5.92256	5.92994	6.04735	5.66575	6.18989	7.00712	6.81873	6.53972	6.79955	9.08307	8.8521	9.23465	9.18296
23070	CMTR1	1.34922e-14	1.10767e-15	1.44276	1.03114	1.77908	0.117976	1.27285	0.543427	0.431808	1.23483	0.108087	0.675371	12.1752	12.2733	10.8134	10.7495	12.0217	12.0373	11.0131	10.9835	12.3406	12.4811	10.521	10.7425	11.0365	10.9149	10.8513	10.8642	12.1301	11.9191	10.7589	10.7446	10.9438	10.967	10.4518	10.3721	10.87	11.0309	10.5549	10.4823	12.0611	11.972	10.7701	10.7933	11.0965	10.965	10.8826	10.9628
752	FMNL1	5.0857e-11	1.22348e-11	1.44132	0.907933	0.99002	0.329951	1.18463	-0.0541492	-0.0855732	0.6864	-0.779119	0.563006	8.5412	8.82173	7.24262	7.23766	7.30357	7.56663	6.57612	6.47822	6.47559	6.55066	5.17777	5.86845	6.84042	6.95276	6.56814	6.56514	8.50728	8.48034	7.37068	7.24769	6.43355	5.87141	6.60974	5.80352	5.89262	5.35018	5.69849	5.71545	7.06991	7.07386	6.3312	6.43977	8.24676	8.1671	8.91286	9.05924
57555	NLGN2	2.83924e-15	1.76998e-16	1.44052	0.723468	1.08544	0.270971	0.809896	0.70598	0.545054	0.819227	0.750591	0.903439	9.42396	9.18743	8.0422	7.68815	8.32367	8.64937	7.88065	7.64546	11.3873	11.3136	10.1744	10.3557	11.9237	11.714	11.6485	11.4471	9.09165	8.91846	8.13993	8.25039	11.7633	11.4525	10.9855	10.8183	10.4681	10.5289	9.87111	10.0358	11.8476	11.9301	11.0156	11.1237	9.6235	10.2397	9.29323	9.06874
3757	KCNH2	5.39517e-16	2.46646e-17	1.43796	0.871236	0.325935	0.408309	1.46894	0.559387	0.242267	0.267863	0.785467	0.128639	10.2361	10.0606	8.70686	8.71393	5.31409	5.2521	4.75652	4.06719	5.74003	5.33886	4.92101	5.50601	7.70499	7.59139	7.10689	7.37287	9.32204	9.70459	8.22074	7.86801	7.4512	7.1227	6.66665	6.78849	6.67705	6.52908	6.39833	6.32327	7.08044	7.34051	7.29212	6.5931	11.5863	11.7085	10.82	10.9039
284111	SLC13A5	3.57994e-08	1.66453e-08	1.43259	-1.64567	-0.723648	0.0269613	-1.7342	1.29418	-0.0810332	0.0995178	-0.013997	-0.107129	5.02713	4.3692	1.87395	4.6572	1.82224	2.3726	3.78155	3.70463	5.12592	5.25805	5.87036	5.9609	6.21726	5.88349	5.79568	6.25115	2.06436	2.59687	3.8241	4.30553	6.65752	6.56504	5.63266	5.00155	5.55456	5.95203	5.66575	6.0029	5.58534	5.44875	5.62046	5.21459	1.31354	0.679297	2.02083	0
10631	POSTN	2.82122e-13	3.63656e-14	1.42888	-1.06646	0.297712	-0.175689	0.821887	1.27057	0.25434	-0.0751429	0	1.14458	4.82433	3.3422	2.6813	2.62746	0.559201	2.13159	1.34149	3.48223	8.95373	8.64191	8.74202	8.2582	7.73759	7.2478	7.72885	7.60791	5.07931	3.98919	4.02899	3.39573	9.16868	8.53267	7.93459	7.22563	8.22342	8.3888	8.23115	7.8724	9.82741	10.1101	9.99866	10.0892	0	0	0	0
3112	HLA-DOB	0.00115113	0.00101784	1.42853	1.65493	0.842255	0.0122936	2.0703	0.873227	0.104604	1.21721	-0.286494	1.10329	6.09853	6.07432	4.81255	4.50324	3.75806	4.45352	0.756524	4.1452	4.93267	4.64306	3.59524	4.29598	0	3.11452	0	3.08994	6.355	6.78656	4.48421	4.51675	4.64972	4.94457	3.64409	4.20375	3.92647	5.00497	4.66575	4.05648	3.83414	3.99954	2.6441	2.75516	6.21467	5.99798	6.19699	6.58866
6536	SLC6A9	3.25096e-13	4.2935e-14	1.4282	0.706162	0.408443	0.0844126	1.892	0.401513	0.583427	0.370498	0.133946	0.733281	10.1924	10.0979	8.67553	8.75837	10.4545	10.5877	9.83249	9.79741	9.35628	9.24128	8.99748	8.7832	9.30231	9.22182	9.26017	9.09513	10.2097	10.3324	8.3469	8.41118	8.98914	9.12613	8.79299	8.51926	8.21829	8.6938	7.95133	7.79391	8.99204	8.78462	8.53135	8.50431	7.54481	7.86209	7.60419	7.53482
3000	GUCY2D	6.01444e-05	4.6708e-05	1.4235	1.30535	-0.0208745	0.417417	0.892563	0.306509	0.354727	-0.168854	0.62831	-0.506297	6.15838	5.82422	4.48623	4.64938	2.75443	2.74083	0	2.88455	3.98328	4.27009	4.01747	4.27765	4.87024	4.09978	4.00488	4.1303	6.17538	6.04921	5.15918	5.28029	4.34988	4.46704	4.95677	3.24713	3.32627	3.81736	3.53237	2.90181	4.09432	4.28114	4.24193	4.47124	6.77994	6.711	5.98982	6.2445
23645	PPP1R15A	1.2399e-09	4.20093e-10	1.42297	0.665074	0.954991	-0.0277357	0.596459	-0.0154266	0.493932	0.588963	-0.317213	0.746646	12.2729	12.3142	10.9053	10.8359	12.3684	12.3314	11.6332	11.7365	12.8599	13.15	11.911	12.1889	11.5787	11.6569	11.6612	11.6298	12.0776	12.0921	11.5506	11.4262	11.5632	11.7414	11.7607	11.5748	12.5534	12.3086	11.8532	12.0209	12.1118	11.8997	11.4653	11.3683	11.4174	11.2427	11.7098	11.5847
8337	HIST2H2AA3	6.77181e-12	1.28967e-12	1.42198	1.21988	1.08769	0.112208	1.82226	0.216448	0.176716	1.26667	-0.0985022	0.0386958	8.49963	8.40884	7.13918	6.92532	8.38181	8.2849	7.10128	7.12567	6.95671	7.04644	5.90242	5.92536	5.2118	4.63825	4.78267	4.84297	8.92794	9.16064	7.22829	7.21578	5.20465	4.69629	5.32085	4.1472	4.52683	4.88548	4.03492	5.02396	6.22479	6.0935	4.90132	4.88362	7.79222	7.97542	7.91252	8.05213
221424	LRRC73	0.025296	0.0242414	1.42056	-0.66055	-0.618878	-0.171248	0.247673	0.247399	-0.40077	0.760613	-0.442706	0.209938	2.31737	2.9002	2.37645	0	3.32474	3.67216	4.96129	3.3567	4.72785	2.79137	4.1802	4.57678	4.82477	4.17725	5.25458	4.08994	3.56686	3.18183	2.82487	3.42848	4.45625	4.19811	4.04435	4.1152	3.66236	3.34322	3.94328	3.86384	4.09204	4.42239	4.03642	2.95679	3.56147	2.00123	3.59388	2.85422
4804	NGFR	0.000650552	0.000563326	1.41854	0.656255	0.165881	0.0270553	0.312612	-0.0266378	1.76668	0.65725	0.703823	0.93505	4.32683	5.81902	4.87395	2.43481	3.62959	3.75962	2.72	3.3567	5.23753	6.32934	5.32417	5.91093	4.59051	4.78459	4.41003	4.91097	0.479397	3.9188	2.11421	1.65877	3.63478	3.9596	4.29145	3.35621	3.56855	3.60625	0	3.64145	6.03606	5.26266	4.55099	5.43323	1.31354	0.679297	0	0.585189
284353	NKPD1	0.0295404	0.0284166	1.41742	0.0425088	0.958708	0.372803	1.47232	-0.150129	0.110686	0.93191	0.789731	0.57861	5.04672	5.19642	4.19587	3.21242	3.6967	4.06448	3.07845	4.59771	3.43017	4.13324	3.45389	2.19211	3.87724	2.20324	2.56687	2.76801	4.7374	4.76516	3.48411	3.0738	4.57235	2.80579	4.12152	3.55688	4.12699	4.94214	4.20631	4.64145	4.06714	1.87401	1.6441	2.43323	4.63547	4.16472	3.68134	3.53939
9567	GTPBP1	5.93379e-11	1.45082e-11	1.41681	0.520112	0.888338	0.0545597	0.950308	0.209547	0.0318737	0.913256	-0.11809	0.0638514	11.9454	12.177	10.5382	10.7505	11.9264	12.0524	11.4824	11.4562	11.7252	12.0963	10.9633	11.0815	10.718	10.7716	10.69	10.6904	11.9623	11.7833	10.9084	10.9366	10.7853	10.8471	10.6269	10.5865	10.813	10.8466	10.7612	10.8346	11.7118	11.4916	10.6942	10.6826	10.7603	10.5633	10.8431	10.7167
55281	TMEM140	2.55457e-13	3.24057e-14	1.41464	0.813858	0.970487	0.00836277	1.37806	0.258775	-0.0454483	1.01173	0.331802	0.175089	10.9657	10.8825	9.43893	9.58003	10.6446	10.5297	9.80893	9.73765	10.6904	10.9157	9.74515	9.91995	9.48833	9.48691	9.5461	9.41242	10.8683	10.8363	9.50932	9.43918	9.75179	9.70139	9.57318	9.36245	9.63612	9.80982	9.68972	9.84711	10.6084	10.5632	9.55441	9.59375	9.55049	9.49591	9.22877	9.15403
89801	PPP1R3F	0.000387123	0.00032794	1.40915	1.05822	0.479102	-0.141576	0.854483	0.874854	0.465755	0.476256	0.766855	1.55881	7.62936	6.54587	5.48866	5.86828	7.23762	7.1135	6.27852	5.95616	7.88321	7.24486	7.24681	6.92306	7.50852	6.80386	7.27601	7.31952	7.42671	6.9661	6.32445	6.3594	8.03767	7.03341	6.72309	6.59829	6.77454	7.31223	6.60244	6.55282	7.21602	7.16597	6.67119	6.75828	6.99387	7.74359	6.58059	6.62316
25999	CLIP3	3.50258e-14	3.3167e-15	1.40858	0.729484	1.3186	0.297607	1.38611	0.396743	0.0332451	0.69621	0.0652666	0.409711	9.84305	9.896	8.68141	8.24048	7.11671	7.4275	6.74089	6.34435	9.97017	10.2821	8.78068	8.83441	9.49115	9.46474	9.24459	9.11609	9.93257	10.2481	8.66109	8.74741	9.58843	9.2876	9.08388	8.99866	8.31112	8.29664	8.32212	8.21914	10.9113	10.6699	10.1918	9.99693	10.4222	10.6577	10.4623	10.4871
23424	TDRD7	1.42834e-16	5.06861e-18	1.40817	0.713856	1.2398	-0.0171919	1.40702	0.144171	0.476883	1.4233	0.204238	0.351954	12.1853	12.0317	10.7513	10.6493	12.0154	11.7609	11.1221	11.2265	12.1161	12.2829	10.9127	11.0067	9.87351	9.90915	9.94523	9.87182	11.7675	11.6972	10.322	10.3287	10.3361	10.3152	10.1657	10.1973	10.585	10.7761	10.1763	10.2311	11.7508	11.6139	10.2946	10.2236	10.1791	10.0054	9.90846	9.86748
441307	HRAT92	0.000242551	0.000201361	1.4055	-0.144084	-0.848107	0.833293	-1.41108	0.123487	-0.699611	-0.71484	-1.72386	0.567183	2.76988	3.73294	0.873946	2.81788	3.18774	3.57905	3.69826	3.3567	4.74776	3.97298	5.1802	5.23675	5.11809	5.0794	4.56436	3.96654	2.95347	0.00984416	2.90433	2.88116	5.06976	4.87151	5.09194	4.60235	4.89698	3.44621	5.33285	4.40956	4.08467	2.98947	3.80437	4.69944	2.01398	1.26426	3.05331	3.67265
10866	HCP5	6.72871e-15	4.86584e-16	1.40534	1.25261	3.28098	0.0660391	1.67528	0.17297	0.110644	1.67351	-0.212355	0.484206	11.3124	11.3952	9.9271	9.96978	11.2546	11.1948	9.90363	10.0406	9.18357	10.0064	6.4061	6.22186	6.38981	6.38457	5.90979	6.73251	11.1442	11.2799	9.46747	9.60605	6.76164	6.86011	6.49076	6.78505	7.41347	7.65428	7.0108	7.83566	9.17927	8.48419	7.09531	7.22113	10.7397	10.3881	10.7965	10.756
1804	DPP6	1.13497e-11	2.2888e-12	1.40515	-2.09215	0.0486679	-0.107905	0.75316	-0.024981	-0.581018	0.200531	-0.0658929	0.649591	1.1569	1.6534	0	0	0	0	1.17156	3.01275	6.38307	6.15702	6.09774	6.34502	8.80647	8.7565	8.95369	8.8251	0	2.33383	0.616209	0.211306	6.57154	6.57765	6.90434	6.29481	3.99475	4.25011	3.86928	5.53761	6.45413	6.41658	6.03642	6.43323	1.48346	0.679297	1.70936	0.585189
168544	ZNF467	1.14401e-07	5.85831e-08	1.40316	0.685553	0.232944	-0.0708294	1.28225	0.956416	0.898941	0.88478	0.227583	0.986464	7.62436	7.24638	6.24713	5.81728	6.61886	7.40979	6.43835	6.2192	7.43921	7.35146	7.08828	7.23651	7.53237	7.06229	7.50546	7.23086	6.67939	6.87299	5.46037	5.52751	7.01036	6.41697	6.12176	5.39274	6.43847	6.33645	4.94328	6.03376	8.37949	8.54606	7.3698	7.7862	4.64146	5.1326	4.51131	4.80758
6585	SLIT1	2.93363e-10	8.5533e-11	1.40198	-0.452238	0.304977	-0.207504	1.04758	0.284943	1.46997	0.456462	0.123363	0.39892	1.46176	1.3422	0	0	1.34161	1.72964	1.75652	2.2192	5.5699	5.17029	4.6162	5.51404	5.84914	5.87288	5.997	6.14003	1.65585	3.20094	0.88047	1.88116	5.10437	4.31338	4.54823	4.29963	4.35256	4.51314	2.94328	2.98248	3.49521	4.31593	3.50605	3.39217	1.8985	1.84922	1.59388	1.90712
28984	RGCC	4.56063e-10	1.39793e-10	1.39319	0.861113	-0.203349	-0.377472	1.5404	-0.135359	-0.277209	0.0920458	0.747619	-0.442877	9.18838	8.80905	7.66836	7.5427	7.23163	7.37721	6.07845	6.80816	5.38437	5.53056	5.20668	6.11495	6.08424	5.7882	6.43311	6.19427	8.50317	9.17115	7.30271	7.2908	5.58807	4.9846	5.12152	5.72186	5.54364	5.36114	5.94328	5.51592	7.66908	7.66054	7.70479	7.44073	8.11875	7.59617	7.0119	7.20778
85358	SHANK3	1.18657e-07	6.09347e-08	1.39271	1.30572	0.170187	-0.213339	0.116265	0.0821114	-0.029345	0.413949	-0.162251	0.370577	8.17518	8.26219	6.95432	6.69763	6.8843	7.12007	5.47329	5.91964	7.60676	7.86946	7.49864	7.63721	8.41749	8.2571	8.41514	8.68613	7.35459	6.5668	6.81525	6.87361	8.16789	8.00748	8.16948	7.84167	7.53237	7.21841	7.06912	7.74034	8.84925	8.59129	8.16111	8.45152	7.81871	7.98121	8.07683	8.04759
105371708	LINC01992	1.28613e-09	4.3707e-10	1.39239	1.16624	0.550647	0.214345	0.842354	-0.0927115	0.665607	-0.027566	0.603155	-0.198104	6.48875	6.51253	5.2315	4.98501	7.2668	6.9652	6.49024	5.40927	7.24154	7.15699	6.96448	6.33276	5.72447	5.43481	5.25211	5.47848	7.39448	6.92666	6.45337	6.18307	6.38476	6.40069	5.97247	6.99839	4.97201	4.66514	4.79002	3.51592	5.79018	5.7997	6.05528	5.58974	0.313538	1.48665	0.59388	0
7975	MAFK	5.24557e-07	3.05343e-07	1.39232	0.781392	0.917551	0.205587	0.56705	0.558001	0.172458	0.711475	-0.504119	0.471936	10.5881	10.6874	9.26447	9.22637	10.8632	10.8985	10.1322	10.0668	10.8237	10.9172	9.87764	10.0282	10.0846	9.97787	9.85831	9.79296	10.7389	10.492	10.0011	10.0956	10.1018	10.1175	9.68648	9.41687	10.5273	10.4761	10.242	10.4165	10.3119	10.0501	9.51261	9.42639	9.961	9.7652	10.3532	10.3812
3787	KCNS1	4.61527e-06	3.10291e-06	1.39203	0.528561	1.5368	-1.08052	0.384963	1.03873	1.49174	1.94895	-0.411558	0.693499	6.61702	6.71283	5.91834	4.62746	5.38702	5.50505	5.18279	4.65216	4.30464	5.26086	2.88475	3.60715	3.65484	2.71782	4.26319	4.27051	6.73282	7.15146	6.57956	6.53479	3.13228	3.1375	1.53656	2.65577	3.58355	2.02129	2.62135	0	5.06714	4.88537	4.03642	2.01819	5.15903	4.74539	5.40123	5.3263
958	CD40	4.42989e-07	2.54549e-07	1.39193	1.47579	1.35137	-0.0777512	2.07317	-0.363502	-0.699383	0.22928	-1.85719	-1.50007	7.18994	7.54362	5.77082	6.17887	5.76865	6.56293	4.43835	4.94166	5.30464	5.18545	4.1802	3.60715	5.37503	5.05124	5.31382	5.26796	7.06283	7.15761	5.11765	4.95645	4.55272	4.17705	4.89411	4.56266	2.67282	0.606251	1.62135	3.05648	6.11329	4.73864	5.32592	5.06744	5.06843	4.44085	6.81962	6.40404
123745	PLA2G4E	5.40642e-08	2.60444e-08	1.39191	-0.42169	0.849971	0.103264	1.50253	0.228588	-0.334113	-0.423078	0.113027	0.788242	7.05504	7.32784	6.06472	5.53435	4.57005	4.53014	5.09957	4.844	4.80452	4.89829	4.33221	3.67065	4.08978	4.25387	4.20537	3.93175	6.94309	7.15401	5.63166	5.46038	3.93964	4.27972	4.78449	2.9777	1.08786	3.82864	1.62135	3.96337	3.17024	3.76138	3.6441	4.13367	8.43242	8.19292	8.09308	8.3062
170690	ADAMTS16	1.26225e-13	1.42205e-14	1.3919	0.611798	0.107313	-0.327114	0.317382	-0.00890827	0.302846	-0.14833	-0.441444	0.166573	6.70787	6.76547	4.85263	5.83691	6.21646	5.25712	5.18279	5.06719	7.67387	7.93605	7.51357	7.88172	9.21295	9.56106	9.71282	9.71543	6.36928	6.6081	6.33119	6.01142	8.77566	9.01399	8.84728	8.96019	8.06052	8.04496	7.73496	7.76483	9.72433	9.72192	9.92195	9.82096	8.73627	8.64649	9.16648	9.09917
400224	PLEKHD1	0.00149933	0.00133665	1.39081	0.0608771	-0.158987	0.654324	0.170465	0.219763	1.96681	0.114866	0.276662	3.02412	3.62341	3.90133	1.45891	3.28421	2.93771	3.81512	2.92645	3.70463	5.78467	5.03829	5.10472	6.03621	5.19953	5.7432	4.58512	5.04896	2.8434	3.76679	3.47737	2.79189	5.92849	5.651	5.25538	5.88459	4.37867	4.08479	0.621352	3.90848	3.68149	4.80797	4.03642	4.22331	4.88946	5.24307	4.79551	4.78368
23764	MAFF	2.12847e-06	1.37153e-06	1.39056	0.745059	0.201769	-0.0761843	0.513006	-0.0115185	-0.101736	0.180105	-0.463783	0.0564117	9.56624	9.65791	8.20526	8.23779	10.0958	9.91967	9.21336	9.31197	9.557	9.93671	9.56711	9.52307	9.15312	9.05048	9.1359	9.22006	9.54395	9.96931	9.31034	9.17692	9.20999	9.39846	9.30198	9.3295	9.53894	9.37207	9.50743	9.60705	9.8492	9.51547	9.53335	9.47111	9.03428	8.53071	9.26734	9.22522
126567	C2CD4C	1.27444e-07	6.58733e-08	1.38824	0.980131	-0.762975	-0.231467	-0.384586	0.452445	0.233963	0.196432	-0.811954	0.855798	2.97633	3.30156	1.87395	1.62746	1.82224	3.47951	3.34149	0	5.36877	5.61449	6.33221	6.17701	7.61518	7.4514	7.69901	7.8305	3.80132	1.59687	3.33868	2.82869	6.80785	6.71669	6.29145	6.3282	5.73171	5.51314	5.70966	5.06726	7.08859	6.70959	7.1266	6.27872	3.7398	3.32315	4.40123	4.28563
9024	BRSK2	1.09391e-12	1.66744e-13	1.38714	0.642242	0.46636	0.229266	1.51187	0.891472	0.428761	0.657541	1.2133	1.17172	5.56619	5.79696	4.96141	3.62746	5.8071	5.51823	5.20498	4.83587	8.48562	8.20651	7.88256	7.87684	9.31672	9.01101	9.01058	8.85862	5.01894	5.0637	3.75371	3.30518	8.50487	8.04577	7.35219	7.41551	7.97095	7.7205	7.50263	7.3313	8.24587	8.50464	7.68673	7.7487	4.5968	5.08302	3.05331	4.1999
7025	NR2F1	5.32051e-06	3.60699e-06	1.37749	1.79983	0.732163	0.441432	1.32207	0.0929346	0.378851	0.352658	0.775249	0.746125	4.42174	3.83465	2.87395	2.62746	5.41529	5.19572	5.11408	1.89727	6.03503	6.43689	5.35605	5.65155	6.2987	5.71458	5.5433	5.58712	5.30798	5.70539	3.99775	4.37148	5.69167	5.48824	5.20898	5.78505	6.14742	6.44293	5.86928	5.96337	6.72786	6.86256	6.36285	6.52225	8.2869	8.81838	7.69586	7.85893
200316	APOBEC3F	3.47945e-09	1.30591e-09	1.37283	0.677463	1.00736	0.176628	0.836268	0.273094	0.309428	1.44718	-0.478465	0.296207	8.74965	8.81415	7.1975	7.62064	8.44898	8.59102	7.8879	7.79718	8.99896	9.5219	8.17161	8.33453	7.98066	7.94862	7.83721	7.73882	8.56557	8.67408	7.77479	7.79231	7.91382	7.89008	7.55571	7.702	7.8336	7.89192	7.62649	7.48017	9.17618	9.0052	7.44528	7.84173	7.3956	7.46667	7.98082	7.83838
151636	DTX3L	9.43769e-16	4.75505e-17	1.37185	1.07008	2.51262	0.275455	1.19996	-0.099081	0.499763	1.80302	0.264814	0.566824	13.7008	13.6325	12.2962	12.2934	13.2735	13.1862	12.0553	12.2643	13.6327	13.7803	11.1089	11.2789	11.4694	11.3052	11.1384	11.0853	13.5746	13.1882	12.1498	12.213	11.2396	11.4488	11.4057	11.4809	11.8519	11.8493	11.2891	11.4126	13.5486	13.4811	11.7639	11.6598	12.2666	12.0169	11.9046	11.8493
1230	CCR1	9.7741e-16	4.96204e-17	1.37154	1.31596	1.80565	-0.225816	1.2034	-0.163476	0.255069	0.999827	-0.0879984	-0.932809	10.0823	10.0503	8.75775	8.63178	8.66669	8.58521	7.05482	7.56516	7.97415	8.61762	6.70088	6.27958	5.31781	5.9111	5.74161	5.93893	10.8916	10.7623	9.57247	9.67462	6.14087	6.10249	6.22206	6.34826	5.13225	4.74921	4.37624	4.99508	8.51041	7.92359	7.36457	7.06977	9.78967	9.53015	9.83806	9.65776
3706	ITPKA	2.68436e-15	1.64426e-16	1.36796	0.222692	-0.272188	0.261199	1.06642	0.0774636	-0.00387478	0.780197	0.0489521	-0.028101	11.3434	11.072	9.76274	9.91677	8.38571	8.42882	8.23825	8.13089	8.50118	8.77666	9.04239	8.77983	8.24029	7.76663	7.75329	7.73123	11.3119	11.4117	10.252	10.3388	7.68971	7.77945	7.76567	7.54857	7.96301	7.58998	7.79001	7.77073	9.18212	9.1361	8.37429	8.38354	10.436	10.2593	10.2162	10.3813
55969	C20orf24	6.01682e-08	2.92685e-08	1.36727	0.863826	0.640005	0.745766	0.4991	0.937563	0.462501	0.832302	0.0775032	0.829405	12.6878	12.5531	11.2202	11.2863	12.9181	12.7737	12.4167	11.5475	12.1132	11.9597	10.9293	11.8636	11.4179	11.1443	10.5364	10.5343	12.573	12.9419	12.2216	12.2951	11.8074	11.6524	10.8036	10.7811	11.5953	10.9007	10.861	10.7099	11.615	11.5554	10.778	10.7278	12.0417	11.9772	11.9165	11.9474
8578	SCARF1	0.0140479	0.0133051	1.36454	-0.395007	-0.552936	0.12681	0.0663762	0.567225	-0.353935	0.777249	0.277499	1.03059	5.16936	6.00948	4.12187	4.3279	5.21338	6.55558	6.36435	6.19462	4.76264	5.98825	6.25684	5.59992	4.67474	4.29893	4.21508	4.50497	5.56975	5.56731	5.49188	5.51243	4.71725	4.54156	3.9935	4.13086	4.63739	4.26922	4.6511	4.96337	5.4473	4.71183	4.12264	4.48199	5.84223	6.09872	5.51179	5.87416
162979	ZNF296	1.62632e-08	7.02312e-09	1.36447	1.55296	1.57027	0.23315	1.66468	0.495311	-0.0317359	1.44922	0.185158	0.618753	8.29923	8.2665	6.96141	6.87538	7.50983	7.71313	6.11041	6.00663	7.46868	7.63654	5.65377	6.31092	6.2752	5.78557	5.85978	5.73468	8.2205	8.83384	6.82621	6.89878	6.17425	5.86357	6.07817	4.96902	6.61711	6.28111	6.58328	6.37841	7.24613	6.89126	5.75262	5.48634	7.10111	6.98964	6.68674	7.03369
64208	POPDC3	6.90519e-09	2.76452e-09	1.36139	1.29453	0.177421	0.724527	0.400646	-0.0219789	-0.584076	-0.482454	0.370667	-0.276458	1.6544	2.69584	0	1.62746	5.21455	5.00558	3.92645	3.70463	6.04488	6.32934	6.05467	5.9647	6.34998	6.3782	5.28873	5.9904	3.83695	3.9188	3.5231	3.43135	6.09164	6.42377	6.13647	6.4229	3.54729	3.92818	4.26521	4.37841	5.23412	5.43404	6.05009	5.58298	4.33591	4.32315	3.05331	4.86441
8601	RGS20	2.2389e-07	1.21293e-07	1.36124	1.76209	1.9898	0.0930128	1.52064	-0.626438	-0.0419416	1.17685	0.0966406	-0.509694	7.39686	7.06727	5.44885	6.29279	5.15216	5.1986	4.12195	2.70463	6.4599	7.43091	4.93968	4.97153	6.24825	6.29313	6.16108	6.19427	7.6282	8.1417	6.15553	6.57309	5.89192	5.87351	6.51992	6.49838	4.92356	4.57588	4.52824	5.05507	6.86737	6.58754	5.31042	5.79078	5.75844	5.47371	5.64424	5.39463
2625	GATA3	2.78849e-14	2.54244e-15	1.35791	0.762365	1.64141	0.0730653	0.750344	-0.255283	1.16091	0.951776	-0.996794	1.1989	7.70923	7.71338	6.39751	6.30928	7.75663	7.56799	6.60185	7.19804	9.3382	9.74021	7.74827	8.04733	8.02029	7.99766	7.84297	8.02885	7.80499	8.11519	7.23531	7.18419	9.17668	8.9278	9.41739	9.19766	8.64517	8.60789	7.3356	7.59564	9.94292	9.69574	8.83721	8.8979	2.31354	0.679297	2.59388	2.39254
152926	PPM1K	1.55649e-12	2.4651e-13	1.35753	0.989535	2.08453	0.257638	1.59405	-0.0758553	0.490296	1.6175	0.611271	0.58711	10.6558	10.5745	9.40064	9.11462	9.58438	9.64954	8.41512	8.83973	10.8116	11.0641	8.9159	8.79065	8.16432	8.4589	8.17649	7.93145	10.5622	10.0083	8.73408	8.64831	8.51655	8.27923	8.30129	8.6462	8.18362	7.98031	7.35356	7.82977	10.5949	10.5088	8.89611	8.97259	8.37731	8.43337	7.85413	7.73401
8775	NAPA	2.9821e-13	3.87062e-14	1.35601	0.70989	1.10261	0.291304	1.18582	0.748961	0.316999	0.983252	0.434046	0.460979	13.0927	12.9012	11.6578	11.6241	12.8057	12.8944	12.1909	12.0895	13.0284	13.1805	11.9617	12.042	11.8159	11.6405	11.4344	11.4393	12.4617	12.706	11.3289	11.4673	11.9759	11.8852	11.1659	11.1972	11.7093	11.9549	11.4828	11.5474	12.9087	12.7823	11.8986	11.8259	12.3846	12.4292	11.9713	11.9744
8013	NR4A3	1.73713e-10	4.78709e-11	1.35466	1.91039	2.44504	0.0985613	0.506059	0.930575	2.6242	1.54719	1.10873	2.97907	6.76293	6.66213	5.33338	5.38234	6.40553	6.78329	4.88581	4.48223	8.61773	8.32711	5.88475	6.17	6.13933	5.29491	5.71423	5.5229	5.62304	5.57415	5.11126	5.0738	7.47806	6.88545	5.96394	6.53841	7.17556	7.00808	4.70882	4.22641	7.69019	8.22946	6.53406	6.29121	2.48346	3.30538	2.40123	1.17015
2701	GJA4	7.57616e-13	1.10251e-13	1.35381	-0.160675	0.572844	0.342973	-0.0430136	0.55899	0.514684	0.337392	-0.29694	0.960211	2.82433	2.75724	2.87395	0	4.4852	3.80144	4.71072	3.89727	9.70893	9.78716	9.15845	9.19196	7.6372	6.67987	7.00797	6.62317	4.81925	4.72615	4.71213	4.91929	9.50035	9.4978	9.11587	8.7643	8.10695	8.57011	7.60435	8.04335	8.44684	8.26893	7.95661	8.08438	0	0	0.59388	0
9830	TRIM14	1.52995e-13	1.77744e-14	1.35372	0.634322	1.63584	0.230911	1.19917	-0.00342751	0.233014	2.11079	-0.283001	0.325099	12.2557	12.416	10.9859	10.9784	12.2199	12.2608	11.5716	11.6405	11.816	12.117	10.3343	10.3271	9.3422	9.35803	9.24289	8.99551	12.0222	11.921	10.7596	10.7853	9.38084	9.62875	9.53058	9.48586	10.0431	9.93678	9.71846	9.79542	12.0967	11.7773	9.80774	9.84474	10.0212	9.10521	9.89091	9.80152
79690	GAL3ST4	8.51295e-08	4.25267e-08	1.35112	-0.245682	0.682697	0.00536823	0.866838	0.0719433	0.275642	0.396135	-0.841776	-0.116595	7.58408	7.6851	6.42853	6.13842	6.77293	6.73534	7.19115	6.80848	8.12065	8.47768	7.73043	7.50251	8.09994	8.16804	8.23024	8.027	8.17836	8.25031	7.31159	7.38341	8.05462	7.98648	8.10383	7.79338	8.23878	8.13254	7.84894	7.9711	8.09539	7.8151	7.63937	7.47885	7.24665	7.20956	8.41538	7.72439
3695	ITGB7	1.09986e-08	4.59041e-09	1.34974	0.459936	0.891511	0.507721	1.70615	0.0581622	-0.0873675	0.83145	-0.833407	0.353897	6.18318	6.76342	4.91295	5.33417	6.99764	7.09726	6.61641	6.55862	5.7465	5.80957	4.90537	4.86768	5.70357	5.99382	5.01418	5.66777	6.26545	6.42925	4.52223	4.76018	4.39231	4.36341	4.47013	4.16926	5.14893	5.11211	4.99709	5.43869	4.6873	3.57947	2.77832	3.82555	6.17326	5.7107	6.82705	6.72372
54435	HCG4	1.77052e-11	3.77346e-12	1.34961	1.13246	5.20624	-0.635499	1.70692	-0.973066	0.876619	1.56528	-0.965371	1.42477	6.78111	6.87716	5.3658	5.59324	7.0617	6.86116	5.4799	6.17804	5.18209	5.65572	0.425317	0	2.32589	2.73835	3.50372	2.83151	4.7648	4.82608	3.16465	3.0124	1.71725	0.92127	2.12152	2.46313	1.40978	1.82864	1.42871	0.0564838	6.20915	5.59492	4.4854	4.18812	5.59663	5.49948	6.16437	6.86248
10078	TSSC4	1.13575e-06	7.00673e-07	1.34724	0.532607	0.441469	0.185866	0.633105	0.946835	0.200229	0.356494	0.0826817	0.619479	10.384	10.463	8.97604	9.17641	10.4577	10.3229	10.0216	9.69374	10.1006	10.1629	9.53504	9.84547	9.9607	9.86883	9.78192	9.67588	10.4954	10.6145	9.91637	9.92735	9.78036	9.64391	8.85122	8.67938	9.81222	9.70691	9.65081	9.46786	9.82466	10.0321	9.72299	9.42081	10.4936	10.3444	10.422	10.2506
238	ALK	1.70368e-09	5.95308e-10	1.34476	0.057945	1.60597	0.740277	1.31825	1.04762	1.10925	1.2764	0.651155	1.09343	6.17199	5.89512	4.01245	5.36514	3.41047	3.35922	3.34149	3.31231	7.78065	8.10952	6.37064	6.30759	7.14497	6.77976	6.25296	6.19122	6.87059	6.24101	5.36789	5.10723	6.68107	6.68832	5.76538	5.50877	5.34361	5.44755	3.70881	4.86384	7.49066	7.9228	6.23406	6.62661	4.70586	5.33579	4.12245	4.61689
3814	KISS1	8.75112e-05	6.93935e-05	1.34362	-0.0713329	-0.444594	-0.540864	1.09786	-0.17301	-0.631045	0.892058	1.46462	0.450189	4.97127	4.19465	2.45891	4.01977	4.9331	5.44034	5.77753	4.73857	3.89324	3.89829	4.31868	4.36204	4.45362	3.52517	5.12259	3.93793	5.59543	5.90033	4.74038	4.55966	4.03917	3.12772	3.39771	4.1152	3.77591	3.02129	3.61049	4.4488	4.50208	3.61675	3.73156	2.60316	2.01398	1.6793	0.59388	0.170152
197259	MLKL	2.6582e-15	1.62057e-16	1.34355	0.950514	2.65586	0.546188	1.62068	-0.123183	0.283518	1.9207	0.371523	-0.185214	11.1842	11.1264	9.77129	9.85222	10.5743	10.4185	9.29636	9.79544	10.1927	10.5004	7.85907	7.52228	7.36643	7.41922	6.70755	6.98571	10.5926	10.8284	9.0898	9.08982	7.9078	8.01725	8.09498	8.07643	8.5151	8.64639	8.22206	8.37239	9.44402	9.32565	7.37655	7.55171	8.9582	8.95155	8.64717	8.51954
3601	IL15RA	1.24066e-11	2.52654e-12	1.34056	1.04918	2.43111	0.368863	1.49465	0.214535	1.02033	1.38759	0.0175524	0.361717	9.40154	9.49946	8.32373	7.89614	8.74121	8.69459	7.7548	7.58265	7.46839	8.06951	5.33221	5.34347	5.34704	5.39589	4.36273	5.64248	8.91885	9.45221	7.61335	7.76841	5.95954	5.94784	5.77815	5.70017	5.98671	5.77618	5.49582	4.22641	7.56939	7.41261	6.19869	6.00814	8.04258	8.19818	8.29504	7.91062
118788	PIK3AP1	1.81279e-14	1.56243e-15	1.339	0.937194	2.72653	0.0945005	0.83826	-0.104963	0.647594	2.01367	-0.79406	0.491056	11.9979	12.123	10.7125	10.7304	11.6295	11.6331	10.6475	10.7406	11.3361	11.9751	8.7792	9.07896	9.19584	9.34702	9.221	9.13286	11.7469	11.4397	10.7112	10.7989	8.50296	8.7774	8.6503	8.83999	9.11931	8.96585	8.44578	8.3442	11.995	11.6795	9.79963	9.84752	9.45396	8.81752	9.94803	9.91156
93649	MYOCD	1.51727e-06	9.54793e-07	1.33848	0.240122	0.663076	0.186886	-0.713898	0.161335	-0.0213356	-0.024621	0.912594	2.01615	4.56129	3.78699	1.87395	3.79738	5.31942	5.00691	5.04193	4.80416	4.24893	5.06821	3.81763	4.17336	4.73916	3.56581	3.70376	4.22744	5.41376	4.24073	5.55872	5.52356	5.03114	4.39076	5.12152	3.9777	4.05748	3.66514	3.62135	4.14395	5.65617	5.59492	5.71735	5.58298	7.79757	8.59456	7.18917	7.37777
728485	LOC728485	9.44193e-08	4.75357e-08	1.33768	0.306447	0.0988846	-0.406231	-0.680922	0.736182	-0.256109	-0.137939	-0.259929	-0.539835	4.33134	4.30485	3.33338	2.62746	3.14416	3.25181	2.56388	3.2192	5.36877	5.06821	5.42261	4.8166	4.22189	4.83097	5.06992	4.7954	3.59487	3.10027	4.33933	3.71766	4.86925	4.85734	3.97396	4.28026	5.0692	5.27062	5.18084	5.67119	5.58775	6.00579	6.45891	5.41051	5.21931	5.42076	5.80647	5.35346
8347	HIST1H2BC	2.44331e-10	6.99874e-11	1.33709	0.761955	0.826299	-0.343931	0.704653	0.252036	-0.249262	0.727689	-0.0947771	0.627843	8.14275	8.07987	6.5563	6.99215	8.30349	8.14499	7.70871	7.21586	6.45458	6.21777	5.82184	5.19791	4.23043	2.81483	3.63375	4.09936	7.83446	7.86018	7.12359	7.16174	4.19715	4.4543	3.56631	4.58107	4.01005	4.8087	4.24584	5.07143	5.87965	5.08859	5.10082	4.41204	7.5163	7.71454	7.6206	7.7998
28514	DLL1	9.81719e-09	4.04802e-09	1.33555	1.23862	1.82201	0.325635	1.06164	0.0105968	0.429291	1.83206	-0.248184	-0.0170264	4.9398	3.69213	2.01145	3.94939	3.09525	4.42809	2.56388	2.48223	7.2304	7.67011	5.70181	5.55468	6.08965	6.40889	5.70376	6.14351	4.43545	4.42469	3.2368	3.50007	6.2458	6.04403	6.6624	5.60624	7.11069	6.72667	6.63689	6.34189	6.81814	7.12372	4.87488	5.40286	1.31354	3.07161	2.05331	2.82821
54579	UGT1A5	1.26354e-06	7.84539e-07	1.3338	-0.720847	-0.574323	-0.222355	3.03487	0.0317607	0.0351396	-0.292649	1.17689	0.0967166	2.47781	4.03887	1.87395	1.97512	4.40395	3.71728	4.34448	5.21844	5.83449	5.81914	6.39678	6.4055	5.06648	4.7513	5.19348	5.06901	4.46076	7.43569	3.19865	2.62806	4.99864	4.89577	4.82286	5.00802	2.3363	3.51268	2.60726	3.17143	4.71602	4.52886	5.13203	4.69815	5.88014	6.0644	4.57187	5.01888
7051	TGM1	1.82457e-06	1.16077e-06	1.33363	-0.238888	0.666743	0.674795	1.12214	0.134112	0.834207	1.16197	-0.383021	1.34815	6.68562	7.1599	5.64391	5.53435	5.68509	6.42206	6.42087	6.16406	5.60423	5.90001	5.38303	4.78772	5.07128	5.1098	4.06228	4.76921	7.09644	7.08068	5.81093	6.12191	4.90337	5.21691	4.67272	5.17933	5.38219	5.80265	4.76322	4.7532	5.30613	5.88744	4.31539	4.55425	5.88956	5.43668	5.80444	6.28784
128434	VSTM2L	9.89117e-13	1.49253e-13	1.33204	0.200506	-0.782333	-0.265132	1.43261	0.530905	-1.17859	0.242482	0.070673	0.169695	11.4528	11.3864	9.9282	10.247	8.10938	8.3223	8.18698	7.84369	4.70319	5.44848	5.97991	5.73643	6.06738	5.9958	6.21072	6.38272	10.9148	11.236	9.56871	9.71691	4.71514	4.12772	2.99599	4.78505	4.28425	2.60625	3.94328	5.30441	7.86879	7.59406	7.46428	7.5136	11.1607	10.8568	10.8971	10.979
100289255	LINC00675	1.95876e-09	6.94083e-10	1.33147	0.4621	0.490509	0.705926	0.689079	1.56535	-0.059229	-0.17525	-0.140171	0.491765	5.43576	5.05051	3.87395	3.94939	8.34156	7.97974	7.52255	7.87455	6.15809	6.05672	5.33221	5.90158	2.65484	2.98085	3.0408	1.18305	6.57215	6.73642	5.86793	6.06249	5.81089	4.83407	3.85849	3.65577	1.50289	0	1.62135	0	3.21915	2.99954	2.96603	3.60316	0.313538	0	0.59388	0
9283	GPR37L1	2.5747e-07	1.41263e-07	1.32856	1.11226	1.41864	0.312133	0.99582	-0.772748	-0.0479135	0.493976	-0.555304	0.0992446	6.35229	6.38732	4.89187	5.19062	6.20167	6.31497	5.40038	4.89174	5.84086	5.72029	4.97375	3.75011	3.80685	4.3823	3.45583	4.10904	7.10025	7.22038	5.89987	6.42912	3.93275	5.07682	5.69845	4.85662	4.30604	3.80579	3.75886	4.4488	5.2886	4.75396	4.45145	4.60316	6.64971	6.14582	7.21388	6.69226
4294	MAP3K10	1.01962e-07	5.17244e-08	1.32436	0.855543	0.622289	0.256568	0.640066	0.454226	0.263754	0.554506	-0.0260067	0.72329	9.38132	9.24632	8.11712	7.86179	9.33664	9.35778	8.47626	8.50707	9.46042	9.29765	8.64782	8.86566	9.28205	9.17046	9.02446	8.91491	9.48803	9.14504	8.71102	8.6419	9.2039	8.92751	8.64265	8.58031	9.00635	8.95638	8.67599	8.75924	8.96294	9.18743	8.47376	8.56761	9.06956	9.13949	9.00827	9.2528
11117	EMILIN1	1.34683e-05	9.62545e-06	1.3239	0.181099	0.7433	-0.092452	0.000111103	2.23891	0.392095	0.432513	0.551045	1.12187	5.17636	4.81836	3.46849	3.87842	4.62037	4.67194	4.34149	4.58862	6.81318	6.70911	5.56807	6.46762	5.80502	5.86349	5.62576	6.22766	5.17828	3.47265	4.35646	4.29425	5.54548	5.95757	3.12152	3.9037	6.94548	6.86368	6.52554	6.49943	7.64983	7.56604	7.23406	7.11678	5.26251	5.91675	4.54858	5.52859
2104	ESRRG	4.95636e-11	1.18997e-11	1.32333	0.755225	0.219556	0.288363	-0.344831	-0.0448332	-0.105425	0.107801	-0.878867	0.547713	5.62786	4.88652	4.65531	3.21242	3.62959	2.99409	4.21596	0.89727	11.3804	11.2679	11.2873	10.9219	10.5236	10.4886	10.2148	10.2208	7.22465	6.24073	7.09113	7.06391	11.4153	11.2863	11.3307	11.4605	9.16437	8.98569	9.09823	9.26268	10.4923	10.5257	10.346	10.4564	2.00507	0.00122554	0.59388	3.17015
1889	ECE1	4.25295e-17	1.1856e-18	1.31957	0.826463	0.814504	0.090456	0.794036	0.255817	0.219097	0.575249	-0.322368	0.211032	13.8406	13.8292	12.4906	12.54	13.0798	13.1081	12.2967	12.2383	13.7204	14.0374	13.0199	13.1089	13.1441	13.1718	13.0536	13.0814	14.0269	13.9089	13.1838	13.164	12.9972	13.1005	12.8389	12.7471	12.8651	12.986	12.6535	12.7594	14.2748	14.1317	13.6389	13.6171	15.1387	15.0676	15.4515	15.3996
220359	TIGD3	1.22424e-05	8.70351e-06	1.31901	0.31828	0.39914	0.731093	1.0642	1.11934	0.683202	0.578803	0.862792	1.56975	6.70061	6.44162	5.12187	5.38234	5.97361	6.02195	5.7338	5.62519	6.32961	6.3101	5.94888	5.89255	6.10912	6.12381	5.50023	5.27051	7.45129	7.10277	6.05935	6.36632	6.47395	5.70189	4.82196	5.1152	5.64108	6.76948	5.66575	5.37841	6.0189	6.21744	5.28796	5.79078	6.08604	6.52479	5.6707	5.21455
7020	TFAP2A	9.24626e-11	2.3766e-11	1.31848	1.44996	1.40197	0.28518	0.490861	0.267413	0.503643	0.53162	0.12016	0.0947552	4.96347	4.98225	3.6813	3.62746	4.17368	4.4709	3.34149	2.40316	6.13441	5.94276	4.63633	4.6369	6.57811	6.19599	6.07818	6.12556	5.03038	4.45637	4.54628	3.95874	6.44492	6.35974	6.37248	5.89736	5.89281	5.97657	5.52021	5.34189	6.92313	6.85821	6.21395	6.50415	4.67402	4.81215	4.56473	4.68111
6236	RRAD	3.68239e-15	2.37566e-16	1.31755	0.674385	1.05576	0.344994	0.619421	0.667834	1.07907	0.394643	-0.434633	2.29133	10.2581	10.1613	8.88507	8.89926	8.35086	8.52532	7.95066	7.57675	7.37035	7.59463	6.59025	6.2632	6.7067	6.53373	6.22104	6.3294	9.86071	9.85225	9.28311	9.191	7.14832	6.54029	6.03895	6.31398	6.99875	6.37591	6.03074	5.18577	7.61102	7.66446	7.33414	7.15205	10.5346	10.3797	10.8707	10.9128
284408	ZNF790-AS1	0.000758517	0.000660502	1.31727	-1.13066	0.57304	-0.525026	0.38829	-0.150105	0.372439	-0.190864	0.470402	-0.31526	5.07177	5.29012	2.8972	4.83014	3.48707	1.56016	3.94661	3.36194	5.81932	4.69401	4.86095	4.50631	4.6224	3.96283	4.49497	5.14031	4.5799	5.10339	4.24279	4.66392	4.68082	4.07313	4.34391	4.71024	4.75354	4.48856	4.14427	4.35294	4.75673	5.03998	4.85253	5.3259	5.80321	6.09953	5.4564	5.50554
113179	ADAT3	7.25079e-06	5.00138e-06	1.3137	0.592778	0.549984	-0.143698	1.38339	0.23726	0.00428152	1.21354	0.36544	1.3249	8.29862	7.88812	6.82204	6.7373	8.06958	8.14552	7.50273	7.52682	8.04332	7.43556	6.78813	7.59078	7.35649	6.86393	7.22817	7.27966	8.38787	8.77154	7.25752	7.1351	7.57278	6.53284	6.61585	7.01525	6.51644	6.75053	6.69638	6.56204	7.26587	7.15658	6.08895	5.90643	7.38059	7.89901	7.2243	7.32442
4745	NELL1	1.27654e-13	1.43978e-14	1.31223	1.00608	0.319015	0.0617332	0.277119	0.270742	0.231619	0.16336	0.848515	0.480136	6.62403	6.63026	5.39751	5.23232	6.57117	6.93425	6.07243	5.42083	10.3933	10.1825	9.92661	10.0112	9.76525	9.3108	9.63485	9.31773	7.33162	7.15401	6.95071	6.98069	9.83201	9.70008	9.46532	9.52528	7.75566	8.08108	7.62698	7.74653	8.60611	8.84448	8.43418	8.6897	5.60509	5.94608	5.52462	4.32953
6910	TBX5	6.32158e-13	8.97713e-14	1.31185	0.336079	0.680278	0.50955	1.56587	1.14314	0.53982	0.438258	0.0673477	0.433583	1.12949	1.49421	0	0	0	0.672158	0	0	6.26025	5.9613	6.1935	4.66749	3.94435	3.82215	3.0408	3.70661	0.801325	2.40422	0	0.0738026	5.6628	5.13969	3.95356	4.56266	5.77591	5.77381	5.42871	5.04138	5.77986	6.23197	5.34454	5.79078	0.313538	0	0.178843	0
1850	DUSP8	2.55394e-12	4.32732e-13	1.31153	0.707514	1.63464	0.23271	0.749251	0.161736	0.797722	1.04981	-0.111655	1.43215	10.4763	10.3371	9.25746	8.9329	10.2164	10.3278	9.72183	9.40729	10.9915	10.9675	9.30283	9.3869	9.35947	9.22324	8.94415	9.17313	10.5642	10.6612	9.87354	9.8534	9.46116	9.30954	9.5084	8.93883	11.1635	10.8456	10.2122	10.2014	10.1537	10.1101	9.05661	9.10757	10.703	10.6364	10.808	10.7547
8329	HIST1H2AI	0.00114857	0.0010155	1.31019	-0.0585241	0.237607	-0.433922	0.326791	0.978731	0.591206	1.32857	0.39526	0.124264	5.39245	4.55494	3.70176	3.62526	4.99769	4.47513	4.49521	5.09466	4.89977	4.00167	4.28297	4.14325	3.33492	2.83418	3.4156	3.62134	4.48966	4.82953	4.4196	4.24601	2.86347	2.65912	3.56513	0	4.06655	3.92255	3.84717	2.95952	4.11428	4.54063	2.45145	3.5463	5.61799	6.32069	5.79287	5.35528
57732	ZFYVE28	4.25193e-06	2.8464e-06	1.30978	0.040698	-0.224984	0.364434	0.557333	0.792513	-0.0793357	0.87819	2.08592	0.553689	6.55676	6.52731	4.81317	5.65133	5.39378	5.52132	5.61451	5.2192	6.29768	5.4386	5.9593	6.22696	5.56884	4.64381	4.81339	4.6704	5.788	5.97792	5.24031	5.41094	5.59594	5.50157	4.82196	4.69052	5.08284	4.60625	4.62135	5.22641	4.56018	4.72041	3.6441	3.88012	5.35377	5.63427	4.14355	2.67265
4133	MAP2	1.6753e-15	9.47981e-17	1.30955	1.64531	1.67424	0.0401735	1.06798	-0.529355	0.145588	0.551527	0.24403	-0.281121	12.5376	12.4807	11.2434	11.1558	10.5056	10.2676	8.68344	8.79914	11.8285	12.1402	10.4155	10.2047	11.382	11.7054	11.4552	11.5519	12.2075	11.8892	11.0256	10.9351	10.9679	11.1258	11.6031	11.5493	11.3741	11.1566	11.2233	11.0162	12.8968	12.7694	12.1999	12.3632	13.5124	13.6667	13.3521	13.339
8660	IRS2	2.38353e-12	4.00963e-13	1.30641	0.902644	1.10019	0.139633	0.9154	-0.167713	-0.176888	0.707801	-0.368752	0.503111	10.3067	10.2021	8.75679	9.13921	9.89819	9.90046	8.93328	9.06008	10.2997	10.2007	9.14841	9.1516	9.49689	9.43093	9.24031	9.40825	10.1343	9.85661	9.18009	8.97998	9.05578	9.01604	9.16713	9.24011	8.31977	8.04919	8.37624	8.3465	9.60959	9.65142	8.84981	8.9956	9.66363	9.62585	9.9267	10.1003
1295	COL8A1	1.69929e-18	2.44463e-20	1.30458	1.02421	0.51381	0.213479	0.252675	0.721134	0.977527	0.425271	0.187415	0.0707712	13.6943	13.7003	12.3467	12.4387	11.4214	11.2901	10.2867	10.3765	6.22025	6.4797	5.60771	6.06461	6.4123	5.93615	6.03056	5.89093	11.5083	11.0938	11.0387	11.0581	5.24832	5.22128	5.04963	3.9777	6.84489	6.74011	5.81857	5.81137	9.14136	9.39074	8.9522	8.72936	12.3146	12.4257	12.1912	12.1742
442213	PTCHD4	3.67012e-11	8.476e-12	1.30323	0.202409	-0.132953	0.503539	-0.427795	0.207242	0.393368	0.113273	0.383025	-0.238808	2.74186	2.366	1.87395	0.627457	1.84214	1.47951	0.756524	2.1603	5.79952	5.4985	6.25144	5.31249	6.85012	6.77568	6.50061	6.11812	2.92035	3.18982	3.89196	3.0738	6.52327	6.49443	6.27219	6.33102	6.65518	6.7493	6.11555	6.50219	5.388	6.1757	5.56407	5.77308	2.28316	3.5206	2.00892	3.0288
171177	RHOV	4.16711e-12	7.47363e-13	1.30084	0.0886002	0.476449	0.0906215	0.473227	0.237874	-0.17088	0.164354	-0.463329	0.103526	9.01195	9.2158	7.62214	8.00394	9.50679	9.47775	9.42718	9.38016	7.66219	8.05094	7.43654	7.32369	6.75146	6.97332	6.83954	6.70399	8.7873	8.81604	8.24447	8.41241	7.01338	7.01312	6.68631	6.86444	6.98133	7.24368	7.15273	7.41404	7.56492	6.95575	6.98395	7.20802	7.79803	7.34463	8.07898	7.99033
1843	DUSP1	1.18758e-14	9.48395e-16	1.29918	1.02693	1.47518	-0.0355816	0.976622	-0.221554	1.42779	0.542861	-0.185503	1.45464	12.5525	12.3516	11.2224	11.0834	11.9338	11.8114	10.7933	10.898	11.6005	11.8331	10.1006	10.3827	9.95967	10.1395	10.0232	10.1472	12.3368	12.4309	11.4511	11.3634	9.83817	9.91589	10.087	10.1102	11.5494	11.2933	9.95255	10.0346	11.3409	11.0885	10.5875	10.7561	11.3243	11.2628	11.526	11.4321
1839	HBEGF	6.68824e-12	1.26923e-12	1.29703	0.73982	0.990585	0.0780697	0.840061	0.120173	0.191925	0.285453	0.0830154	0.272225	9.3642	9.11588	7.94719	7.93883	8.84584	8.66887	8.1275	7.90756	9.44344	9.53522	8.26278	8.73471	8.63612	8.63258	8.44168	8.67089	8.94193	9.01155	8.28181	7.99154	8.8745	8.9006	8.76698	8.76778	8.52859	8.46492	8.21007	8.39959	10.2828	10.2065	9.84663	10.0718	9.7346	9.7046	9.67891	9.59426
402682	UFSP1	0.00880202	0.00824036	1.29688	2.43186	-1.21645	0.0846057	0.57558	-0.0924475	-1.50859	-0.0385551	0.232922	-0.0958991	4.47305	4.43359	3.68542	2.62746	4.95919	4.92009	3.11829	1.89727	3.54787	3.09093	4.42892	4.64278	4.47133	4.02466	3.77776	4.54902	4.52467	4.18183	3.6866	3.86874	3.93964	3.61315	3.75998	3.9777	2.17645	3.60625	4.93605	3.86384	4.40178	3.6491	4.52484	3.60316	3.48346	4.13873	3.40123	3.75511
27106	ARRDC2	6.75124e-12	1.28463e-12	1.29663	0.5703	0.528011	0.100336	0.640385	0.337073	0.334914	-0.012228	-0.228335	0.547811	9.5876	9.48928	8.1843	8.29932	9.16841	9.37294	8.79727	8.60348	8.95828	8.98312	8.32012	8.56526	8.2395	8.29426	8.23189	8.10119	9.13512	9.25805	8.55635	8.55606	8.31219	8.25775	7.9181	7.9777	8.51896	8.42211	8.26881	8.00244	8.34121	8.34211	8.43854	8.26924	9.96646	9.75388	10.1014	10.0756
467	ATF3	1.44828e-12	2.27799e-13	1.29644	1.19806	2.07565	-0.152471	0.991002	-0.551192	1.34009	1.14457	-1.61794	1.11296	11.0247	11.0732	9.70171	9.8033	11.2379	11.0661	10.0077	9.9003	12.2918	12.6086	10.2562	10.4928	10.3269	10.366	10.484	10.5138	10.8209	10.7993	9.85811	9.78014	10.1361	10.4186	10.8346	10.8224	12.2068	11.8141	10.7167	10.624	12.0589	11.8029	10.8611	10.7116	9.16265	8.46849	10.4919	10.3751
124044	SPATA2L	6.89516e-07	4.09213e-07	1.29192	0.455485	0.212933	0.230178	0.502745	0.953352	-0.178513	0.595084	-0.0126648	0.574122	9.60825	9.51715	8.17696	8.3646	9.63799	9.73844	9.26646	9.19899	9.48222	9.47348	9.11231	9.41753	9.36698	9.37704	9.13089	9.15278	9.60175	9.77698	9.09025	9.28298	9.45941	9.24646	8.50372	8.29544	9.23963	9.20783	9.4808	9.32368	9.4232	9.4353	8.81866	8.84968	9.62092	9.53247	9.55879	9.61993
1903	S1PR3	1.32971e-08	5.63765e-09	1.28745	0.476727	1.05353	0.464833	0.757654	0.760398	0.479303	0.452592	0.527665	1.19342	9.9575	9.64252	8.49478	8.53033	9.61956	9.3171	8.82816	9.15505	10.4446	10.1896	9.24416	9.28298	10.1005	9.57052	9.39994	9.34145	9.5571	9.36832	8.68517	8.72494	10.6701	10.21	9.75064	9.60866	9.73509	10.301	9.52919	9.5483	10.4421	10.6443	10.0391	10.1422	10.6744	11.0014	10.2499	10.3705
728118	NUTM2A	4.01188e-05	3.05252e-05	1.28696	0.383025	0.410285	-0.678098	0.366551	0.162997	-0.110772	0.0663424	-0.808283	0.0748949	4.23057	4.48419	2.49844	3.64241	4.73222	4.82488	4.31968	4.47137	4.8896	4.57206	4.08752	4.55357	2.54497	3.58321	4.0408	3.44357	4.29958	4.16165	3.91736	3.81077	3.24924	3.20572	2.92888	3.20009	3.33578	3.30669	3.77191	3.09211	4.57714	4.41065	4.29754	4.55756	4.0949	4.02838	4.81863	4.92122
163154	PRR22	0.00102665	0.000904424	1.28559	0.0654659	-0.236801	0.00662231	0.802922	1.01406	-0.340825	0.546574	0.638446	0.839798	6.16251	6.3871	5.73953	4.23889	5.63717	6.68309	6.3588	5.83052	5.72738	5.56738	5.69212	6.07624	6.29406	6.08062	6.03959	6.32185	6.18034	6.92061	5.5969	5.8982	5.5194	5.6642	3.86425	5.29124	6.12307	6.24268	6.42043	6.62698	5.1314	5.5622	4.95776	4.64268	4.85694	5.31782	4.59898	4.29889
51393	TRPV2	1.24203e-10	3.30281e-11	1.28537	0.876112	0.560682	-0.226399	0.864384	0.452636	-0.0995235	0.49797	0.128195	-0.418674	8.49395	8.52083	7.06271	7.38133	7.01754	7.21002	6.10775	6.36759	7.5831	7.40835	6.80902	7.06106	5.73285	5.50046	5.41777	6.26834	7.46464	7.34254	6.23092	6.84749	7.57712	7.23834	6.96902	6.94117	6.97007	6.62862	6.7279	7.06984	6.60234	6.47948	6.19869	5.88719	4.31354	3.72369	3.80333	3.97751
4685	NCAM2	2.25653e-09	8.12148e-10	1.28065	-0.448635	-0.190219	-0.104186	0.519495	-0.439621	-0.554629	1.21822	-0.313498	0.301711	2.56129	0	0	0	0	0	0	0.89727	5.44512	5.28076	5.21376	5.89255	5.32948	4.88239	5.23719	5.18304	1.21636	1.59687	0	1.77424	4.30221	4.35011	4.98502	4.54654	3.40978	4.48072	4.20631	4.79345	5.17024	5.44943	3.89203	4.29121	4.57432	4.65658	4.96892	4.88897
10391	CORO2B	8.01933e-13	1.17726e-13	1.27739	0.893579	-0.01367	-0.339893	-0.130055	-0.0736132	-0.474468	0.00474501	-0.457904	-1.39034	3.69879	4.16474	2.6813	2.62746	4.71149	4.72382	3.84399	3.80416	4.5289	4.84582	4.1802	5.22186	5.964	6.26831	6.65223	6.25986	2.28675	4.12043	3.27156	3.39573	6.3781	6.26226	6.43138	6.35621	7.70114	7.29586	7.91026	8.03567	5.57592	5.33545	5.53791	5.36397	0	0	0.915808	0
3780	KCNN1	3.40271e-09	1.27297e-09	1.27605	-0.118108	0.795066	-0.303145	-0.427238	-0.270433	-0.208938	0.162248	-2.04342	0.952964	4.91313	4.68726	3.33338	3.71492	3.65231	3.84208	3.66342	4.06719	6.96214	7.37304	6.56417	6.18088	6.67748	7.03397	7.05732	7.26042	3.52379	1.59687	2.99444	2.98069	6.78616	6.40319	6.84884	6.88138	6.36666	5.32872	5.68744	6.42581	6.52743	6.27886	6.0712	6.41059	5.90001	4.70444	7.28323	7.40805
4185	ADAM11	1.1947e-08	5.02336e-09	1.27567	-1.91267	-0.288691	0.159839	0.0373282	0.606542	0.0373931	1.06193	-0.111035	1.03177	3.23936	3.62074	2.6813	1.62746	2.4988	2.13159	4.7511	3.70463	5.49827	4.87229	5.22532	5.72263	6.66489	6.64719	6.26113	6.73128	3.66685	4.18183	4.10806	3.66596	6.54122	6.54384	6.07634	5.79563	4.92773	4.99857	5.11321	4.73831	5.76304	6.0408	4.68849	4.9915	2.55385	2.98381	2.85261	2.90712
6405	SEMA3F	8.81579e-18	1.81074e-19	1.27315	0.581952	0.184683	0.0386686	0.898027	0.171695	-0.113345	0.356054	0.33165	0.355049	10.6964	10.5273	9.29038	9.38707	8.47105	8.65759	8.09976	7.86498	9.25294	9.30676	9.08854	9.10179	9.61093	9.60753	9.67835	9.46276	10.6811	10.3711	9.69968	9.55645	9.81155	9.6342	9.64267	9.45969	8.44681	8.173	8.55697	8.28953	9.63382	9.62856	9.25586	9.29441	12.9885	13.1262	12.7258	12.7256
100507463	PSMB8-AS1	1.9169e-06	1.2249e-06	1.27207	1.27431	0.264759	-2.44047	1.53958	-2.02957	-1.3414	3.07793	-0.22612	-2.84235	7.38118	7.52769	6.02372	6.34101	7.13002	7.43057	5.52503	6.48693	6.91463	7.01177	6.69617	6.70071	3.62498	4.50371	6.80793	6.2017	7.50548	8.22463	6.10732	6.54363	4.5705	4.70283	6.58623	6.74623	5.03944	4.5451	5.03416	7.23317	6.61561	6.19992	2.89809	3.76158	6.11583	6.16954	6.42898	6.30862
1299	COL9A3	9.59939e-13	1.43991e-13	1.27189	0.565	0.527305	0.319463	0.99771	1.0565	0.164929	0.769709	-0.392055	1.00171	5.92748	6.16149	4.93284	4.61235	8.14937	8.0879	7.58307	7.5242	7.9995	8.03946	7.3399	7.64445	9.09375	8.9687	8.8178	8.60573	7.89463	7.58745	6.67539	6.81126	8.5095	8.06093	7.2877	7.16974	7.65602	7.67234	7.45319	7.54531	8.09471	8.3333	7.5247	7.36389	5.78535	5.61444	5.8227	6.3612
8357	HIST1H3H	9.49721e-06	6.64866e-06	1.27153	0.137842	1.20633	0.669002	0.597873	-0.97649	-0.884205	1.3878	0.389151	-0.0741944	5.13325	4.99201	4.2525	3.32971	5.2029	5.24309	5.4074	4.76291	5.04713	4.82537	3.77887	3.68097	3.42392	3.38078	2.28365	3.18305	5.42558	4.89372	4.46065	4.66291	3.16445	3.79321	4.45112	4.45952	2.98187	3.16147	4.23233	3.67941	3.76314	4.2495	3.58486	1.65217	5.40141	6.29483	5.15056	5.76738
140701	ABHD16B	7.80821e-06	5.40983e-06	1.27119	0.828763	0.093761	0.026866	0.735937	0.0985289	-0.795642	0.539932	0.191086	-0.144042	7.12997	7.18387	5.97408	5.79738	7.2157	7.45318	6.75652	6.25482	5.89397	5.50732	5.78287	5.4309	6.03521	6.22878	6.27499	5.93526	6.83359	7.08872	6.25144	6.19899	6.5781	5.69724	5.83815	6.24013	5.48017	4.95013	6.0287	5.99289	5.91399	5.59533	5.4878	4.94166	6.37729	6.61003	6.47374	6.13141
143666	LOC143666	0.000976225	0.000858066	1.27058	-0.714504	-0.266978	-0.296504	-0.271723	-0.0530481	0.0968185	0.725474	0.318589	0.650954	4.58119	4.79677	2.96141	3.87538	4.16406	3.95756	4.45696	5.09367	4.43017	5.24068	4.83471	5.3701	5.48755	5.08705	5.73815	5.42945	4.65266	4.40422	4.92909	4.67123	4.18636	4.85019	4.34391	4.79873	3.27009	4.23074	3.66575	3.64145	5.18467	4.51728	3.68849	4.56251	5.27354	4.95852	4.66984	4.92504
685	BTC	1.62717e-10	4.45184e-11	1.27044	1.26315	2.15099	0.0628328	1.63198	-0.262817	0.025794	0.851569	0.312122	-0.300782	9.40775	9.34513	8.13425	8.07774	8.20028	7.91215	6.55958	7.02655	8.70675	9.19989	7.06677	6.53789	6.65651	7.08763	6.93559	6.68289	8.97364	8.87753	7.46546	7.12176	6.44751	6.48136	6.73623	6.71827	7.00221	6.03252	6.73683	6.24631	9.36108	8.89111	8.22143	8.32763	8.47604	8.63522	8.15976	8.32726
222553	SLC35F1	2.07141e-09	7.38504e-10	1.26885	0.644052	-0.150064	-0.154794	-0.736825	-0.507049	-0.167574	-0.0602603	0.745919	0.606015	2.82433	1.17228	1.45891	0	2.04463	0	0.756524	0	5.02843	5.1133	4.74725	5.69461	6.19687	6.50963	6.70376	6.31233	1.28675	0	1.6866	1.0738	5.70719	6.257	6.35674	6.62156	5.86338	4.48072	5.26521	5.41404	6.04018	6.1029	5.96	6.30359	1.8985	1.6793	1.91581	0.170152
100170841	EPOP	1.43593e-11	2.98019e-12	1.26822	1.13407	0.896225	-0.0125866	0.774541	0.813402	0.295147	0.355474	0.186158	1.20077	7.98532	7.9367	6.62883	6.75674	7.86046	7.49871	6.63917	6.45186	8.82392	8.59847	7.63477	7.99517	9.00344	9.01812	9.11047	8.93626	7.81479	8.21892	7.09567	7.38895	8.84079	8.67307	8.16592	7.72114	8.29351	8.53106	7.87402	8.36027	8.44098	8.3382	7.98395	8.08428	6.83659	6.84922	6.59388	6.71962
103021165	CASC19	2.41382e-09	8.74626e-10	1.26721	0.670184	0.324869	0.156742	0.681101	-0.46271	-0.668275	0.0882578	-0.585076	-1.68956	5.32475	5.40461	4.27764	3.91729	6.18737	5.87687	5.77907	4.94479	4.87084	4.17641	3.87102	4.52649	4.47126	4.22228	5.05761	3.32244	4.88066	4.8204	4.21106	4.12779	4.51297	4.69553	5.08907	5.04486	5.3594	4.59175	6.00459	5.28311	4.76	4.38131	4.57736	4.38743	0	0	0	1.17015
1139	CHRNA7	9.6984e-08	4.89633e-08	1.26507	-1.22285	-0.175356	-0.101111	-0.15271	0.0337152	-0.0458384	0.0793366	-0.328013	0.262451	5.08067	5.3898	3.49218	4.44815	3.59483	2.13159	4.95292	3.2192	6.18018	6.4331	6.48853	6.47546	6.58729	6.47598	6.44606	6.81943	4.53294	4.52761	4.86603	4.49994	5.59477	5.79845	5.76538	5.56042	5.28392	5.34322	5.01367	5.70514	6.14924	6.27903	5.96357	6.30603	2.57407	0.444832	1.84181	1.83312
643977	FLJ32255	1.1624e-10	3.06654e-11	1.26152	0.58278	0.374214	-0.289094	1.12941	0.417634	-0.0149379	1.46472	0.213133	-1.05683	6.6544	6.44685	5.62883	4.94939	5.79952	5.75962	5.24838	5.1452	7.28322	7.93924	7.13956	7.33448	4.45455	4.80528	5.10038	4.73763	7.43068	7.34282	6.14902	6.36566	5.22031	4.93442	4.73296	4.58651	5.56539	5.74921	5.22621	6.11826	6.22515	6.10105	4.5827	4.81405	3.8985	3.6793	3.87928	3.27225
25891	PAMR1	2.12168e-07	1.14454e-07	1.26129	0.803656	0.0451803	-0.196762	-2.03527	1.34359	0.538597	0.0660543	0.44925	0.825781	2.90233	2.49421	2.87395	0	3.36656	1.47951	2.34149	0.89727	7.29779	7.2116	7.24491	7.17412	5.81751	5.21064	5.79568	5.62599	3.27364	0	3.40281	3.94137	6.00675	5.08708	3.99599	4.41066	5.33477	5.39285	4.79128	4.85915	6.40174	6.34839	6.16242	6.4556	0.898501	0	0	0
57717	PCDHB16	1.10231e-10	2.88968e-11	1.25878	0.37271	-0.126307	0.196334	-0.581652	-0.0669799	-0.0919905	0.336344	-0.279624	0.222756	3.56129	3.45768	2.87395	1.62746	5.93076	6.1931	5.75652	5.62192	5.95617	6.23729	6.06194	6.38413	4.70478	5.01383	4.61933	4.70661	4.52379	3.29731	4.38704	4.59736	4.5246	3.86469	4.34391	4.17933	5.76342	6.02924	6.03752	5.93913	5.25299	5.64426	5.32123	4.90333	7.71881	7.88289	7.98439	8.17656
84948	TIGD5	0.000114418	9.19939e-05	1.25766	0.528361	0.585907	0.306269	0.576777	0.85345	-0.398912	0.595441	0.0943556	1.09962	8.68062	8.29137	6.95886	7.49782	8.44429	8.20414	7.90627	7.68543	8.87157	8.69846	8.12834	8.26988	8.65869	8.54341	8.21871	8.37085	8.381	8.46105	8.01386	7.67465	8.81518	8.33826	7.80599	7.64055	8.07198	7.86678	8.26104	8.47554	8.40284	8.51171	7.94836	7.77531	8.42545	8.43536	8.48296	8.18914
78999	LRFN4	7.23564e-07	4.31502e-07	1.25721	0.687739	-0.0170689	0.125753	0.458411	0.560293	-0.791418	0.312964	-0.304498	0.310128	9.89556	9.81592	8.37403	8.82303	9.52466	9.58353	8.96841	8.7643	9.24707	9.31288	9.1344	9.45968	9.7295	9.78147	9.58887	9.67059	9.84388	9.89632	9.41388	9.40949	9.54712	9.2931	8.9353	8.78433	9.0051	8.94468	9.75619	9.77643	9.68923	9.63246	9.27112	9.42464	9.84862	9.85872	10.1125	10.2038
100419583	LOC100419583	2.34102e-14	2.09404e-15	1.25683	1.04374	1.65661	-0.0855055	1.32326	-0.2511	0.0427313	1.11686	0.170341	-0.149435	11.8451	11.7921	10.5676	10.556	11.6723	11.4956	10.4862	10.5942	11.608	11.8358	10.1319	9.99875	10.0526	10.1191	10.1096	10.2331	11.9229	11.9455	10.5874	10.6345	9.96373	10.1989	10.2876	10.3773	10.1219	9.87757	9.91704	9.99697	11.9219	11.7264	10.7175	10.6971	10.5811	10.4796	10.3971	10.3229
101	ADAM8	1.99129e-11	4.31106e-12	1.25355	1.38734	0.653214	0.234548	1.18883	-0.74534	-0.402475	0.307093	-0.698875	0.270506	10.0448	10.4843	9.08797	8.93402	10.5626	10.7896	9.46162	9.1159	8.43171	8.9613	8.13274	7.95384	8.65682	8.91835	8.47541	8.63067	11.2681	11.3353	10.1108	10.1149	8.46505	8.62192	9.37264	9.20501	8.23167	7.59866	8.20997	8.42531	9.34906	8.8773	8.89397	8.7182	10.6195	10.1581	11.1196	11.0558
81029	WNT5B	1.38082e-12	2.15686e-13	1.25197	1.91267	0.380846	0.147025	0.624001	0.630579	0.606406	0.0516791	-0.0950213	1.09388	2.90233	4.10302	2.87395	1.62746	3.32474	2.25712	1.75652	0	6.62657	6.59608	6.13956	6.3214	8.23231	8.1479	7.88168	8.20449	3.38629	2.9188	2.46421	2.59288	7.57799	7.57692	6.97119	6.92256	8.33292	8.59225	7.88814	7.82422	7.94972	7.66827	7.90149	7.61314	7.23934	7.15908	7.17884	7.40962
30851	TAX1BP3	1.56394e-09	5.42079e-10	1.2516	0.765064	-0.319181	-0.0329008	-0.201104	0.856005	0.30689	0.619205	-0.0551577	-0.00152588	12.5092	12.4167	11.1354	11.2873	13.0587	12.9881	12.3248	12.1918	11.4092	11.4794	11.742	11.7849	11.2692	11.3339	11.2542	11.4148	12.6234	12.1026	12.5421	12.5861	11.3827	12.1454	10.9584	10.8577	12.421	11.6219	11.7055	11.7237	12.4709	12.4094	11.8442	11.7976	13.6043	13.4882	13.618	13.5849
53947	A4GALT	4.37518e-11	1.03281e-11	1.24838	0.896076	0.785638	0.224653	0.88493	0.499257	-0.497213	0.147707	-0.314112	-0.221175	8.40315	8.37537	7.13861	7.14316	8.41464	8.45411	7.51808	7.55851	6.91951	7.49899	6.39877	6.44845	7.32785	7.23088	7.14065	6.96877	7.50983	7.32225	6.53061	6.53161	6.56413	6.16296	6.29145	5.43713	6.56649	6.50634	7.1906	6.87666	6.22515	6.06758	5.59829	6.39902	9.58623	9.32466	9.7495	9.78962
644554	LOC644554	2.93888e-07	1.6301e-07	1.24818	0.250298	-0.25747	-0.292336	-0.204214	0.296646	0.449938	-0.683044	-0.147383	-0.957568	2.79518	2.94674	1.45891	1.78666	0	1.25712	0.756524	0	4.84398	2.89519	4.27387	3.98023	3.99439	3.48165	4.34094	3.71977	3.32872	3.81926	3.98578	3.57063	4.05385	3.06746	3.4784	3.04962	4.11987	3.29182	3.24743	3.26438	4.74195	3.8499	4.7129	5.24504	4.97492	5.24795	5.37295	5.14469
5329	PLAUR	1.44434e-08	6.17667e-09	1.2479	1.20366	0.706939	-0.0463104	1.34429	-0.600857	-0.572898	0.379096	-0.839412	-0.871241	11.7292	11.8212	10.6739	10.3807	11.9796	11.8665	10.6526	10.7861	10.1031	10.9631	9.90108	9.75124	9.40305	9.55662	9.52785	9.52444	11.7845	12.1297	10.6664	10.5591	9.45333	9.71018	10.2599	10.1053	10.3361	9.92477	10.6531	10.7536	10.5811	9.68956	9.7867	9.72575	11.3937	10.7343	11.9358	11.871
122509	IFI27L1	1.18471e-06	7.32716e-07	1.24735	0.26711	0.32713	0.230344	0.87554	0.83315	0.246734	0.259142	0.171005	-0.071228	9.45769	9.3269	8.13355	8.15634	9.38843	8.87124	8.69107	9.03438	8.99945	9.06784	8.6072	8.80584	8.94318	9.01287	8.72773	8.76763	9.24087	9.59234	8.57477	8.50737	9.5452	9.57329	8.85777	8.59442	8.65375	8.69759	8.49988	8.35799	9.5078	9.34331	9.22899	9.10384	8.84158	8.88079	8.80014	8.58022
11272	PRR4	0.00137468	0.00122174	1.24726	0.159403	-0.0212975	0.950984	0.088583	-0.311412	0.268823	0.963784	-0.138745	0.565616	4.62682	4.82956	3.60295	3.35892	4.72203	4.25804	4.27214	4.38912	4.53924	4.52662	4.67248	4.43597	3.79684	4.06264	3.47679	2.48073	4.40677	4.8747	4.54759	4.55672	3.6641	3.43382	4.05824	3.6625	3.81955	3.70445	3.75995	3.22641	3.58403	4.02048	3.07378	2.60316	3.73207	3.66503	3.79759	3.87699
1041	CDSN	2.95615e-08	1.35333e-08	1.24651	0.338361	0.622879	0.260826	0.958068	0.335291	-0.676586	0.57229	-0.544517	1.30926	7.50213	7.78462	6.33338	6.46035	6.90953	7.0214	6.56388	6.69033	5.78326	6.20405	5.37951	5.36204	5.0594	4.75906	4.62576	4.67105	8.00919	8.38901	7.30448	7.17758	5.65585	5.86469	5.75534	5.09461	5.08786	4.86024	5.90675	5.39452	5.893	5.3119	5.16766	4.89266	8.70008	7.98889	8.82633	8.95168
11182	SLC2A6	9.743e-10	3.22254e-10	1.24533	0.758526	0.656395	0.383821	0.56575	0.953542	0.283812	0.476849	0.046732	1.07089	10.3167	10.274	9.01219	9.08779	9.72175	9.64333	9.27383	8.5742	10.3411	10.3681	9.56806	9.82834	9.94507	9.74608	9.39996	9.52355	10.5568	10.7462	10.0623	10.1092	10.5256	10.141	9.48478	9.27477	9.94879	9.98634	9.62188	9.74563	10.2032	10.3584	9.74985	9.85803	11.7742	11.8404	11.7511	11.7701
150094	SIK1	7.43513e-18	1.45866e-19	1.24359	1.0227	1.47968	0.0702057	0.778414	0.139547	1.19846	0.701744	-0.162748	1.73825	10.8496	10.8859	9.6007	9.64759	9.80241	9.83528	8.82019	8.77211	11.1805	11.1428	9.61745	9.74651	10.1928	10.1695	10.0893	10.1326	10.9717	10.7035	10.1123	10.006	9.76354	9.78592	9.70197	9.5684	11.2396	11.0605	9.93514	9.96806	10.7584	10.8924	10.1303	10.117	12.0917	11.947	12.1586	12.2055
153090	DAB2IP	1.39095e-12	2.17713e-13	1.24266	0.46095	0.909723	0.220028	0.835165	0.555247	0.228471	0.851681	-0.0412531	0.451614	12.7741	12.6786	11.4272	11.5402	12.6108	12.6226	12.1688	12.1427	12.4248	12.6667	11.5795	11.6926	11.8407	11.7334	11.5754	11.5587	12.9073	12.7509	11.9848	12.0031	11.9809	11.7961	11.3615	11.305	11.9841	12.0448	11.7827	11.7893	12.5238	12.4	11.6077	11.6128	12.7501	12.8208	12.838	12.8153
57636	ARHGAP23	6.09094e-12	1.14264e-12	1.24212	0.387618	1.46526	0.274158	0.870235	0.173045	-0.111843	1.00155	0.0710583	0.458363	8.12939	8.12903	6.51688	7.2573	8.94316	8.94293	8.553	8.55786	6.7545	6.84251	5.31609	5.35041	6.69584	6.75382	6.31174	6.5896	8.14248	8.48782	7.37981	7.51002	5.9612	6.29857	6.15988	5.7538	6.35193	6.08162	6.37579	6.28145	7.38452	7.38737	6.10353	6.66525	8.74986	8.59633	8.6042	8.59988
101928841	LOC101928841	1.2073e-11	2.45088e-12	1.24036	0.569603	0.527039	-0.719082	0.391054	-0.154698	1.8256	-0.0584741	-0.305875	1.8603	7.64639	7.9923	6.57439	6.58359	4.66354	4.66084	3.96598	4.2192	5.01513	4.37634	4.46971	3.86768	3.57238	3.7882	4.15627	4.64248	6.3724	6.67368	5.88487	6.3791	3.93964	3.68026	3.53656	4.39274	5.63218	4.86678	3.20631	3.64145	4.77169	4.35862	4.81402	4.43323	7.89677	7.51655	8.13481	7.89026
9332	CD163	9.54214e-13	1.43071e-13	1.24028	2.30494	-0.571041	0.0159779	-0.139872	0.659229	0.2225	-0.239147	0.401892	0.590472	4.26911	2.75724	1.45891	3.08689	1.93771	2.67216	0	0	6.22891	5.9477	6.4884	6.83029	7.8294	7.57802	7.66364	7.71183	3.28675	3.50376	3.96671	3.10355	6.6325	6.49637	5.89411	5.9163	7.54523	7.64468	7.229	7.51592	5.90469	5.95106	6.06476	6.26928	5.52299	5.80416	5.29432	5.22905
94031	HTRA3	4.83805e-09	1.87088e-09	1.24028	-0.530907	-0.116887	-0.0150919	-0.892693	0.183105	0.596442	0.696411	-0.189439	0.890052	4.26911	4.17228	3.33338	2.62746	4.44021	4.13159	4.32131	5.31231	5.91875	5.55124	5.39617	6.30759	5.63141	5.46914	5.21072	5.92001	4.50176	4.59687	5.5279	5.35612	6.01764	5.95328	5.68215	5.92256	5.80363	5.74921	5.34927	5.01068	6.9404	7.27459	6.34454	6.47762	1.12089	1.6793	2.59388	0.585189
9123	SLC16A3	5.98608e-10	1.88041e-10	1.23711	0.372771	-0.409819	0.0234251	0.366105	-0.0681934	-0.245668	0.171009	-0.354009	-0.646794	12.035	12.1864	10.7117	11.0354	12.4934	12.501	12.1628	12.0861	10.9867	11.5168	11.822	11.5012	10.5016	10.6583	10.7437	10.3693	12.4458	12.5412	12.1152	12.1396	11.047	10.8504	10.975	11.0588	10.4529	10.4919	10.4471	10.989	11.4578	11.0141	11.0828	11.0471	13.236	12.9824	13.4275	13.499
140469	MYO3B	0.0142806	0.0135328	1.23683	-0.461416	-1.04218	-0.78615	-0.458638	1.38146	1.78717	0.589218	0.183992	-0.0481772	3.09181	3.46821	2.87395	1.21242	3.9097	3.67821	4.91303	3.59771	3.30464	2.55036	3.42532	4.51404	2.44133	3.18596	3.77776	3.42183	3.52379	3.0563	4.00853	3.48884	4.74044	4.53673	2.85849	3.65577	4.26741	3.30669	1.20631	2.79345	3.26645	4.27472	2.81402	3.54871	4.95739	4.37974	4.38396	4.58519
90853	SPOCD1	1.63446e-08	7.06559e-09	1.23594	2.16026	0.775741	-0.244881	1.16556	-0.841619	-0.543781	0.0432305	-1.11506	-0.815197	8.15035	8.76786	7.35913	7.08721	7.07289	7.09866	5.37618	4.47485	5.62289	6.3159	5.75838	4.62893	6.64382	7.48723	7.2015	7.41932	8.73376	9.06874	7.86944	7.60193	6.56701	6.76639	7.3787	7.63794	7.3364	6.77029	7.51849	7.67575	7.60088	7.02185	7.17439	7.36188	9.59214	8.94213	10.3769	10.3875
26034	IPCEF1	0.0214646	0.0205067	1.23521	1.57639	1.27427	0.572302	-0.446293	-0.174718	2.61922	0.759737	0.616435	2.23267	5.35484	4.75824	2.6813	4.96136	3.6015	3.25591	0	3.70463	5.60567	6.24211	4.23267	5.06658	4.06567	2.71782	3.45583	2.18305	5.21482	4.40422	5.16214	5.34949	3.54732	4.10293	3.34391	4.65577	5.15351	5.76276	1.62135	4.05648	4.73494	5.09068	4.55099	3.75516	2.48346	3.38426	2.59388	2.04097
91978	TPGS1	0.000421923	0.000358661	1.23353	1.24994	0.524273	0.0463791	1.0669	0.228611	-0.904819	1.03208	-0.092783	0.82924	7.94718	7.58646	6.40189	6.66469	8.09844	8.1707	6.872	6.89727	8.17011	7.85799	7.15324	7.82632	7.94239	7.45658	7.36553	7.94069	8.21507	8.61275	7.4508	7.24323	8.1112	7.11577	7.46532	7.30443	6.85286	6.42275	7.80689	7.27836	8.10788	7.83059	6.89203	6.98228	7.66731	7.93654	7.66581	8.12361
54438	GFOD1	4.16351e-09	1.59203e-09	1.23341	0.666667	1.19193	-0.454453	0.30687	0.76617	0.46643	1.01071	0.345674	-0.00580597	8.70541	8.54794	7.4749	7.31162	8.83094	8.75758	7.97156	8.28363	6.23924	6.52139	5.12576	5.25101	5.5156	5.68223	6.23719	5.86955	8.54978	6.90977	7.48982	7.35598	5.71725	5.32935	4.53656	4.9777	5.53204	4.90393	4.86167	4.64145	6.59244	6.71279	5.08239	6.20141	7.45658	7.44418	7.17131	7.0381
9711	RUBCN	1.26774e-12	1.96103e-13	1.23327	0.676838	1.13412	0.241093	1.22178	0.303437	0.390693	0.695591	0.197929	0.444133	11.3459	11.3246	10.0868	10.1172	10.649	10.5783	10.0486	9.82505	11.0114	11.0447	9.79799	9.98991	9.88171	9.80313	9.61592	9.58674	11.2391	11.1113	9.95374	9.95308	10.0826	9.95075	9.84895	9.57754	9.98479	10.2478	9.64773	9.80344	10.4572	10.5419	9.69033	9.91761	10.6096	10.7796	10.5609	10.4325
149461	CLDN19	1.56271e-09	5.41253e-10	1.23036	-2.78807	-1.76906	-0.272158	-1.06958	0.217799	-0.064692	-0.0826068	1.25023	-0.384759	3.90233	4.38173	2.87395	2.94939	2.11698	2.13159	5.30295	4.52176	5.23179	4.89829	6.79513	6.87306	6.25971	5.90347	6.3747	6.33279	4.56686	2.59687	4.32219	4.98069	6.44012	6.13472	5.92888	6.21036	6.04979	6.08738	6.3356	5.93095	5.91959	6.37684	6.15189	6.30975	0	2.6793	0.178843	0
170691	ADAMTS17	0.000202276	0.00016667	1.22862	0.0471692	0.58508	0.394446	0.160118	0.497692	-0.324004	0.269161	1.35595	0.462457	6.23404	5.9486	5.39751	4.3279	4.67955	4.93894	5.04193	4.48223	5.6001	5.95898	4.94888	5.44004	6.01481	5.95164	5.86523	5.31233	4.92234	5.77563	5.02704	5.35069	5.4053	5.18631	5.48103	4.1152	5.44931	5.79458	5.97744	5.91446	4.22714	4.99954	4.16766	4.52069	4.60587	4.42807	2.73684	3.58519
50506	DUOX2	2.65711e-14	2.40057e-15	1.22826	-0.404989	0.777576	0.91545	0.67607	1.09796	0.409483	1.20065	0.044529	0.200504	12.3675	12.6461	11.2361	11.321	11.9176	12.3454	12.4911	12.5818	14.1799	14.4066	13.5827	13.4487	11.7252	11.3062	10.7227	10.4778	13.1302	13.2706	12.4838	12.5649	12.4676	11.7775	11.168	10.8812	9.74387	10.1786	9.24164	9.86184	13.4398	13.2339	12.2072	12.0651	9.12429	9.59595	9.34216	9.28901
5699	PSMB10	3.79028e-11	8.79956e-12	1.22783	0.390413	0.841997	-0.110709	1.11483	0.3016	-0.314417	0.867127	-0.274504	0.0529785	10.5843	10.7297	9.22128	9.63701	11.042	10.9838	10.704	10.541	9.58133	10.1311	9.00286	9.02557	8.13274	8.17012	8.38471	8.13957	10.4322	10.8607	9.52315	9.54001	8.03566	8.22537	8.06345	7.59438	8.31303	8.0731	8.33833	8.67663	9.68916	9.07778	8.53521	8.49747	9.43399	9.12174	9.54228	9.56245
10475	TRIM38	2.7443e-15	1.6915e-16	1.22621	0.662724	1.45021	-0.0614386	1.11223	-0.234667	0.261942	1.15884	-0.0123091	-0.000681877	11.743	11.8109	10.5873	10.5142	11.4595	11.4109	10.7646	10.7804	10.3987	10.8701	9.25697	9.11142	8.78071	8.80763	8.77484	8.93637	11.3122	11.1168	10.0677	10.1368	8.82438	8.94976	9.18652	9.05696	9.26569	9.27159	8.90382	9.10957	10.9364	10.6862	9.56053	9.74436	10.8221	10.6243	10.7843	10.6867
7477	WNT7B	7.39776e-06	5.10795e-06	1.22434	0.0723023	-0.147715	-0.335802	0.0766082	0.456691	0.584137	0.460752	-1.74939	0.183376	5.39587	4.58641	3.53691	3.99669	4.46609	4.89455	4.51141	4.70463	5.29367	5.74914	5.80036	5.53789	4.84247	5.75344	5.77704	5.49047	6.3165	5.40422	5.75224	5.81527	4.29328	4.30829	3.78449	3.9037	3.50289	2.92818	2.62135	2.64145	6.70337	6.47186	5.84704	6.40669	6.08833	4.91451	7.14186	7.35975
8705	B3GALT4	8.87158e-08	4.44373e-08	1.22429	0.256476	-0.21166	-0.11669	0.895732	0.0309753	-0.339262	0.194344	0.0292521	0.32912	7.89705	7.76847	6.70684	6.5101	8.17096	8.22237	8.07737	7.80301	7.17613	7.18684	7.42532	7.36097	6.14313	6.48335	6.41003	6.44983	8.05651	8.52168	7.24557	7.54116	6.60174	6.40074	6.85849	6.08204	5.52526	6.3258	6.08078	6.4488	7.40073	7.04546	6.81402	7.24347	7.54716	7.44085	7.51155	7.41795
85363	TRIM5	5.02066e-14	4.95646e-15	1.22358	0.821224	1.47015	0.193966	0.914165	0.152008	0.257935	1.18134	0.150767	0.24088	12.2795	12.2523	11.0748	11.0099	11.8977	11.8938	10.9702	11.1789	11.9108	12.2302	10.628	10.5727	10.8531	10.7779	10.4986	10.7446	12.4927	12.3226	11.4758	11.5112	10.9833	10.9616	10.7571	10.8839	11.0921	11.0141	10.7548	10.8356	11.894	11.8404	10.6601	10.7117	11.1469	11.1673	11.019	10.9937
643596	RNF224	0.0428712	0.0414842	1.22357	-0.151865	-0.951179	0.118033	0.236233	0.978846	-0.259256	0.368862	-0.360196	0.201433	2.97633	3.4202	0	3.94939	2.96628	4.23043	3.54312	3.95732	4.23753	4.0581	4.72544	5.47255	4.83348	5.88279	5.57216	4.90804	3.06436	4.04312	3.86078	2.77424	4.30026	4.27162	3.53656	3.07762	2.61559	3.79317	3.20631	3.72097	4.75383	4.98605	4.99026	4.0119	4.55716	4.24395	4.74502	4.77649
3662	IRF4	1.16049e-08	4.86605e-09	1.22229	0.618781	0.202532	0.0864072	1.56161	0.208643	0.969632	0.374703	1.65292	0.22096	2.23936	3.07917	2.87395	0	0	1.99409	0.756524	0	7.50438	7.47037	7.37757	7.19211	5.02408	5.11242	4.76569	5.19799	2.80132	1.59687	1.20117	0.0738026	4.86925	4.82074	4.80958	4.46313	4.91228	4.74921	4.08078	3.64145	5.4312	5.69837	5.21901	5.16115	2.95739	2.26426	1.91581	0
80868	HCG4B	3.06389e-12	5.32066e-13	1.22211	1.03014	2.0419	0.11332	1.25335	-0.084455	0.424063	1.40027	-0.351123	-0.324779	8.56049	8.81421	7.47014	7.46035	9.12025	9.03369	8.18423	7.90943	7.54791	8.23846	5.83866	5.86391	6.30575	6.14184	5.92995	6.29101	8.62307	8.52662	7.30201	7.34098	5.62883	5.24339	5.37786	5.66327	5.47858	5.85629	5.43025	5.05648	8.12417	7.71182	6.55019	6.48526	8.51374	8.26964	8.65986	8.82576
415116	PIM3	4.58311e-12	8.29004e-13	1.2214	0.667189	1.17305	0.214302	0.658724	0.580833	0.806326	0.78264	0.292862	1.32234	12.0822	11.9896	10.7598	10.8693	12.0539	12.0946	11.4761	11.3381	11.5182	11.5121	10.2575	10.4267	10.6713	10.5916	10.4605	10.3738	11.969	12.1201	11.3886	11.383	11.2597	11.0101	10.685	10.4231	11.0222	10.8903	10.1428	10.1571	11.4065	11.2703	10.5833	10.5282	11.6217	11.8694	11.4274	11.478
150368	FAM109B	1.10978e-07	5.66669e-08	1.22111	0.209644	0.0166669	-0.13928	0.226484	0.473718	0.131327	-0.113143	-0.216146	-0.0269947	7.6669	7.54732	5.80468	6.96731	6.68766	6.14863	6.21596	6.20105	7.23753	7.35503	7.24471	7.31451	7.51002	7.48247	7.65059	7.62045	6.6336	6.26929	5.95962	6.4903	8.03046	7.99726	7.58532	7.49498	8.00529	8.30438	8.03633	8.01068	7.62657	7.86829	7.75784	7.96331	6.61732	6.6793	6.92031	6.8086
3310	HSPA6	1.14255e-08	4.78134e-09	1.22088	1.25677	1.92008	1.35612	1.54627	1.76684	2.93561	1.81852	0.470912	5.7177	5.67677	5.59013	5.02775	3.79738	5.41718	5.50505	4.51141	3.89727	8.77101	8.99933	6.79164	7.13853	5.6142	5.45117	4.26319	4.08994	5.10875	4.88227	2.96671	3.93178	6.20601	5.78053	4.06012	4.39274	7.53518	6.6212	3.52824	4.75692	4.95611	4.85101	3.9295	2.24059	2.70586	0	0.59388	1.17015
124930	ANKRD13B	2.31399e-09	8.35269e-10	1.22077	0.843464	0.507491	0.293027	0.46757	0.77477	-0.219611	0.298627	0.288893	0.182508	8.07738	7.92823	7.03045	6.53363	6.89597	7.34424	6.48444	6.06884	7.43342	7.18403	6.64603	6.95644	8.63057	8.15133	8.08624	8.1096	7.95955	8.28088	7.68189	7.6234	8.33959	7.92759	7.44716	7.27048	8.56157	8.43605	8.64144	8.79539	7.56113	7.95039	7.44589	7.46838	8.81299	9.14547	8.6638	8.71687
28231	SLCO4A1	1.81201e-07	9.64977e-08	1.22019	0.97391	0.948354	0.207537	1.08019	1.10782	0.474933	1.06278	0.728713	0.663174	9.04185	8.93278	7.6518	7.88245	9.32625	9.42366	8.60604	8.19605	7.73787	6.9557	6.24552	6.55134	7.79391	7.07767	7.44602	7.01049	8.76578	8.5772	7.66828	7.51432	8.27705	7.77295	7.26219	6.57217	7.99573	8.05943	7.60051	7.50479	6.88974	7.16218	5.60549	6.32088	7.7644	8.50973	7.38093	7.43577
2797	GNRH2	8.60012e-10	2.81154e-10	1.21998	0.0054934	-2.84606	-1.58059	-1.4422	-1.69505	-2.96679	-0.898123	0.247201	-3.26022	0.817899	2.24952	0	0.627457	0.910829	2.33891	1.34149	1.89727	4.87551	5.64382	8.5154	7.69604	2.21006	3.06712	4.28578	4.15258	0.693522	0	1.80588	1.77205	3.69869	3.65067	5.89913	4.84032	2.23697	0.0212886	3.73973	4.45211	4.6488	3.9738	4.75791	5.66094	0.837459	0	0.343057	0
7124	TNF	7.07096e-08	3.48213e-08	1.21474	1.12	1.04047	0.279777	0.467882	-0.117525	1.30733	1.20759	-1.46657	-0.215866	7.19937	7.58056	6.3658	5.98465	7.28129	6.9223	6.02331	5.94027	5.48395	6.21442	5.01028	4.60715	3.84247	5.0106	4.41003	3.88348	7.54957	7.61698	7.10649	7.1243	5.42605	5.04101	5.87641	4.8257	6.10028	5.99475	5.17594	4.30441	5.32847	4.91892	3.6441	4.18812	7.91859	7.55847	9.30693	9.10326
4248	MGAT3	4.6476e-16	2.06527e-17	1.21413	0.0735397	0.052496	-0.0271053	0.548989	0.662613	-0.316235	0.239833	0.35634	0.37945	10.9686	10.8592	9.57612	9.82344	11.5884	11.6832	11.5938	11.5307	9.84298	10.2311	9.92317	10.0459	8.90172	8.75307	9.09969	8.60931	10.6106	10.5677	9.98308	10.0972	9.39594	9.27747	8.63985	8.70834	8.66825	8.8526	9.03074	9.12257	9.06965	9.03726	8.91556	8.71168	5.31354	4.63349	4.84181	4.39254
54958	TMEM160	5.52007e-06	3.74899e-06	1.21309	1.08434	0.166722	-0.0336094	0.71962	0.143559	-0.329259	0.64913	-0.119379	0.851779	8.62563	8.10379	7.04908	7.25417	8.33511	8.72812	7.53403	7.36052	7.84691	7.33357	7.26452	7.58252	7.49073	7.25934	7.39976	7.41753	7.56605	7.96172	7.04658	7.04195	7.22309	7.35341	7.05396	7.23541	6.77169	6.35954	6.9519	6.83784	7.24322	7.52653	6.71062	6.76086	6.78468	6.70328	6.54246	7.18426
728769	SCAMP1-AS1	1.50857e-05	1.08671e-05	1.21095	0.466347	0.413724	-0.0263004	1.16914	0.0747538	-0.0937185	0.733481	0.0470696	-0.208485	7.16434	7.18418	5.65531	6.27131	7.17595	7.27861	6.99493	6.52694	6.61172	7.22878	6.91404	6.099	6.56125	6.6811	6.80161	6.49335	7.42919	7.58616	6.30126	6.37582	6.4289	6.45029	6.49849	6.2312	6.17693	6.73348	6.65477	6.44306	6.99941	6.84316	6.18305	6.19256	5.89296	6.21457	5.89319	6.12021
360	AQP3	1.73047e-15	9.86945e-17	1.20985	0.853777	0.587864	0.245657	0.809931	0.939902	-0.0270386	0.646757	0.931771	0.0493851	14.1761	14.0474	12.9037	12.9001	12.0179	11.808	11.1121	11.0062	11.8308	11.4308	11.0116	11.0742	11.2897	10.9126	10.8538	10.8571	13.8369	13.7968	12.9998	13.014	10.6068	10.3597	9.60964	9.47701	10.1654	10.2888	10.1096	10.3987	11.5083	11.8138	11.0175	11.0111	12.4719	12.7014	11.6482	11.6615
26050	SLITRK5	7.93371e-09	3.21863e-09	1.20582	-0.372182	0.162569	0.709685	-0.723882	0.443471	0.4086	0.122194	1.49642	1.36027	1.23936	1.17228	0	0	2.23727	0.672158	2.75652	0.89727	4.7521	4.99782	4.81763	4.60715	5.82013	5.10848	4.15627	5.35297	1.4794	0	0.983581	1.94358	5.6026	5.35011	5.60265	4.46313	5.40979	5.636	5.26521	4.96337	5.53142	5.91781	5.72723	5.47762	2.31354	0.679297	0	0
91653	BOC	4.38976e-07	2.52187e-07	1.20553	0.18208	0.206402	0.0982676	0.305548	-0.161104	0.140325	0.43133	-0.0535641	0.240629	4.32683	3.34053	2.45891	2.79738	2.76084	2.84208	3.34149	1.89727	4.86758	4.74909	5.27478	3.92908	5.35084	5.45117	5.37803	5.22744	3.60868	2.71235	2.5231	3.18683	5.68346	5.61117	5.68631	5.93053	5.10162	5.60123	4.60138	5.82082	6.26821	6.49017	6.12264	5.77308	4.88339	4.12776	4.8227	4.29558
23138	N4BP3	5.27271e-12	9.7262e-13	1.20394	1.08152	0.209889	0.39339	0.181432	0.157328	-0.264457	0.283701	-0.458108	0.35561	7.07225	6.7992	5.85884	5.60474	7.09836	6.95867	6.11408	5.77991	8.32475	8.65838	8.17686	8.3865	8.2605	8.24747	7.97453	7.74666	6.94292	6.76679	6.89958	6.44728	8.71353	8.73231	8.56789	8.56329	8.49697	8.0339	8.29534	8.76445	8.40297	8.17759	8.12791	7.88524	8.44225	8.50636	8.8254	9.03943
92815	HIST3H2A	4.12677e-05	3.14442e-05	1.20274	0.799665	0.17496	-0.0438828	1.27597	-0.0487809	-0.567459	0.335362	-0.278756	0.268578	7.22018	7.44342	6.35053	5.90759	6.7192	7.04692	6.24079	5.926	7.09786	6.9006	6.62871	7.01984	7.03452	6.79418	6.9303	6.98616	7.52672	7.63756	6.31864	6.29369	6.81635	6.21191	6.47067	6.65515	6.48017	6.41271	6.85535	7.17245	6.54883	6.06776	6.11089	5.83497	6.54573	7.12591	6.92006	7.3091
51599	LSR	1.13496e-07	5.80814e-08	1.20112	0.557039	0.417367	0.19169	0.646365	0.583956	-0.014926	0.473989	-0.111553	0.338758	13.8715	13.7919	12.5823	12.6788	14.0502	14.0665	13.576	13.4266	13.811	13.9462	13.359	13.5635	13.3491	13.2832	13.1161	13.1328	14.0464	14.1663	13.4497	13.4702	13.3704	13.2257	12.832	12.5962	13.3089	13.3103	13.3866	13.2624	13.7156	13.5949	13.19	13.1726	13.6431	13.5402	13.7023	13.7041
83882	TSPAN10	0.0400585	0.0387292	1.19992	-0.178226	0.272913	0.363889	1.53184	1.04978	0.0853567	0.571187	0.433496	0.475212	3.23936	3.28024	4.11976	0	4.02735	3.83224	4.14884	4.06719	4.62657	4.98607	3.88475	5.18206	3.90937	2.98085	2.45583	3.70661	3.9819	4.0563	1.87924	3.09528	5.05309	4.61962	3.59545	3.9777	4.66612	5.1125	4.47933	5.12857	4.78799	5.08542	4.92858	3.80246	4.74538	5.22362	4.28281	4.8192
56477	CCL28	5.60893e-10	1.75118e-10	1.1998	0.131721	0.397756	-0.286214	-0.0518436	-1.13152	-0.405981	0.343437	-0.864014	-0.569699	8.20727	8.60566	7.39454	7.01878	8.11582	8.18523	7.9083	8.1293	5.07636	5.13314	5.13037	4.28361	4.37731	4.2907	5.1188	4.12164	7.24447	7.23374	7.36082	7.22108	3.86925	3.9846	4.84641	5.27048	4.31025	3.41361	4.47933	4.05648	4.94404	3.7979	4.16766	3.88741	2.35793	0	2.17884	1.90712
83475	DOHH	4.71546e-07	2.72074e-07	1.19928	0.464062	0.464621	0.204162	0.474524	1.03434	-0.205983	0.215897	0.00637817	1.11291	9.50901	9.42775	8.28481	8.25338	9.41652	9.39451	9.04312	8.83978	9.00083	8.89218	8.27675	8.68701	8.80872	8.78873	8.6742	8.51494	9.39789	9.37932	8.89207	8.93609	8.84419	8.63168	7.66927	7.73792	8.62838	8.54583	8.77765	8.80853	8.86434	8.73307	8.7161	8.44952	9.42422	9.44265	9.3706	9.48351
4487	MSX1	5.80464e-14	5.86773e-15	1.1983	0.700507	1.88427	0.626935	1.15587	1.15905	0.639584	0.851601	0.78444	1.23713	6.54205	5.96929	4.87395	5.2408	6.91832	6.76843	6.23873	6.04702	8.55934	8.47938	6.60774	6.66243	7.82782	7.14003	7.01042	6.70356	7.18664	7.49068	6.32599	6.03959	8.81337	8.45109	7.4192	7.52716	8.29552	8.57897	7.96141	7.63391	8.42045	8.5075	7.47335	7.7514	0.313538	1.84922	0.59388	0
6273	S100A2	1.1716e-05	8.31054e-06	1.19743	1.39458	-0.365682	0.641564	1.00973	1.3924	1.47623	-0.0219052	0.0271845	-0.268262	5.33489	5.37285	4.57439	3.73849	5.00422	4.15299	2.56388	3.80416	3.74923	4.52322	4.88081	4.12301	3.80685	3.35242	3.9794	1.89674	5.98243	6.63029	5.27251	5.32076	4.80229	4.59168	3.9534	2.65577	5.13909	5.2877	4.61049	2.86384	4.06501	3.7678	4.28796	3.58866	7.54268	7.18541	7.38479	7.28893
27328	PCDH11X	1.30042e-15	6.92614e-17	1.19507	1.3563	0.821213	0.143652	-0.593947	0.166556	0.10213	-0.0947552	0	0.106638	1.39137	1.87272	0.873946	0	1.93771	1.67216	0	0.89727	5.7581	5.92382	5.04003	4.99947	7.27663	7.20485	7.18035	7.01382	1.4794	0	1.20117	1.46612	6.11658	6.28423	6.12652	5.94117	5.97457	6.0381	5.50399	6.30441	6.48135	6.59145	6.57484	6.68747	0	0	0	0
4795	NFKBIL1	2.21465e-05	1.63238e-05	1.19455	0.524773	0.26304	0.0463257	0.529683	0.53056	0.0583572	0.448475	-0.171199	0.823882	9.5629	9.52499	8.20674	8.49206	9.47912	9.42216	8.99833	8.8534	9.59472	9.87989	9.39229	9.55623	9.57044	9.52159	9.6173	9.38207	9.85844	10.1373	9.44808	9.48833	9.41697	9.23748	8.74592	8.84741	9.31431	9.36768	9.29285	9.27242	9.64321	9.58205	9.22542	9.1029	9.19389	9.05673	9.21807	9.37495
9026	HIP1R	1.50391e-16	5.39446e-18	1.19412	0.38339	0.577022	0.16433	0.458043	0.588534	0.117103	0.536811	0.059041	0.287224	13.6125	13.776	12.516	12.4842	13.5194	13.7809	13.4045	13.1291	11.5345	11.6173	10.9161	11.0816	11.0796	10.9923	10.8839	10.8594	12.9066	12.8267	12.4161	12.4011	11.0504	10.9469	10.4338	10.3864	10.9037	10.9349	10.8334	10.7711	11.1083	11.1692	10.6021	10.6018	12.0974	12.1409	12.0666	12.0536
399694	SHC4	1.48755e-11	3.09874e-12	1.1937	1.95007	1.04606	0.726701	0.883084	-0.596017	0.567938	0.217141	-1.55005	-0.795417	7.46746	7.52402	6.29011	6.31396	7.11508	7.0068	5.21596	5.00579	7.09806	7.16953	5.94626	6.2292	6.25751	6.54902	5.26319	6.08994	6.81479	6.10994	5.96139	5.19717	6.66854	7.04473	7.42935	7.47595	7.85383	7.64432	7.2901	7.07218	7.64056	7.40531	7.35605	7.25554	1.93803	2.37974	3.18883	4.22905
5307	PITX1	2.41357e-14	2.16357e-15	1.19345	0.817224	-0.0611763	0.195198	0.790707	0.287603	0.0195999	0.572456	-1.23787	0.533378	6.58907	6.4375	5.39751	5.24217	6.76517	6.86376	5.58941	6.40506	10.0886	10.1165	10.1029	10.2245	8.57736	8.44541	8.38412	8.24826	8.45524	8.72137	7.74325	7.85195	8.83944	8.2862	8.18041	8.37002	9.83184	9.89727	9.77131	9.9186	9.8354	9.9001	9.35743	9.23316	1.12089	2.84922	2.9862	3.45966
3017	HIST1H2BD	2.50042e-15	1.5108e-16	1.19256	0.452938	0.888245	0.0174451	1.25231	0.660567	0.625803	0.839435	0.159196	0.709836	10.0604	9.96054	8.93258	8.70327	10.1232	9.98156	9.57523	9.6237	8.71168	9.002	8.04463	7.89255	6.62816	6.21721	6.24374	6.56675	10.4276	10.5644	9.26594	9.22138	7.35843	6.66056	6.53959	6.15827	7.64465	7.77385	7.24218	6.92471	7.80556	7.82568	6.89953	7.05284	9.64591	9.72999	9.5413	9.51621
11247	NXPH4	0.00871599	0.0081587	1.19028	-1.51408	-0.501608	0.86689	-0.29015	0.900393	1.02633	0.0719302	0.194367	0.314893	4.46176	3.4202	2.87395	2.62746	2.23727	3.19572	4.56388	3.89727	2.84521	2.6759	2.01028	4.51404	4.65484	4.88774	4.45584	3.35297	3.64932	3.59687	3.94533	3.88116	4.63478	4.26522	3.85849	3.24073	3.08786	2.02129	0	3.05648	3.89722	3.6459	3.6441	3.75516	5.8527	5.53728	5.74363	5.25761
7704	ZBTB16	2.74083e-09	1.0045e-09	1.18964	0.335477	0.392406	-0.0861282	0.327799	-0.045949	-0.193417	0.347658	0.42528	0.688345	7.68691	7.75699	6.58984	6.47479	5.79993	6.06688	5.90627	5.28959	7.8693	7.89745	7.51391	7.46803	7.87724	8.02114	7.99424	8.0764	8.04615	6.82339	7.06454	7.14939	7.13748	7.2972	7.34056	7.18602	6.56399	6.23113	6.43898	6.74298	8.87406	8.95267	8.63259	8.49881	7.57337	7.67873	7.24035	7.1612
9314	KLF4	3.64245e-18	5.96206e-20	1.18783	0.573582	0.910668	0.238588	1.18924	-0.257394	0.483152	0.922264	0.0440435	0.897089	11.3711	11.2686	10.1766	10.0875	11.7912	11.7232	11.228	11.1392	11.6122	11.7343	10.6925	10.8327	9.43273	9.51714	9.18455	9.28814	11.2561	11.3361	10.0912	10.1225	9.55672	9.71877	9.86096	9.92932	10.2741	10.1071	9.72848	9.68645	10.2005	10.1382	9.25105	9.24311	9.13279	9.24694	9.08806	9.20359
376412	RNF126P1	0.00277533	0.00252299	1.18756	0.854013	0.302733	0.099287	0.468299	0.411328	-0.0835576	0.409436	-0.337379	0.84846	5.18318	4.6668	3.57439	3.90048	5.18564	5.14248	4.22032	4.39977	4.92913	4.10588	4.19791	4.23164	4.14788	4.10555	3.72885	4.326	4.73364	4.61182	4.15847	4.25039	3.97359	4.09939	3.82196	3.42836	4.23986	4.02129	4.28432	4.14395	4.06714	4.18563	3.70299	3.73091	4.35793	3.93982	4.47244	4.50007
89792	GAL3ST3	7.7432e-09	3.13243e-09	1.18457	0.959526	0.43031	0.215119	1.38741	1.15431	0.329074	0.838574	1.86033	0.964642	2.23936	1.75724	0	1.62746	2.14416	0.672158	0	0.89727	5.61339	4.81885	5.01028	4.56135	6.97878	6.23928	6.55323	6.23459	2.84863	0	0	0.0738026	6.73905	6.24874	4.66584	6.01332	4.52526	4.15057	4.37624	3.64145	4.9387	5.90325	4.73156	4.43323	2.63547	2.26426	0.59388	0.585189
131583	FAM43A	2.44145e-12	4.118e-13	1.18155	1.70613	0.442977	-0.00972939	0.713026	-0.0263996	-0.00780869	0.472614	-0.240055	-0.180546	8.57115	8.39869	7.10276	7.50397	8.2457	8.21132	6.78995	6.25482	7.83633	7.91913	7.50747	7.36204	8.03749	7.78872	8.03326	7.8124	8.37694	8.56362	7.89419	7.62031	8.0271	7.98863	8.06404	8.0045	8.95146	8.77778	8.89748	8.84738	7.98071	7.95511	7.50208	7.48851	9.68454	9.68863	9.93876	9.91453
129530	LYG1	0.049228	0.0477549	1.18016	-1.02062	0.280534	1.16115	0.980912	0.575851	1.11519	0.486687	-0.122985	1.11736	4.22426	3.91823	4.56975	1.21242	2.84214	4.63409	4.59783	4.91964	5.53684	4.61449	5.03018	4.56009	4.79802	4.70877	3.70376	3.48073	4.83168	4.97769	4.18144	3.66611	4.97199	5.09694	4.75895	4.15827	5.35977	5.17293	4.83081	3.47152	4.77038	4.53573	4.44007	3.89266	3.41508	3.37974	3.68049	3.36029
55502	HES6	1.67089e-09	5.8321e-10	1.17985	0.00410843	0.385534	0.236599	0.272263	1.33359	0.527566	0.151234	0.0945187	1.19353	8.41925	8.24356	6.9141	7.38901	8.00402	7.81062	7.90016	7.90626	9.29115	8.91579	8.49964	8.93623	10.0291	9.59474	9.64774	9.50285	8.34933	8.37495	7.96517	8.21458	9.99762	9.63615	8.71225	8.25435	9.62845	9.86149	9.35555	9.07926	8.75718	9.06643	8.84593	8.67521	10.391	10.4288	10.2548	10.376
8717	TRADD	7.35501e-09	2.96317e-09	1.17912	0.394133	-0.0552273	0.0933752	0.625783	0.778797	-0.193411	0.544945	-0.31353	0.0577621	9.56981	9.56979	8.42311	8.35824	9.72004	9.67897	9.31433	9.29641	8.81237	9.06432	8.88584	9.1013	8.81593	8.68379	8.88385	8.42912	9.76941	9.95078	9.19287	9.27575	8.76199	8.63333	8.0084	7.82933	8.12255	8.21204	8.34086	8.38054	9.12731	9.0997	8.68326	8.45386	9.52359	9.44608	9.75553	9.8412
5971	RELB	2.45773e-11	5.42304e-12	1.17805	1.02026	1.00413	0.175106	0.723166	0.222879	0.400291	0.489596	-0.324294	0.903868	10.3369	10.2033	9.25741	8.92666	10.4058	10.3041	9.42154	9.24786	10.6423	10.7965	9.69834	9.73217	9.87806	9.89424	9.6807	9.74139	10.5898	10.7316	9.93146	9.94354	10.0805	10.153	9.95049	9.83717	10.5106	10.3725	10.1017	9.98078	10.4989	10.3666	9.95646	9.92985	10.9162	10.8451	11.1709	11.239
100131213	ZNF503-AS2	2.17167e-07	1.17303e-07	1.17422	0.121845	0.234844	-0.0760827	0.999268	0.65827	0.222709	0.0638657	0.535655	0.5444	6.87465	6.9987	5.33338	6.19153	6.44673	6.21864	6.34808	6.07359	7.45617	6.868	7.08353	6.77096	7.57475	7.26604	7.39301	7.59995	7.36373	7.41013	6.4714	6.30393	7.80701	7.45372	7.01229	6.9319	7.5166	7.97267	7.44976	7.59409	6.6585	6.92135	6.66269	6.78943	8.12872	8.44655	7.79643	7.70753
29781	NCAPH2	1.00524e-10	2.60052e-11	1.17395	0.523443	0.506546	0.293167	0.585674	0.874233	0.215408	0.748932	0.307786	0.275044	11.0508	11.1124	9.90134	9.91391	10.7614	10.7467	10.3306	10.1307	10.2176	10.2973	9.68356	9.81824	10.4042	10.2997	10.0421	10.0755	11.168	11.0612	10.5485	10.5093	10.3946	10.3433	9.60764	9.38175	10.3938	10.0866	10.0342	10.0153	10.4627	10.576	9.81427	9.72659	10.3097	10.0534	9.8893	9.85821
574407	OBSCN-AS1	1.1521e-06	7.11297e-07	1.17382	-0.752206	-0.278031	0.152365	0.126549	0.563688	-0.867652	0.474434	-0.532904	0.0752974	2.39137	3.45768	0.873946	2.62746	1.82224	2.819	3.66342	2.48223	5.74989	5.56385	6.42309	5.44672	6.00874	5.73118	6.01898	5.41622	3.52379	3.9188	3.71382	3.47567	6.19957	5.73992	5.43541	5.3767	5.0776	4.55528	5.39905	5.96913	5.57115	6.3647	5.39005	5.59694	2.48346	4.31917	4.20136	3.66708
23338	JADE2	8.43395e-12	1.65066e-12	1.17374	0.771108	1.08734	0.24978	0.796353	0.73452	0.453201	0.856283	0.265729	0.701323	11.9187	11.8407	10.6426	10.7693	11.863	11.7313	11.0326	11.0194	11.3837	11.5659	10.281	10.4939	10.6769	10.5537	10.3377	10.3933	11.8726	11.5326	10.9188	10.8938	11.0522	10.8323	10.3033	10.1122	11.02	11.2402	10.7602	10.5936	10.9622	11.0021	10.0637	10.188	11.5314	11.5856	11.3476	11.2379
54510	PCDH18	5.85378e-13	8.23796e-14	1.17163	-0.503699	0.130729	-0.111913	1.06406	0.0592318	-0.14434	-0.031702	-0.469065	0.337351	2.79845	1.17228	0	1.62746	1.23727	1.99409	1.75652	2.48223	7.19836	7.27084	7.20484	7.0029	7.91373	7.5127	7.87084	7.77941	3.12325	3.89455	3.00853	1.88116	7.49101	7.36523	7.15127	7.58651	7.24099	7.0163	7.34482	7.20114	8.6107	8.8266	8.70261	8.79809	6.2324	5.98308	6.37524	6.77837
8349	HIST2H2BE	1.72336e-12	2.77059e-13	1.17078	0.681986	1.17215	0.125925	1.50283	0.106106	0.534706	0.844005	0.163128	0.211859	9.63318	9.59622	8.66793	8.21991	9.53547	9.43378	8.79213	8.81315	8.00685	8.15959	7.0857	6.73643	6.08483	5.97332	5.9794	5.8269	9.69171	10.0581	8.41675	8.32743	6.21975	6.22645	6.62402	5.60997	7.07957	7.09275	6.38821	6.7147	7.63815	7.13561	6.3306	6.75516	9.53421	9.45653	9.28244	9.38204
1464	CSPG4	0.00448734	0.00413214	1.16982	-0.538119	-1.02593	0.321537	-1.33927	-0.126413	0.261995	0.83944	0.705341	0.843154	4.18899	4.9562	3.00817	3.79738	3.9782	4.54499	4.66917	4.93025	4.99211	4.59723	6.34418	5.29701	5.66072	6.1249	5.44569	5.69685	4.42798	1.59687	4.33276	4.37063	5.40431	5.26828	5.12152	5.80389	5.19006	4.97069	5.07947	4.55729	5.36935	6.08421	5.18117	4.59351	5.08701	5.28384	4.29432	4.66585
5017	OVOL1	1.24704e-14	1.00704e-15	1.16872	0.343704	1.22626	0.220424	0.944157	0.447802	0.702094	1.14949	-0.861008	0.935204	10.0641	9.95361	8.8037	8.87659	10.5549	10.393	10.092	10.1686	11.2632	11.7187	10.2116	10.3179	9.56796	9.38615	9.19041	9.32286	10.2132	10.2655	9.29455	9.29578	9.86238	9.93669	9.38439	9.51907	10.6951	10.6019	9.9331	9.95969	10.423	10.3936	9.16308	9.35459	7.06294	6.79304	8.0301	7.54789
153	ADRB1	2.1784e-11	4.75376e-12	1.1668	0.338068	0.455474	0.25463	0.972901	-0.186984	0.0330803	0.232297	-0.0128403	1.30709	6.48729	6.2057	5.19587	5.16351	6.76865	6.67778	6.13156	6.63874	5.18506	4.84582	4.42532	4.69461	4.68812	4.91945	4.45584	4.64248	7.97936	7.93894	6.91999	7.05251	3.86057	2.86469	3.85849	3.24073	2.92916	3.72173	3.20631	3.37841	6.04471	6.01513	5.75262	5.84262	8.66356	8.82841	8.73979	8.77786
100191040	C2CD4D	0.0149233	0.0141514	1.16641	0.554567	-0.0299287	0.626977	0.51148	0.241064	-1.07986	0.499367	-0.16755	1.27318	5.03146	4.85684	3.19273	4.36274	3.82276	4.25642	3.16588	3.80416	4.31155	4.85028	4.23294	4.98874	5.00076	5.07565	4.54894	4.27351	4.89669	4.67582	4.22827	4.32128	4.26085	4.61183	4.97352	3.41704	3.65534	3.7901	5.19394	4.41122	5.37979	4.74542	4.74654	4.37993	5.03878	5.27749	5.01056	5.64081
11221	DUSP10	2.63138e-15	1.60003e-16	1.16564	1.00502	1.30614	0.133072	1.52349	-0.0129662	0.358573	0.469182	0.294304	0.467307	10.5444	10.2891	9.22709	9.27515	9.76364	9.45873	8.50557	8.70677	9.67578	9.6065	8.38196	8.28804	8.88384	8.65859	8.68891	8.58737	11.2175	11.3576	9.7578	9.77023	9.24686	9.45504	9.45661	9.27122	10.1604	10.0785	9.84173	9.68003	9.13301	9.26435	8.75647	8.70253	11.2599	11.4539	11.0998	11.0254
646096	CHEK2P2	0.011241	0.0105891	1.16543	0.13335	0.235291	-0.197705	0.736705	-0.0724604	0.760547	-0.510074	0.452462	0.16698	3.68049	3.75049	2.81344	2.28667	3.19147	3.59816	2.72185	3.80108	4.17331	3.442	3.83713	3.30759	3.93439	4.07958	4.2636	4.14578	3.64128	3.85388	2.68111	3.34064	3.83589	3.58267	3.65978	3.9037	4.14495	4.44659	3.70881	3.36163	2.95311	3.84554	3.55099	4.26781	2.4841	3.02361	2.17884	2.42395
93185	IGSF8	4.39268e-08	2.08119e-08	1.16483	0.588027	0.724301	0.282081	0.655169	0.781164	-0.0617256	0.644863	-0.172051	0.342073	11.5125	11.5013	10.2553	10.4289	11.3244	11.3774	10.7754	10.7503	11.3317	11.5141	10.7043	10.6928	11.0202	10.8438	10.6242	10.6757	11.1514	11.4683	10.687	10.6224	11.2342	11.0372	10.5078	10.2013	10.8435	10.935	10.921	10.981	11.2215	11.2717	10.552	10.6515	10.4391	10.2604	10.532	10.5116
79751	SLC25A22	4.68386e-07	2.70041e-07	1.16417	0.504628	0.211918	0.11315	0.386509	0.5871	-0.0498638	0.250513	-0.235285	0.57074	11.1663	11.0107	9.8373	10.0113	11.0786	11.1561	10.7305	10.4949	9.91218	10.0754	9.71039	9.85339	9.85083	9.95774	9.97543	9.60684	10.8412	10.9308	10.4762	10.5228	9.69182	9.63904	9.10047	9.05619	9.7748	9.53566	9.58347	9.82672	10.0713	9.93457	9.81516	9.68967	10.154	10.0881	10.3341	10.3785
100133220	GOLGA6L3	0.000303068	0.000254217	1.16222	-0.293747	0.490619	0.247869	-0.245998	1.00661	0.336709	1.43438	0.0613775	0.870647	4.43576	4.88194	3.19587	3.79738	3.6967	4.16401	4.38102	4.06719	5.22025	4.40079	4.12576	4.51404	4.58646	4.61828	4.8821	3.8269	4.68885	4.0563	4.93453	4.30262	4.19118	4.92127	3.85849	3.24073	4.87793	4.74011	4.42871	4.51592	4.98468	4.45325	2.96603	3.60316	5.56463	5.37511	5.34102	5.47596
100499489	LOC100499489	2.03525e-05	1.49377e-05	1.15813	0.570866	-0.0955343	-0.317246	0.445494	0.158635	-0.168849	0.128296	-0.533084	-0.212149	7.07798	6.55346	5.04387	6.27131	6.95673	7.00307	6.24838	6.5697	7.18844	7.1784	7.08528	7.47263	6.32785	6.37698	6.45584	6.88349	6.86879	7.10272	6.49395	6.58657	6.97359	6.86807	7.04435	6.48003	7.73306	7.74992	7.75063	8.07004	7.2974	7.09452	6.97502	7.16032	6.81903	6.32315	7.06474	7.14361
790952	ESRG	0.00567478	0.0052557	1.15749	0.41101	-0.602937	0.624644	0.149442	0.33314	0.536179	0.926145	0.482752	1.07169	4.7919	4.00938	2.61091	3.87538	2.68573	3.03906	2.38102	2.52176	5.36196	4.38861	5.50213	5.45431	3.85066	3.82996	3.54047	2.89086	4.78427	3.8574	4.15351	4.18928	4.99413	3.43028	4.295	3.46313	4.59318	5.37355	4.50399	4.39038	3.24299	3.31728	2.245	2.46298	2.79466	3.84922	2.79551	2.88287
27113	BBC3	9.78389e-06	6.86311e-06	1.15691	0.549927	0.208244	0.156658	0.513428	0.553547	-0.14088	0.385612	-0.56252	0.517172	9.51168	9.51353	7.98942	8.72197	9.49773	9.51831	8.95159	8.9646	9.19155	9.5486	9.21213	9.11153	9.57545	9.59591	9.58789	9.27016	10.1122	10.258	9.66387	9.67943	9.36305	9.27614	8.89287	8.63922	9.37951	9.21645	9.3569	9.52083	9.28462	9.23215	9.09985	8.64569	9.06954	8.83902	9.58299	9.45061
94059	LENG9	0.0459519	0.0445152	1.15685	0.358175	-0.175398	-0.381397	0.256963	0.955342	-0.232107	0.301863	-0.251946	-0.522225	7.15303	6.84412	5.36835	6.31511	7.27233	7.124	6.36073	7.31925	6.81438	6.73548	7.02524	6.8754	6.43736	6.70501	7.19007	6.71509	6.87748	7.34191	6.84087	6.86458	6.28834	6.79106	4.93262	6.23609	6.3143	6.28908	5.7595	7.30809	6.56451	6.53543	6.01473	6.48148	6.35069	6.50971	6.58029	6.78401
706	TSPO	3.74362e-11	8.67208e-12	1.15648	0.610237	0.0456343	0.0741367	0.665382	0.553034	-0.537115	0.37429	-0.126317	0.299911	9.78231	9.5161	8.30996	8.67549	9.1197	9.13951	8.83067	8.20807	7.68756	7.74647	7.36783	7.97493	9.04557	8.877	8.80832	8.96598	10.1874	10.5892	9.60433	9.84154	8.68559	8.49893	8.09625	7.9822	7.84645	7.62417	8.2838	8.26106	9.25672	9.15334	8.82531	8.83616	11.3058	11.1217	11.2867	11.3935
27122	DKK3	1.67194e-15	9.43943e-17	1.15647	0.840893	0.635084	0.142777	1.44315	0.566786	0.299135	0.310537	0.471683	0.278775	12.5519	12.469	11.3345	11.3735	11.3314	11.1207	10.3032	10.4671	12.5908	12.6982	11.9839	12.0349	12.2285	12.0184	11.9816	11.9797	13.2308	13.3828	11.8758	11.8515	12.6866	12.5095	12.0428	12.0198	11.0927	11.4282	10.9443	10.9783	12.6224	12.68	12.3824	12.2989	12.8057	12.9571	12.3933	12.4261
340390	WDR97	0.0017348	0.00155322	1.15524	-0.149061	0.218631	-0.106028	0.22367	0.360306	0.598574	0.702101	-0.306592	-0.361457	4.86853	4.817	3.65195	3.7231	4.98764	5.48375	5.71351	5.056	4.68256	4.84676	4.49914	4.59292	5.36362	4.6451	5.19676	5.024	5.70184	5.23237	5.10637	5.38051	4.96853	4.74166	4.63079	4.35879	5.52272	5.23489	4.54143	5.01903	5.35577	5.08335	4.84573	4.18919	4.96911	5.77367	5.48666	5.86931
81532	MOB2	1.59914e-07	8.42617e-08	1.15421	0.312165	0.192076	0.110986	0.695697	0.867114	0.0215321	0.231184	0.0701227	0.157377	9.50232	9.36993	8.22774	8.33609	9.33163	9.29809	8.95161	9.05377	9.19098	9.03215	8.82503	9.01396	8.96175	8.82752	8.8725	8.6948	9.5049	9.65289	8.88629	8.88011	8.98462	8.90936	8.2155	7.94425	8.98696	9.24542	9.168	9.02131	9.10155	9.13556	8.84377	8.93097	9.44869	9.5153	9.52607	9.29768
94015	TTYH2	1.93253e-10	5.39725e-11	1.15413	1.27119	0.93002	0.422319	0.851224	0.494747	-0.0998278	0.490856	-0.133431	-0.230453	8.29799	8.32538	7.50087	6.81425	8.69459	8.72001	7.44097	7.43125	8.9958	9.00382	8.1188	8.02078	8.5244	8.39354	7.82326	8.25003	8.95091	8.93666	8.13717	8.04795	9.5176	9.40242	9.09087	8.83966	9.35087	9.01328	9.27764	9.28617	8.38059	8.36792	8.06054	7.70625	7.41159	6.99779	7.32221	7.35404
91156	IGFN1	3.47966e-05	2.62799e-05	1.15405	-0.829854	0.602596	-0.730307	0.793713	-0.792337	0.686446	-0.137708	-2.49296	0.214416	2.46176	2.72029	2.87395	0	0	2.99409	2.75652	1.89727	5.57766	4.63525	4.84598	4.16174	4.26628	4.75754	5.22842	5.25601	1.06436	2.18183	0	1.65877	5.15465	6.03747	6.43452	6.34227	3.76968	2.89576	2.42871	2.86384	5.77305	5.76396	5.53649	6.27594	2.52299	0	3.33876	4.17015
284338	PRR19	7.63365e-05	6.0137e-05	1.15331	0.0453701	-0.0392551	0.340638	0.424556	1.0801	-0.0851583	0.495437	0.0791664	0.848583	7.64706	7.43755	6.00458	6.7734	7.27865	7.30326	7.45013	7.04105	7.79107	7.66698	7.47507	8.06149	8.21503	7.84144	7.93947	7.43572	7.83187	8.14093	7.50204	7.62165	8.11866	7.72214	6.80949	6.87111	7.5515	7.75692	7.81309	7.66565	7.61602	7.95804	7.29484	7.28835	8.36445	8.49241	8.32411	8.37443
79953	SYNDIG1	3.08678e-09	1.14314e-09	1.15237	0.77915	-0.510213	0.32103	0.752146	-0.744155	0.201214	0.310271	-0.00804102	0.871141	6.49989	6.14703	5.26626	5.07592	7.83665	7.62085	7.13156	6.76764	2.84521	2.09093	3.01028	2.94629	4.0247	3.48024	3.9794	2.88348	6.54558	6.66296	5.76625	5.93799	2.54732	4.00219	4.06012	3.9777	3.50289	3.10875	2.24584	3.96337	5.28954	5.08606	5.03642	4.71863	0.313538	1.26426	1.59388	0
125111	GJD3	1.38618e-09	4.74349e-10	1.15162	0.434026	1.26575	0.505148	0.894781	1.38009	0.331914	0.50911	0.47042	0.454576	9.69781	9.5381	8.43959	8.49309	8.54255	8.55749	7.99872	8.23327	10.5627	10.7019	9.13807	9.59506	8.74409	8.68845	8.20454	8.21771	9.73035	9.61552	8.71172	8.84459	9.80016	9.26836	8.37173	7.9366	8.50034	8.79417	8.1119	8.51879	7.6459	7.49701	6.76249	7.3622	8.73564	8.84746	8.39956	8.24269
3866	KRT15	8.73199e-16	4.37158e-17	1.15159	0.74258	0.00344658	0.56449	1.28091	-0.0861597	-0.126283	0.616433	0.344892	-0.989706	10.3635	10.3517	9.23565	9.17638	10.0048	9.92478	9.46058	8.98388	7.867	8.29887	8.08259	8.07639	7.02768	6.72588	6.34842	6.27616	9.84419	10.1677	8.84667	8.60343	6.80563	7.09927	7.13255	6.94466	7.85929	7.85264	8.08629	7.87819	7.24838	7.22868	6.58541	6.65878	8.96952	9.06856	8.63555	8.71274
4277	MICB	4.31261e-14	4.1775e-15	1.14846	0.889357	1.08571	0.40539	0.963447	1.28903	1.96235	0.77557	0.328346	1.78123	10.3564	10.2811	8.9843	9.3563	8.53214	8.56089	7.60827	7.70604	8.69019	8.60024	7.58293	7.53607	8.12521	7.5348	7.43497	7.41427	9.39372	9.3155	8.48474	8.29758	9.02053	8.34975	7.5205	7.27171	8.17131	8.30871	6.48016	6.07515	9.0071	9.50581	8.36884	8.59294	11.2879	11.5531	11.152	11.0323
3659	IRF1	3.24953e-16	1.34635e-17	1.148	0.606018	1.68454	-0.0196724	1.02365	-0.275341	0.758939	1.44042	-0.30287	1.21262	11.6515	11.7612	10.5754	10.5412	11.9439	11.9576	11.3469	11.3426	11.344	11.7837	9.8422	9.91651	8.84922	8.97998	8.92683	8.94171	11.5744	11.6521	10.5883	10.5909	8.93399	8.99512	9.23728	9.2425	9.87131	9.63691	8.96328	9.02707	11.3051	10.9195	9.72018	9.62357	10.5207	10.2909	10.7243	10.693
7058	THBS2	0.00117197	0.00103694	1.14757	0.973712	-0.85936	-0.00275707	-0.572767	0.187256	0.346104	-0.335078	0.109078	0.760744	3.31737	2.92716	0	3.94939	5.6181	5.07588	3.45696	5.28959	4.42294	3.52834	5.30796	4.36204	4.03533	4.83883	4.36273	4.51695	5.31229	3.76679	5.19515	5.02947	4.55107	4.37058	4.56631	3.98083	6.53448	6.57204	6.47518	5.93913	5.68579	5.79188	5.99577	6.15205	3.26773	3.17115	2.68134	3.53939
85407	NKD1	1.181e-14	9.42384e-16	1.14669	1.3456	1.84277	0.624492	1.44844	1.57829	1.31591	1.14344	0.293575	1.43238	9.97816	9.85623	8.84836	8.69265	7.18661	6.80658	5.48444	5.81756	10.1408	9.90138	7.97141	8.38523	11.2553	10.573	10.37	10.2094	10.2792	9.94486	8.68434	8.64283	10.8853	10.3618	9.02574	9.06481	10.7063	11.0789	9.54171	9.61171	10.2	10.765	9.36926	9.30879	12.8409	13.063	12.6896	12.6272
221303	FAM162B	0.000870776	0.000761762	1.14622	-0.180833	0.370869	0.818369	0.669561	0.579466	0.682097	1.06981	0.622394	0.244311	5.16044	4.9002	3.33338	4.43481	1.04463	1.67216	3.07845	0	4.97277	4.84309	4.51278	4.56135	4.56544	4.12381	2.91527	4.13724	6.00338	6.52761	5.50286	5.689	4.87386	4.81279	3.78449	4.74324	3.31025	3.19121	3.08078	2.05648	4.09362	4.68543	2.96603	3.67339	3.60706	2.13873	3.91581	0.585189
126208	ZNF787	1.60896e-07	8.47998e-08	1.1452	0.793491	0.348426	-0.00128078	0.718488	0.192118	0.0108948	0.512849	0.0679073	0.661305	10.2981	10.1094	8.87695	9.24009	10.2724	10.1239	9.3457	9.4636	10.0929	10.0083	9.6863	9.7181	9.72396	9.61388	9.67601	9.66439	10.3938	10.4663	9.69254	9.73058	9.77166	9.41502	9.39457	9.40787	9.62362	9.49878	9.48399	9.61663	9.87856	9.89358	9.37457	9.37187	9.89527	9.92142	9.83883	9.84204
3726	JUNB	2.98463e-08	1.36751e-08	1.14475	0.880598	0.640085	-0.0995054	0.542954	-0.14227	-0.047451	0.612294	-0.696775	0.740872	11.2701	11.1972	9.96369	10.2142	11.4902	11.5744	10.5973	10.7061	11.3062	11.6113	10.5545	11.0829	10.9575	11.0161	11.1609	11.0117	11.5315	11.6474	11.0269	11.0661	10.7811	10.8313	11.0722	10.8247	11.1965	10.8978	11.0205	11.1688	11.5319	11.1677	10.8171	10.6579	11.8791	11.6911	12.4836	12.4802
7128	TNFAIP3	5.19834e-16	2.35328e-17	1.14386	0.915371	2.00239	0.231257	0.563954	-0.107731	1.92412	0.912144	-0.770193	2.38334	13.2268	13.2947	12.1668	12.067	12.5093	12.4956	11.6038	11.5703	13.1576	13.3363	11.2426	11.2466	10.9519	11.1253	10.8178	10.797	12.9278	12.7291	12.2959	12.2331	11.1573	11.3446	11.42	11.2974	12.9053	12.6098	10.7983	10.8686	12.2903	12.2465	11.437	11.2754	13.0034	12.6693	13.6284	13.5846
85450	ITPRIP	1.64268e-11	3.47022e-12	1.14361	0.934415	0.558578	-0.117453	0.811324	0.150752	-0.00544167	0.34025	-0.0651302	0.0396376	9.94154	9.69787	8.59505	8.75714	9.46067	9.27702	8.50807	8.36079	9.29298	9.19378	8.75324	8.61636	9.51993	9.49677	9.62325	9.62835	9.61373	9.55397	8.72159	8.82346	9.66862	9.48105	9.52335	9.32482	9.64335	9.767	9.69013	9.7311	9.61889	9.74413	9.34842	9.3341	10.0726	10.0818	10.1348	10.1498
5596	MAPK4	2.31406e-16	9.09939e-18	1.1424	0.713179	1.17326	0.32335	0.424594	0.336431	0.365072	0.624241	0.124613	0.750627	12.2505	12.0816	10.9911	11.0562	11.7831	11.7161	11.0252	11.0477	10.937	10.8534	9.71955	9.7243	10.8372	10.4459	10.316	10.3204	11.0907	11.1762	10.6754	10.7423	10.6581	10.4251	10.2428	10.1676	9.18271	9.27001	9.04893	8.67365	11.6533	11.8398	11.0775	11.1671	8.38857	8.6125	8.43647	8.31538
402573	C7orf61	0.0349972	0.0337665	1.14133	0.219088	0.916493	0.695024	0.77417	2.27011	0.115894	0.168404	-0.542783	0.474615	4.67677	4.25677	4.02342	2.62746	3.60484	3.65705	3.92645	2.89727	2.96464	3.22274	2.74724	1.60715	2.65484	2.69601	0.455835	3.50497	4.16197	5.02313	3.6926	3.94417	4.07088	3.00589	2.53656	0	3.4639	3.70311	3.70881	3.22641	4.46809	3.42805	3.96603	3.59331	4.75252	3.68316	4.73819	4.78306
30844	EHD4	5.99875e-13	8.46882e-14	1.1397	0.500718	0.571712	0.0958939	0.895296	0.0478973	-0.100542	0.519636	-0.165359	-0.0409355	13.062	13.0969	11.9453	11.9342	12.8716	12.7623	12.2661	12.3664	12.6338	12.8503	12.1556	12.185	11.396	11.2928	11.2429	11.2541	12.8278	12.801	11.8949	11.9433	11.5181	11.5797	11.5043	11.4977	11.9371	12.0345	12.0322	12.1404	12.2968	12.1711	11.7693	11.6594	12.3177	12.0276	12.3585	12.3175
10154	PLXNC1	8.4401e-17	2.68776e-18	1.13906	0.663595	0.590032	0.156617	1.06408	0.661775	0.212322	0.493309	1.38914	0.145102	12.5549	12.402	11.3019	11.3768	11.4698	11.3838	10.7377	10.7887	9.82349	9.68774	9.15479	9.17638	8.93762	8.37151	8.43211	8.56379	11.4642	11.097	10.1969	10.236	8.69854	8.36149	7.90629	7.8302	7.21287	7.26746	7.00545	7.05023	8.54447	8.73542	8.00547	8.2878	9.15619	9.6445	8.10256	7.91984
103	ADAR	6.83939e-16	3.27538e-17	1.1385	0.941282	1.67798	0.0664043	1.1088	0.13808	0.232234	1.23324	0.0904074	0.38934	15.0918	15.0933	13.9143	13.9938	14.8341	14.7714	13.8301	13.8928	15.0318	15.1578	13.4049	13.4286	13.6601	13.6323	13.5518	13.6077	14.9444	14.6511	13.6666	13.7113	13.6509	13.7551	13.5873	13.5425	13.6745	13.72	13.4265	13.5036	14.8487	14.8429	13.5987	13.6265	14.0785	13.92	13.9731	13.8446
284649	SMG7-AS1	0.00202521	0.0018236	1.13675	-0.167215	0.519445	-0.248065	-0.0446796	-0.0685964	0.198337	0.646451	-0.247935	0.269584	6.04139	6.34084	4.78084	5.3279	5.82605	5.8921	6.27267	5.77991	5.81775	5.89958	5.53027	5.14817	5.11127	5.5198	5.18375	5.94345	5.91736	4.61969	5.1911	5.43531	4.48494	4.7036	4.38456	4.94117	5.41411	5.30426	5.26521	5.05648	5.65546	5.37915	4.86752	4.87418	4.39107	4.78118	4.6783	4.98982
55615	PRR5	3.67702e-09	1.38617e-09	1.13647	0.453451	0.0612412	0.231558	0.803634	0.627479	0.159183	0.479662	0.282562	0.541582	9.56572	9.43639	8.29596	8.4332	9.96101	10.056	9.5436	9.56656	10.03	9.9318	9.80604	10.0333	9.31507	8.78512	8.82099	8.81609	9.60162	9.77308	8.81899	8.94844	9.4033	9.09782	8.58036	8.66581	9.06819	9.21239	8.92551	9.03671	9.13117	9.2048	8.58496	8.79169	8.42766	8.50134	8.18496	8.17892
79370	BCL2L14	1.3853e-12	2.16606e-13	1.13642	-0.0560131	0.0329895	-0.274398	0.965216	-0.770025	-0.421008	0.52323	-1.1427	-0.942312	9.45489	9.44507	8.40547	8.22164	9.75828	9.71798	9.82555	9.76273	8.89987	9.56701	9.09852	9.30239	7.27798	7.48804	7.82292	7.49189	9.52628	9.656	8.57092	8.68093	7.42781	7.58643	8.34738	8.2069	8.38699	8.37742	8.90487	8.70156	8.48976	8.21783	7.66756	7.99358	5.80806	5.30062	6.88621	6.50786
8764	TNFRSF14	1.49756e-09	5.16006e-10	1.13586	-0.216065	0.939162	0.101377	0.302237	0.361522	0.3887	-0.571217	-1.31797	0.341621	6.81451	7.23122	5.41077	6.36325	8.97424	9.25686	9.69636	8.96688	5.39503	5.73329	4.58306	4.66693	4.83708	4.56019	4.34661	4.84791	7.60309	7.49197	7.16819	7.3224	4.56078	4.01957	4.03161	3.8257	3.45616	3.84707	2.29942	4.22641	4.75949	4.30379	5.31306	4.89266	4.48346	2.86365	5.15739	4.82566
57526	PCDH19	6.96055e-05	5.45629e-05	1.13585	0.0812635	0.257574	-0.156994	-1.79652	-0.21682	0.594778	0.490381	0.542615	0.440315	3.97633	3.38173	1.87395	3.21242	2.82224	2.57905	3.75652	1.48223	5.28815	5.78303	5.42532	5.13071	4.68786	4.72979	4.84815	4.88349	3.00296	0	3.2368	3.3592	4.54732	4.46876	4.62402	4.8257	5.99475	6.03252	5.32179	5.51592	5.67858	5.03056	4.22906	5.49932	2.63547	2.95076	1.91581	2.58519
54674	LRRN3	2.84831e-11	6.39413e-12	1.13534	1.0086	0.730256	-0.394604	0.836422	-0.399844	0.12508	0.391071	-0.29694	0.36936	5.40929	5.18723	4.37645	3.94939	5.65513	5.50505	3.97892	5.16406	5.36877	5.0311	4.42532	4.51404	3.87724	4.47626	4.50023	4.64248	4.7648	4.8448	4.21909	3.71766	3.93964	4.16725	4.44345	4.46313	4.42128	4.41361	3.94328	4.64145	5.06714	5.71119	5.10353	4.89266	0	0	0.59388	0
102724428	LOC102724428	1.4218e-19	9.18168e-22	1.13488	0.954668	1.47685	0.127474	0.833345	0.134226	1.22371	0.672709	-0.15559	1.63163	11.2028	11.2599	10.1099	10.083	10.1721	10.2	9.25952	9.20333	11.5465	11.5157	10.0194	10.0891	10.2262	10.2324	10.0606	10.1431	11.3467	11.2233	10.4933	10.41	10.2282	10.2042	10.1063	10.0576	11.6273	11.4988	10.3103	10.3684	11.0932	11.2466	10.4888	10.5057	12.4895	12.3324	12.5463	12.5867
80725	SRCIN1	1.95812e-07	1.0488e-07	1.13358	-0.494717	-0.640401	0.10828	0.241767	-0.337544	-0.663713	0.0183725	-0.800801	-0.165134	5.14219	4.88376	4.04387	3.71492	4.67845	4.25712	4.79251	5.13249	3.9041	4.48394	5.03018	4.63866	6.98583	7.13714	7.18828	6.71813	5.31992	5.73301	5.35845	5.21094	5.74895	6.00228	6.10641	6.31991	5.47936	5.89165	6.15117	6.54727	6.56639	6.56216	6.82401	6.26779	2.77297	0	1.40124	2.97334
375790	AGRN	3.32111e-10	9.84043e-11	1.1311	0.454063	0.52945	0.168999	0.484466	0.343948	-0.333536	0.909241	-0.307666	0.391478	15.1716	15.2049	13.9315	14.1828	15.2222	15.4529	14.9303	14.8367	15.0167	15.1937	14.5336	14.6179	14.651	14.5909	14.4744	14.4296	15.0731	14.928	14.4791	14.5531	14.3731	14.2375	14.0576	13.865	13.9369	13.8096	14.1807	14.2329	15.332	15.2817	14.4036	14.3916	15.2045	15.2309	15.5213	15.5295
145864	HAPLN3	3.0069e-13	3.91435e-14	1.13006	0.618593	0.174688	0.153511	0.982534	0.402352	-0.0750446	0.322941	-0.301757	0.0442543	9.75451	9.49049	8.60545	8.37942	9.01213	9.0707	8.55374	8.2919	10.0778	10.3661	10.07	10.0245	10.7538	10.805	10.4904	10.7613	10.0062	10.1535	9.05571	9.1389	10.3334	10.3823	10.0259	9.88514	9.79721	10.0256	9.86403	10.1089	10.8514	10.7731	10.4575	10.5212	10.7569	10.6472	10.9817	11.0259
1364	CLDN4	7.24452e-08	3.57548e-08	1.1296	0.613028	0.299337	-0.00212383	0.821211	0.0744371	-0.381646	0.250827	-0.253176	-0.211957	14.4424	14.4499	13.2879	13.3452	14.6338	14.6024	14.009	14.0011	13.8863	14.2472	13.737	13.7978	13.5196	13.5727	13.5438	13.5528	14.5644	14.8018	13.8374	13.8863	13.7218	13.8026	13.8064	13.569	14.0015	13.8534	14.2807	14.3375	13.9865	13.8624	13.6927	13.6545	14.1313	13.9627	14.317	14.2834
9241	NOG	1.98889e-08	8.77707e-09	1.12908	0.589176	-0.701936	-0.369008	0.538595	-0.0903444	-1.29964	0.853245	0.288786	0.758725	5.23936	4.97963	3.87395	4.08689	4.20306	4.71655	3.75652	3.98473	4.16714	4.73479	4.61118	5.69461	4.18536	3.68129	4.77776	3.8269	4.43359	4.9188	3.99194	4.28326	5.10191	4.74439	5.237	4.78999	3.63218	3.60625	5.08078	4.75692	5.2838	5.39484	4.45145	4.52069	1.12089	0.849222	0	1.39254
80021	TMEM62	4.6475e-16	2.06225e-17	1.12588	0.811432	1.02837	-0.0108118	1.25535	-0.169529	0.07265	0.6148	0.503014	-0.080389	11.9278	11.8514	10.7958	10.7315	11.1975	11.1143	10.3882	10.3008	11.4729	11.6137	10.5629	10.467	10.0943	9.90831	9.93714	10.0871	11.6876	11.7691	10.4209	10.5251	10.2729	10.2047	10.3951	10.4216	10.3902	10.3374	10.3143	10.268	11.1779	11.0849	10.5256	10.5076	11.1456	11.2049	10.622	10.7225
5138	PDE2A	2.96742e-06	1.94723e-06	1.12416	-0.202257	0.814352	0.659425	0.376993	0.867523	0.51721	0.203197	1.15493	0.856568	3.46176	3.68028	3.6813	1.21242	3.4072	1.84208	2.75652	2.89727	5.98476	5.89493	5.42532	4.82567	5.78474	5.25792	4.76763	4.95618	2.64932	3.9188	2.78613	3.028	6.98694	5.90453	5.61915	5.53727	4.71163	6.00204	4.26521	5.41404	4.8009	4.89995	4.65177	4.64268	2.95739	2.76676	0.829097	2.58519
120939	TMEM52B	5.75393e-09	2.26478e-09	1.12361	0.710403	1.21996	0.177574	1.42206	-0.194592	-0.376614	0.159974	-0.553049	-0.211798	8.22732	8.31532	7.18683	7.10858	6.52729	6.26491	5.55527	5.81613	6.5754	6.38402	5.38879	5.13071	5.87208	5.81935	5.81339	5.5229	8.41652	8.15452	6.96565	6.76128	6.24535	6.31886	6.43138	6.52202	6.13952	5.89165	6.37624	6.40816	6.27973	6.44752	6.47276	5.93454	5.64445	6.24154	6.46732	6.52477
9052	GPRC5A	3.37722e-16	1.42301e-17	1.12359	0.930276	0.574217	-0.122648	1.0386	-0.206799	-0.413284	0.263027	0.355425	-0.864442	14.6727	14.5414	13.5063	13.4607	15.0422	15.0109	14.024	14.1686	13.517	13.8066	13.0764	13.0988	12.4127	12.3451	12.5405	12.4626	14.5299	14.8194	13.6334	13.6388	12.4081	12.6102	12.78	12.6519	12.7308	12.7592	13.1258	13.1908	13.9161	13.7382	13.554	13.5743	14.3974	14.4505	14.081	14.0561
590	BCHE	3.74002e-09	1.41303e-09	1.11968	0	-0.59941	0.306359	0.239699	0.602097	0.933524	-0.532085	0	0.121694	2.23936	0	0	0	0	0	0	0	4.47941	4.1784	5.04003	4.8166	4.03951	3.91945	3.91527	3.43097	0.479397	0	0	0	3.35257	3.74439	4.237	1.65577	4.23081	4.636	2.94328	4.05648	4.50208	4.76138	5.03642	5.29121	0	0	0	0
729252	KRT16P1	2.02137e-10	5.66603e-11	1.11738	-0.350249	0.221078	1.30002	0.341571	0.559225	0.299951	0.575346	-1.22492	0.577523	6.32978	6.72685	5.78621	5.03565	4.16332	4.75169	5.07948	4.53602	4.50291	4.74166	4.66079	4.14163	2.12804	1.49462	0.965108	0.0575144	4.38339	5.07795	4.2612	4.51699	3.23848	3.29192	2.80509	2.60686	4.62125	5.17855	4.27441	4.92549	4.55138	4.62971	4.08399	3.94641	1.80789	1.06703	2.50333	2.82143
80174	DBF4B	2.73035e-11	6.10139e-12	1.11695	0.870189	1.19799	0.320424	0.630833	0.632965	0.502528	0.816856	0.23708	0.675695	10.3028	10.368	9.38261	9.05428	9.69455	9.89297	9.00931	8.83783	9.99795	10.1732	8.79031	8.98483	9.69073	9.69844	9.39299	9.35533	9.87545	9.66203	9.07123	9.20459	9.75068	9.51714	9.06255	8.93934	9.55523	9.59218	8.9756	9.16675	10.0603	10.1163	9.26738	9.27547	8.37438	8.16631	8.03312	8.03341
5064	PALM	6.52744e-15	4.66604e-16	1.11431	0.390727	0.428671	0.0941858	0.592164	0.439149	-0.0571384	0.417695	-0.32167	0.402513	8.45098	8.14813	7.04053	7.32996	9.56139	9.49781	9.28595	8.99179	10.4418	10.5785	10.0566	10.1063	10.9951	10.8623	10.8325	10.8366	8.44422	8.16038	7.79188	7.62839	10.6472	10.4446	10.2347	9.97883	10.0335	10.115	10.0599	10.2028	11.0343	10.9205	10.5716	10.5477	9.07259	8.91948	9.28126	9.35416
254896	LOC254896	0.000755621	0.000657835	1.11351	-1.59369	-0.36987	-0.874264	-0.0841751	-1.52618	-3.17609	-2.3849	-0.487252	-0.478516	4.42498	4.37725	3.908	2.66722	4.8226	5.19405	6.35971	6.84432	4.04866	3.20723	4.72388	3.27175	3.65813	4.0916	4.99459	4.50367	4.41406	4.83633	4.80824	4.6105	3.77585	4.07222	4.72947	6.17097	2.94486	3.37908	6.36014	6.31597	4.18191	3.8433	6.62673	6.16828	5.03653	4.85795	5.25392	5.61507
7074	TIAM1	1.61385e-13	1.88523e-14	1.1135	0.541343	0.389441	0.104665	-0.30361	0.259874	0.204263	-0.000782967	-0.43178	0.511434	4.40929	3.12647	2.87395	2.43481	4.68022	5.42259	4.21596	4.80416	7.18802	7.0223	6.75462	6.67683	8.55312	8.67335	8.42295	8.59419	4.03399	4.12043	4.38704	4.3746	8.01404	7.94387	7.77209	7.66607	7.57459	7.51099	7.27479	7.40226	7.07934	7.4816	7.38332	7.17919	3.35793	3.13873	4.02015	3.34008
126549	ANKLE1	4.78997e-09	1.85014e-09	1.11182	1.45862	1.55082	0.45094	-0.0346184	0.510486	0.0119848	-0.236933	0.0171728	0.503816	6.64924	6.72041	5.54127	5.60474	3.99927	4.56127	3.60852	2.03477	5.12431	5.13231	4.06917	3.0858	6.58295	6.45559	5.72798	6.40868	6.14837	5.65056	5.91391	5.95425	6.55278	6.25481	5.87082	5.9158	7.24686	7.49165	7.19141	7.52312	5.98556	5.95534	6.09035	6.32441	4.77951	4.67797	4.8375	4.58564
474384	F8A3	0.00215156	0.00194039	1.11167	0.700906	0.41949	-0.0558777	0.744854	0.613355	-0.309144	0.664681	-0.0545406	0.248956	4.63276	4.35095	3.63191	3.12846	4.3792	4.26922	3.90997	3.33665	4.33044	4.07102	3.39961	4.16288	3.96152	3.98273	4.067	3.98901	4.11912	4.99543	3.66399	3.96086	4.07195	3.37351	2.82934	3.38941	3.28127	3.34332	3.53556	3.70733	4.01718	4.36417	3.27951	3.77248	4.31804	4.522	4.29796	4.65116
3749	KCNC4	7.20861e-10	2.31376e-10	1.11057	0.117377	0.466354	0.353817	0.923141	0.571695	0.296246	0.469549	-0.0863018	0.667252	6.68812	6.99152	5.6813	5.7772	6.96315	7.41659	7.02855	7.11644	8.23699	8.1837	7.57018	7.91779	7.61726	7.3819	7.30758	6.98395	6.62128	6.52761	5.75404	5.54856	8.19451	7.86228	7.6503	7.2631	7.44532	7.76811	7.2021	7.41884	7.90654	7.81236	7.55866	7.22113	4.65339	5.42892	5.40294	4.85198
126374	WTIP	1.83463e-09	6.46225e-10	1.11049	0.777044	0.470959	0.296981	0.414862	0.543162	0.233159	0.166855	0.222015	0.809248	7.73449	7.35422	6.78084	6.08689	7.702	7.75256	6.78081	7.11966	8.63141	8.84963	8.06315	8.47597	9.15941	9.05652	8.78652	8.83544	7.72362	8.07395	7.35358	7.61427	8.94316	8.97926	8.55496	8.28114	8.46125	8.23431	8.16825	8.061	8.2014	8.43891	8.21932	8.08729	8.1669	8.17424	7.88353	8.01358
57348	TTYH1	2.54881e-10	7.34005e-11	1.1104	0.939522	-0.14796	0.114906	1.28919	0.569237	0.569511	0.216478	0.325525	1.7974	3.50337	2.54076	1.87395	1.94939	2.75076	3.46015	2.4346	1.89727	6.03451	5.3986	5.61514	6.11389	6.90242	7.16512	7.18274	6.65499	4.75409	5.078	3.66934	3.58438	5.63408	5.72291	5.48949	4.72902	5.00051	4.95203	3.65829	5.15522	5.393	5.11033	5.11442	4.95596	2.62968	3.11715	2.55826	2.53752
440602	CYMP-AS1	2.08743e-10	5.86857e-11	1.11	0.178847	0.693613	0.609844	0.150768	1.25579	0.111479	0.468891	1.07739	0.564779	2.79681	2.30814	2.88494	0	2.51971	1.34647	3.50849	0	10.8173	10.6874	9.97777	10.1398	10.2603	10.0444	9.54444	9.54056	5.68635	5.41398	5.61081	5.18798	10.8983	10.7993	9.8142	9.37187	7.36163	6.8824	6.93995	7.08113	9.43823	9.52519	8.95697	9.06866	6.30738	6.56495	5.17463	5.54291
339122	RAB43	5.06265e-08	2.42386e-08	1.10942	0.323797	0.366314	0.259069	0.663866	0.859943	0.241402	0.446999	0.317549	0.56666	10.8577	10.5766	9.62621	9.58922	10.7292	10.7326	10.3583	10.4559	10.3644	10.5061	9.96195	10.1759	9.98392	9.84138	9.68776	9.6194	10.8382	10.7188	10.071	10.1584	10.3028	9.99825	9.37046	9.21066	9.95448	10.1992	9.78217	9.88874	10.3655	10.4864	10.0052	9.95273	11.0512	11.1345	10.7047	10.8459
51177	PLEKHO1	1.38075e-15	7.49525e-17	1.10919	1.23735	0.748448	0.196901	0.804444	0.359936	-0.0797596	0.41179	-0.179043	0.188146	9.94768	9.72812	8.74841	8.709	8.8077	8.59733	7.6912	7.23914	10.1415	10.3549	9.39898	9.60057	10.6701	10.7216	10.4984	10.4996	10.4722	10.8632	9.94229	9.78426	10.8983	10.8217	10.5482	10.452	10.6305	10.7065	10.7608	10.7358	11.1276	11.1747	10.7419	10.7368	12.1758	11.9208	12.2626	12.1921
401115	C4orf48	0.000339486	0.00028598	1.10844	0.949213	0.263961	-0.560059	1.17067	0.0481706	-0.639714	1.10575	-0.278305	0.769389	6.45682	6.14104	5.5836	4.79738	6.76324	6.85372	5.92645	5.79209	7.08997	6.84359	6.52559	6.88005	6.50671	5.61182	6.6423	6.59636	6.08816	6.8517	5.0571	5.54141	6.61535	5.68962	6.08525	6.12338	5.76166	5.34322	5.86839	6.51592	6.79061	6.87977	5.75262	5.70625	6.43711	6.69766	6.88402	6.80735
113000	RPUSD1	6.44753e-07	3.80874e-07	1.10765	0.466415	0.542864	0.233731	0.717258	1.00978	0.0924997	0.725413	0.495981	0.710403	10.9578	10.844	9.65688	9.92952	10.6217	10.6304	10.2657	10.0536	10.6751	10.4879	9.83669	10.2407	10.6787	10.4489	10.3383	10.3218	10.9309	10.9962	10.1937	10.2988	10.696	10.2457	9.45428	9.46789	10.3425	10.3565	10.1706	10.3433	10.3114	10.5262	9.61618	9.77059	10.6098	10.8519	10.156	10.3137
10297	APC2	0.00123057	0.00108988	1.10657	-0.215887	-0.0847983	-0.124271	0.0691361	0.784032	-0.0487413	0.172929	0.572955	0.946281	6.91105	6.7331	5.335	6.096	6.33984	6.23343	6.13597	6.86908	7.20562	6.75773	6.89922	7.23373	6.95309	6.83934	7.122	6.91898	7.07733	6.57972	6.64104	6.87773	7.08036	6.95272	6.35616	6.10886	6.55533	6.61269	6.6072	6.6583	6.63002	7.08942	6.83585	6.53773	6.93076	7.21756	6.40566	6.59674
5819	NECTIN2	3.45062e-10	1.02768e-10	1.10575	0.439249	0.645826	0.251451	0.776815	0.524755	0.169236	0.583561	0.0582571	0.555534	13.8327	13.7662	12.6145	12.7729	13.9396	13.9466	13.5161	13.4916	13.9645	14.1488	13.3638	13.4579	13.2007	13.0939	12.8878	12.9038	13.8709	13.9809	13.1222	13.1759	13.4167	13.32	12.8965	12.7908	13.2585	13.2709	13.0527	13.1382	13.6226	13.5889	13.0693	12.975	13.2822	13.2183	13.2244	13.1596
59345	GNB4	1.59731e-10	4.36094e-11	1.10236	1.51299	2.20524	0.135326	1.03385	-0.982422	0.0917039	1.03565	-0.407786	0.160094	9.3612	9.52322	8.26331	8.4164	7.28763	7.10306	5.56055	5.80416	10.0124	10.5585	8.53645	7.62396	8.85386	9.38698	8.81332	9.15687	8.99087	8.29606	7.69629	7.52295	8.19792	8.58192	9.45392	9.29077	7.89302	7.67421	7.70158	7.68224	10.9311	10.5382	9.58634	9.81162	8.10585	7.58218	8.17985	8.32375
100192386	FLJ16779	2.42603e-12	4.08888e-13	1.1014	-1.20826	0.121993	0.197053	-0.103426	-0.0741863	-0.353065	0.294334	-1.76548	-0.405526	6.8498	7.58254	6.13447	6.09506	1.82224	0	1.75652	2.48223	5.28928	6.40382	5.60735	5.84177	7.90828	8.36003	7.97914	7.89506	6.73417	6.84004	6.92654	6.85453	7.15956	7.45771	7.43984	7.3258	9.14342	8.69653	9.34584	9.20024	8.24797	7.98321	7.82603	7.81648	7.68215	7.22338	9.21839	9.21811
57393	TMEM27	6.97131e-09	2.79298e-09	1.10124	0.943179	1.22966	0.517555	1.25216	0.128626	0.256557	0.48839	0.950568	0.232122	8.96728	8.66426	7.76269	7.66638	7.03792	6.68897	5.7338	6.10672	8.77581	8.88751	7.79164	7.41236	7.75093	7.4127	6.78076	7.34775	8.26185	8.01613	6.88393	6.88972	8.2124	7.80127	7.65356	8.10286	8.00569	8.66334	7.92817	8.22774	8.36948	8.48534	7.7665	8.11154	6.72293	7.02507	5.9248	5.92207
91107	TRIM47	4.46713e-14	4.3386e-15	1.10114	0.524893	0.643749	-0.0557385	0.405901	0.382449	0.0302277	0.398116	-0.357142	0.567015	8.35851	8.53074	7.22874	7.45824	7.33411	7.29931	6.85771	6.72594	7.7574	7.74438	6.97292	7.24136	7.30438	7.18568	7.43266	7.16889	8.38384	8.79695	8.18659	8.18241	8.52266	8.08774	8.18104	7.66446	7.14608	7.03073	7.17722	6.93913	7.21029	6.98951	6.60603	6.79753	10.4312	10.3229	10.7564	10.712
101928292	LINC01488	5.46284e-05	4.22288e-05	1.09961	0.131969	-0.314466	1.46584	-0.774352	0.328506	-0.460131	-0.232579	-0.212848	0.233144	2.23936	1.17228	0	1.21242	0.237273	2.78319	2.75652	0	5.03503	4.61575	5.2463	5.03342	2.97677	3.40114	1.45583	1.9904	2.24493	2.40422	3.43383	2.76403	4.56969	5.25865	4.39454	4.77679	4.85088	4.27943	4.48102	5.56955	3.50701	4.03056	3.34454	4.6582	2.33834	0	1.17884	1.58519
2791	GNG11	1.60179e-08	6.90389e-09	1.09961	0.118637	-0.629912	0.190632	-0.297203	-0.639716	-0.0339699	-0.139473	0.491959	1.07183	2.6544	1.17228	0	1.62746	0.237273	0	0	0	3.01513	4.73479	4.23267	4.77708	4.6142	4.88774	4.15627	4.9644	0.479397	0	0	1.0738	4.6881	4.72863	4.99599	5.70017	5.23081	4.15057	5.14491	4.30441	5.77169	6.03056	5.85355	6.22765	0.313538	2.26426	1.59388	0
25841	ABTB2	2.63659e-12	4.48694e-13	1.09851	0.740016	0.898788	0.22906	0.751186	0.213048	0.36626	0.582004	-0.117495	0.506646	11.4904	11.4431	10.407	10.3295	10.9215	10.9682	10.2775	10.1322	11.2142	11.4727	10.3744	10.515	10.2745	10.3944	10.1526	10.0582	11.3036	11.2741	10.5925	10.4829	10.5167	10.5025	10.404	10.1892	10.9061	10.6935	10.4454	10.4216	10.7743	10.6836	10.1749	10.119	11.6654	11.6263	11.7493	11.7775
79095	C9orf16	5.14744e-05	3.96886e-05	1.09804	0.0151901	-0.343724	0.0365095	0.254871	1.13865	-0.415235	0.348888	-0.231771	0.919286	10.2064	10.0021	8.71768	9.29476	10.5378	10.6584	10.5754	10.5905	9.68611	10.0023	10.181	10.1949	10.069	10.0901	10.0513	10.0348	10.0497	10.6658	9.99778	10.2079	9.86889	9.59811	8.64992	8.53979	9.48876	9.34015	9.83333	9.82605	10.1917	10.1042	9.79245	9.80567	10.068	9.8792	10.2204	10.1904
57597	BAHCC1	2.00719e-06	1.28632e-06	1.09736	0.294365	0.493893	0.226245	0.460693	0.565562	0.145866	0.726061	0.198637	0.99939	10.4709	10.444	9.2687	9.45142	9.89912	9.97092	9.61521	9.6661	10.7006	10.6926	10.1704	10.235	10.7758	10.7185	10.655	10.3868	10.6318	9.91289	9.78347	9.83981	10.6421	10.3873	9.93963	9.95864	10.1954	10.1168	10.0866	9.93375	10.4957	10.6812	9.80372	9.9211	9.89358	10.2537	9.85605	9.89399
57827	C6orf47	6.86853e-10	2.19187e-10	1.09672	0.218416	0.228719	0.165739	0.453181	0.563824	0.105988	0.0351667	0.0122585	0.343967	10.9637	11.0103	9.83491	9.9457	11.1299	11.0942	10.8642	10.9231	10.6336	10.8078	10.4194	10.5645	10.4321	10.4033	10.3529	10.151	11.1141	11.1325	10.689	10.6512	10.3909	10.4703	9.84116	9.89239	10.4977	10.6011	10.4166	10.4702	10.5365	10.5942	10.6215	10.4389	11.1816	11.1612	11.2047	11.1136
100287616	LOXL1-AS1	8.48208e-11	2.1615e-11	1.09626	-0.148713	-0.662619	-0.116251	-0.650306	-0.80832	-0.674388	-0.41094	-0.858587	-0.0477638	2.54086	2.11056	2.45891	0	2.20388	2.6997	2.56388	2.63712	6.04468	5.64933	6.33989	6.67936	6.76677	7.10018	7.0275	7.07195	1.83976	1.59687	2.07302	2.66423	6.22821	6.98995	7.38597	7.44882	4.73392	5.81164	5.97215	5.92218	6.7559	6.39888	7.13551	6.84115	2.33235	2.48665	3.55762	2.97856
56666	PANX2	1.33549e-07	6.93791e-08	1.09571	1.13171	0.206049	-0.204817	1.2147	0.686925	0.529375	0.887598	0.446156	0.994766	7.45206	6.94597	5.85123	6.35538	7.99592	8.15126	7.21143	6.67232	7.37794	7.71049	7.43094	7.24539	6.11185	5.82215	6.14177	6.20186	7.79755	7.15146	6.1266	6.39302	7.76568	7.30298	7.02037	6.67444	5.24436	5.154	3.94328	5.39633	7.10589	7.22843	6.42546	6.13367	7.34329	7.42679	6.85387	7.02389
4688	NCF2	1.33193e-14	1.09007e-15	1.09213	1.52071	0.395575	-0.105626	0.529239	-0.0260668	0.00470257	-0.311646	-0.613161	-0.104976	10.3926	10.5014	9.47095	9.23875	10.8814	10.6358	9.27854	9.19723	7.16599	7.52907	7.15682	6.74709	7.78402	7.74312	7.68513	8.05327	9.42525	9.6089	8.98774	8.98793	8.29556	8.25237	8.31156	8.2885	8.10752	8.46737	8.1582	8.40728	7.83642	7.48878	7.84967	8.09881	10.8217	10.3683	11.2485	11.1678
10518	CIB2	1.15496e-09	3.88137e-10	1.09198	0.0578203	-0.463345	0.0797911	0.439796	0.252982	0.00648212	0.230057	-0.124292	0.0285912	9.09698	9.03817	7.85694	8.09425	9.05233	8.7783	8.93771	8.77728	8.49514	8.7948	9.15051	9.06612	8.9408	8.98181	8.92061	8.84242	8.5358	9.00909	8.33255	8.33274	8.9625	8.70609	8.52406	8.63858	9.15042	9.32177	9.31644	9.14278	8.78627	8.62432	8.2978	8.65267	7.51774	7.09574	7.58437	7.2777
10567	RABAC1	1.10343e-09	3.68776e-10	1.09171	0.556382	0.41127	0.148419	0.879598	0.630968	-0.355029	0.704813	0.102421	0.209597	10.8698	10.6577	9.68762	9.65645	10.7625	10.6782	10.1822	10.1457	10.6075	10.7296	10.1837	10.3308	10.3087	10.1553	10.0954	10.0717	10.9176	11.2775	10.1584	10.2776	10.3399	9.94525	9.57535	9.44789	9.56482	9.62394	9.95027	9.94855	10.5113	10.5792	9.76495	9.91589	10.7319	10.804	10.6352	10.6959
863	CBFA2T3	4.26172e-10	1.30004e-10	1.09163	-0.49392	-0.732507	0.0325356	-0.0706384	-0.295967	-0.784345	-0.299691	0.359829	0.109375	2.6544	3.03026	1.87395	1.62746	0.237273	0.672158	0	1.89727	3.7994	3.66852	4.01508	4.91786	5.1118	6.00489	5.45584	5.59578	3.64137	4.18183	3.94426	4.02022	4.73715	5.01664	5.00406	5.34167	2.08786	2.02129	2.62135	3.05648	5.23572	5.24707	5.81402	5.26814	1.31354	0	0.59388	0
5999	RGS4	2.25318e-13	2.78777e-14	1.091	0.568778	0.138179	0.234458	0.893507	-0.283783	-0.401807	0.327885	-0.224634	-0.635666	6.04385	5.98606	5.26626	4.58165	6.91675	6.16934	5.58095	6.36759	5.58668	6.19247	5.67324	5.82954	6.75483	6.19247	6.1973	6.28108	6.78925	6.25508	5.54931	5.70801	6.72391	6.28871	6.90205	6.67814	8.49765	8.23803	8.87007	8.66923	6.42426	6.18893	6.06476	5.89266	1.31354	2.00123	1.59388	2.17015
79628	SH3TC2	1.67039e-11	3.5405e-12	1.08992	0.87526	0.763553	0.648393	1.0668	0.181726	0.323652	0.300057	-0.739559	-0.974258	7.71488	8.12087	6.639	7.01691	8.54196	8.62041	7.70294	7.70891	6.76693	6.9761	6.12013	6.09579	5.59532	5.75344	5.11405	4.93793	7.75151	8.11677	6.93717	6.79752	6.46145	6.285	6.21838	6.16462	7.20819	7.15261	6.9612	6.75229	6.46869	6.26776	6.03068	6.10566	5.43165	4.84762	6.26631	5.49208
92305	TMEM129	5.39953e-06	3.66264e-06	1.08858	0.197163	-0.18674	0.040947	0.356877	1.12686	0.119604	0.154217	0.283994	0.747967	11.146	10.9457	9.83296	10.0816	11.1811	11.1028	10.982	10.9076	11.0423	11.0811	11.0849	11.4119	11.1198	11.0603	11.0529	11.0453	11.2503	11.3228	10.8793	10.98	11.2076	11.1378	10.1081	9.98362	10.4986	10.5859	10.3063	10.539	10.9319	10.9252	10.8384	10.7103	11.344	11.4841	11.1568	11.1034
79094	CHAC1	6.81704e-10	2.17239e-10	1.08852	1.17032	0.457714	0.394238	1.70219	0.438915	-0.251275	0.600119	-0.622939	-0.496032	10.4536	10.3886	9.38649	9.27868	10.6689	10.5986	9.33794	9.58892	9.19005	9.22968	9.14413	8.36017	10.1472	10.2107	9.93749	9.63192	10.1483	10.4242	8.50028	8.66785	9.23265	9.76867	9.14204	8.98145	7.66192	7.63457	7.9612	7.83784	10.0482	9.64815	9.19284	9.30331	8.45947	8.60398	9.39235	8.91698
8106	PABPN1	0.00060546	0.000522887	1.08787	0.683661	0.238695	0.760838	-0.441411	0.642312	-0.0424404	1.00135	-0.419035	1.00384	12.2074	12.2137	11.1206	11.1248	12.3051	12.4119	11.7991	11.5506	12.5177	11.5776	11.7496	11.8682	12.6823	12.6411	11.9639	11.8377	12.3851	11.6953	12.4936	12.4696	11.6869	12.5643	11.5421	11.4245	11.5799	11.4903	11.622	11.5331	12.5558	12.467	11.5212	11.4989	11.5545	11.5216	11.5264	12.3878
728743	LOC728743	1.8533e-07	9.88626e-08	1.0875	0.740751	0.64284	-0.125888	1.4804	0.456059	0.389577	0.74023	0.0647821	0.50846	8.28904	8.14818	7.13811	7.12411	7.2461	7.31774	6.80103	6.28132	8.20674	8.65991	7.81832	7.76266	7.87336	7.85464	8.06823	7.91155	8.20619	8.82087	7.05191	7.01435	8.05245	7.622	7.33772	7.42462	6.93915	7.45815	6.52824	7.08991	7.94243	7.90656	7.03779	7.33075	7.98981	8.0502	7.89638	8.01407
137075	CLDN23	2.67933e-08	1.21615e-08	1.08663	0.736774	0.607889	-0.028326	0.99173	-0.221775	-0.462642	0.674554	0.0927	0.111191	9.42499	9.23756	8.14073	8.34856	9.38025	9.29034	8.51775	8.67929	9.39583	9.46879	8.87378	8.77506	8.70957	8.49593	8.66888	8.59327	9.65575	9.73167	8.66733	8.73663	8.6452	8.31697	8.67848	8.72724	8.54133	8.19372	8.9573	8.70304	9.09771	9.16789	8.44882	8.46767	8.69794	8.76121	8.52509	8.74866
1285	COL4A3	1.77992e-07	9.46408e-08	1.0863	0.895931	-0.0652847	0.212009	-0.0652485	-0.374847	0.334311	-0.122173	0.0614309	0.0488791	5.60923	5.22408	4.74513	3.91557	4.09842	4.09475	4.91907	1.48223	6.70798	6.70549	6.92447	6.61957	7.3815	7.70275	7.30365	7.35658	5.89624	5.33834	5.53269	5.83238	5.96776	6.28968	6.9048	6.10233	4.24503	5.10784	4.92732	3.75692	9.3605	9.29444	9.37823	9.52106	7.57965	7.94672	7.71621	7.6873
26232	FBXO2	2.68625e-07	1.47932e-07	1.08592	0.284763	0.245427	0.394321	0.950614	0.819874	0.467303	0.399996	0.813761	0.451822	10.9956	10.7029	9.631	9.89565	10.8527	10.757	10.6244	10.4158	11.4482	11.3578	11.1474	11.1678	11.4436	11.1025	10.8366	10.9208	11.3558	11.5302	10.4553	10.5294	12.2169	11.8024	11.2775	11.1021	10.4315	11.0209	10.0494	10.4683	11.3038	11.333	10.9636	10.8732	10.7757	11.2376	10.2783	10.1074
3105	HLA-A	1.26866e-17	2.74984e-19	1.08354	0.828574	1.86635	0.101498	1.32961	0.0391693	-0.292032	1.31082	-0.31119	-0.27672	15.234	15.2179	14.1388	14.1459	15.8598	15.7775	15.0127	14.9674	13.2905	13.8781	11.746	11.6899	12.88	12.8606	12.7926	12.745	15.5628	15.7625	14.3233	14.3428	11.54	11.4867	11.5374	11.411	11.9797	11.823	12.1652	12.2216	13.4794	12.932	11.8733	11.9165	14.8545	14.6892	15.081	15.0851
9683	N4BP1	8.96849e-16	4.50145e-17	1.08229	0.707304	1.15413	-0.0246315	0.955938	0.026741	0.340002	0.709866	0.0908775	0.294576	12.5057	12.4779	11.4017	11.4173	12.3314	12.2349	11.5355	11.6162	12.1387	12.2914	11.0584	11.0635	11.0687	10.9949	11.0722	11.0406	12.252	12.1954	11.235	11.3005	11.2336	11.2402	11.239	11.1813	11.3715	11.475	11.0325	11.134	12.0122	11.9551	11.3082	11.2394	11.6734	11.6712	11.6798	11.483
2286	FKBP2	5.61594e-07	3.28482e-07	1.0806	0.120248	-0.145293	0.192055	0.251284	0.906771	0.145517	0.106602	0.21019	0.311653	11.3396	11.1497	10.0363	10.2917	11.5475	11.4754	11.4048	11.3776	11.0654	11.0819	11.0804	11.3576	10.6908	10.6413	10.5381	10.4098	11.3882	11.6219	11.2847	11.2228	10.8216	10.6846	9.89005	9.80264	10.4957	10.6864	10.4641	10.427	10.7307	10.6962	10.6471	10.5667	11.1002	11.0231	10.8352	10.8677
651746	ANKRD33B	2.24661e-09	8.08434e-10	1.07933	0.881198	1.08631	-0.235904	0.250842	-0.506654	0.137037	0.316813	-1.05507	0.516244	8.46169	8.69715	7.17468	7.82549	8.76309	8.49732	7.74899	7.74902	9.49398	9.93386	8.41684	8.83837	9.06988	8.94407	9.1829	9.30285	7.64462	7.58745	7.37643	7.35396	8.31219	8.83874	9.22423	8.94002	9.00679	8.7298	8.78458	8.67793	9.17545	9.23142	8.88126	8.89198	7.11874	7.26926	8.48516	8.01299
11119	BTN3A1	6.87563e-14	7.07785e-15	1.07895	0.6394	1.14421	0.0171537	1.04449	0.0862198	0.0513344	0.867485	-0.51458	0.0110016	10.21	10.4347	9.18249	9.30431	10.2236	10.2736	9.64	9.57841	9.67397	9.94406	8.61049	8.71911	8.80402	8.85816	8.8473	8.78058	10.6495	10.5684	9.55837	9.57055	8.40144	8.82396	8.38974	8.66322	8.43375	8.25957	8.37278	8.21787	9.8299	9.61549	8.95236	8.75806	9.79003	9.50239	10.1697	10.1519
115701	ALPK2	2.87476e-14	2.63397e-15	1.07852	0.253308	0.19038	0.200089	1.056	-0.306265	0.441573	0.158142	-1.09165	0.152655	9.00102	9.16535	8.02115	7.98817	6.06805	6.3864	6.29568	5.65216	8.43101	8.82608	8.59702	8.27931	8.29771	8.29548	8.22071	7.9723	8.81823	8.99015	8.01163	7.68475	8.3925	8.42831	8.78133	8.65201	8.06437	8.22276	7.76504	7.63894	8.92093	8.53395	8.63326	8.50534	10.8436	10.4806	11.7702	11.7373
10046	MAMLD1	7.95222e-13	1.16538e-13	1.07832	1.04882	0.305224	0.396375	0.399183	0.253434	-0.266413	0.196076	-1.09316	-0.478593	5.47032	5.49721	4.42853	4.38234	4.36656	4.5548	3.34149	3.48223	6.03339	6.35395	5.97991	5.79698	6.93407	6.82193	6.48558	6.47767	5.17984	5.18183	4.66932	4.89398	6.88865	6.24885	6.59545	6.03518	7.97254	7.30206	8.14361	7.66381	6.42947	6.6584	6.67752	6.01819	4.48346	4.45189	5.73343	5.38824
7133	TNFRSF1B	5.76668e-11	1.40591e-11	1.07819	0.788548	1.38843	-0.0807133	0.833534	-0.14984	0.0463047	0.968081	-0.347981	0.121579	10.0262	10.0299	8.74115	9.15851	9.77916	9.90281	9.10525	8.99962	7.0034	7.15073	5.64771	5.72955	4.93613	6.03251	5.12472	6.00535	9.42489	9.61354	8.68933	8.68203	6.21502	5.49695	6.21838	5.79328	5.94085	5.87927	5.15533	6.57218	6.62405	6.17178	5.85355	5.00612	7.43421	7.31435	7.80937	7.63515
145376	PPP1R36	0.00322309	0.00294117	1.07651	1.3957	1.00518	0.0803165	0.898796	-0.063004	0.223117	-0.409647	0.529849	-0.885608	4.24666	3.95063	3.6813	2.36298	4.4038	3.62635	2.75652	2.48223	4.45007	4.35297	3.86361	2.92908	4.51729	4.38368	4.1471	4.59324	3.04011	4.64126	3.22502	2.65876	4.70032	4.27568	4.54722	4.55479	4.48017	4.91508	4.25013	4.6989	4.87551	4.24049	4.39899	5.53631	4.12016	4.63508	3.89778	3.79776
54620	FBXL19	6.87813e-06	4.73069e-06	1.07644	0.455854	0.271864	0.0861731	0.357565	0.559378	0.0047245	0.420901	-0.0550632	0.674048	11.4399	11.375	10.1937	10.4683	11.5198	11.5174	11.0382	11.0874	11.4539	11.3763	11.0806	11.2059	11.3586	11.2406	11.305	11.1219	11.4916	11.2522	10.982	11.0467	11.3181	11.1497	10.8054	10.5437	11.1963	11.2195	11.2653	11.1411	11.4063	11.5103	11.1045	10.9703	11.4042	11.4502	11.4588	11.5058
105370681	LINC02323	4.67396e-05	3.58167e-05	1.07638	-0.415028	0.15957	1.41067	0.838131	0.189122	-1.74494	0.445056	0.829236	-1.35907	4.90233	4.67308	3.47326	3.94939	5.2485	4.68115	5.61451	5.1452	4.34601	5.28961	5.15106	4.16542	2.98679	2.82495	0	2.9904	5.04194	5.43481	4.6606	4.13989	3.66169	3.07881	3.12152	3.24073	3.20333	3.10875	4.79128	5.01068	3.98468	4.11983	4.10353	3.11087	3.06843	2.35408	2.17884	1.58519
5069	PAPPA	3.23948e-10	9.54861e-11	1.07501	0.490655	0.60977	0.491424	0.279879	-0.431913	0.298656	0.0859461	0.0695133	0.676283	6.97181	6.95855	5.96141	5.81893	5.33741	5.3256	4.61451	5.06719	6.58668	6.7879	6.17533	5.97971	6.84247	6.95781	6.57478	6.24266	6.10875	5.68857	5.77001	5.46755	6.79841	6.79511	7.29589	7.16145	7.28485	7.2485	6.71707	7.21898	7.60525	7.91753	7.49585	7.85504	7.565	8.23539	8.01355	7.6478
29950	SERTAD1	1.09122e-08	4.55185e-09	1.07494	0.535389	0.908294	0.208282	0.866754	0.332009	0.368449	0.574342	0.176126	0.678869	9.68668	9.50913	8.35776	8.68815	9.80871	9.76247	9.3371	9.16331	9.5529	9.84035	8.62744	8.94923	8.72356	8.44574	8.41487	8.33786	9.7605	10.068	9.02899	9.06603	8.77092	8.72508	8.43138	8.40061	9.18852	8.92918	8.62041	8.76039	8.97339	8.94999	8.28072	8.49398	9.37663	9.53702	9.2141	9.3473
1800	DPEP1	1.28907e-10	3.43697e-11	1.07432	0.202033	-1.01934	0.3455	0.590609	0.563448	-0.443159	-0.0511804	0.339649	-0.889891	5.1569	4.62952	3.33338	4.3044	5.1308	4.27702	4.88581	4.11794	6.22065	7.17585	7.85971	7.57547	5.38248	4.9958	4.21072	5.47656	4.6819	4.8448	4.38302	3.96246	4.6766	4.88342	3.87046	4.56266	6.867	7.08416	7.39585	7.44163	5.46539	4.30886	5.68849	4.18812	0	0.679297	0	0
202559	KHDRBS2	2.04826e-13	2.48437e-14	1.0743	-0.227429	-0.560956	0.350287	-1.91145	0.15517	-0.387571	-0.166519	0.156066	0.423588	0.654401	1.49421	0	0	1.23727	2.13159	2.34149	1.48223	5.98087	6.4494	6.48069	7.07149	6.75164	6.35975	6.22402	6.1868	0.981897	0	2.33868	2.46612	5.70383	6.15695	6.2508	5.29963	5.20333	5.06568	5.66575	5.37841	6.01501	6.27438	6.2043	6.41812	4.48239	5.20286	4.52114	4.85198
8986	RPS6KA4	1.87674e-07	1.00219e-07	1.07374	0.445299	0.452861	0.0149193	0.375521	0.505456	0.10703	0.344311	-0.194184	0.466501	10.8513	10.8356	9.59652	9.94293	10.9444	10.8888	10.3783	10.5643	10.2606	10.388	9.79352	9.94937	9.97842	10.0916	10.0837	9.95649	10.6668	10.6233	10.2847	10.2544	9.99518	9.95001	9.50869	9.42559	10.2602	10.3068	10.1545	10.1985	10.2095	10.0828	9.81953	9.78411	10.4499	10.4357	10.6149	10.659
7007	TECTA	0.00209996	0.00189252	1.07265	0.461878	0.61903	-0.463188	0.713906	0.465207	-0.104034	1.02158	-0.0463266	0.574472	4.20899	4.40065	3.37744	3.08689	4.34101	4.23089	3.84399	3.80416	5.03387	5.0098	4.5546	4.25101	4.57038	5.44755	5.65786	5.28644	4.90503	4.58176	4.25428	3.8047	4.73346	4.95581	4.93316	3.8257	4.8677	4.44755	5.14491	4.37841	5.67926	5.4227	4.10353	4.95526	4.69207	3.55862	4.08573	4.25761
127733	UBXN10	0.000977683	0.000859411	1.07215	0.141618	-0.209127	-0.383577	-0.248133	0.0687766	-0.966552	0.15196	-0.30888	-0.544208	5.40929	4.69584	2.87395	5.08689	5.28167	5.76585	5.82261	4.94166	3.84521	4.89829	5.23267	3.92908	6.32412	6.51483	6.96363	6.64248	4.80133	4.59687	5.2971	4.59736	5.83272	5.98901	6.12152	5.56266	6.23986	6.06568	6.93424	7.30441	5.35665	6.01577	5.52674	5.54176	5.13218	4.92722	5.06961	5.60756
254102	EHBP1L1	4.15819e-08	1.95839e-08	1.0711	0.195171	-0.251678	-0.0462704	0.195396	0.449984	-0.0856075	0.127218	-0.0404911	0.0835791	11.0245	11.1632	10.0497	9.99579	10.634	10.6638	10.5771	10.3304	9.1571	9.32529	9.36482	9.62094	9.57563	9.85804	9.78017	9.74604	10.712	10.2401	10.3342	10.2271	9.89183	9.84311	9.34382	9.49115	10.1484	10.0047	10.231	10.0933	10.2974	10.2399	10.2463	10.0366	10.9993	11.0154	11.0231	11.0725
117166	WFIKKN1	7.42248e-07	4.43545e-07	1.07081	0.367475	-0.241083	-1.00849	0.622571	-0.350595	-0.853796	-0.0945773	-0.204313	1.20684	5.13013	4.64216	2.87395	4.75674	3.87419	2.60541	2.84738	2.89727	5.4856	5.44002	5.53384	5.87394	3.84247	4.09744	5.09202	4.86487	5.02883	6.01708	4.65293	5.14784	5.49732	4.91789	5.39454	5.72186	4.76919	4.50026	4.94328	6.03376	5.68148	5.59676	5.78471	5.68268	1.31354	2.26426	1.59388	2.39254
54922	RASIP1	0.00203442	0.00183202	1.07077	1.55883	-0.637567	0.525415	0.666553	-0.250545	0.620254	-0.284995	0.00305223	1.14011	4.84423	4.80818	4.87395	2.63692	4.25964	3.26671	2.92645	1.48223	4.09314	4.18686	4.59042	4.9647	5.85374	5.4904	5.33548	4.95783	4.88879	4.98919	4.63413	3.91074	4.69163	3.61315	4.12152	4.68434	4.94584	4.77618	4.14491	4.33659	3.76072	3.7239	4.03642	4.01819	4.88461	4.57885	5.12884	4.32851
8548	BLZF1	3.49385e-15	2.23392e-16	1.07027	0.604733	1.60301	0.276894	1.29349	-0.295682	-0.00361252	0.828614	0.0727987	-0.223303	11.8794	11.7574	10.8137	10.6826	11.5371	11.4394	10.7737	10.9934	11.2857	11.5151	9.87463	9.72021	9.51263	9.57293	9.18833	9.34345	11.8188	11.7286	10.507	10.4534	9.5722	9.63742	9.87562	9.92536	9.93091	9.88081	9.85299	9.96595	10.904	10.7414	9.96227	10.0259	10.408	10.227	10.2923	10.1971
629	CFB	1.10473e-15	5.77793e-17	1.06999	0.453928	0.867816	-0.484402	0.404615	-0.821836	-0.306482	0.605403	-0.799566	-1.21007	13.0198	13.1862	12.0402	12.0259	13.2272	13.2713	12.8639	12.7267	10.9678	11.6003	10.4377	10.3949	8.23053	8.49977	8.91383	8.78528	13.0239	13.1504	12.6805	12.6845	8.13882	8.46675	9.2545	8.99474	9.4439	9.41536	9.59575	9.87647	11.2587	10.5552	10.4254	10.1777	8.74527	8.12482	9.30739	9.16183
54854	FAM83E	3.16521e-11	7.17637e-12	1.06833	-0.012579	-0.724099	0.0105476	0.651947	-1.32774	-0.562997	-0.0997	-0.527356	-0.479584	8.50693	8.52454	7.33645	7.55836	9.15005	9.55075	9.66578	9.06017	6.82268	7.62976	7.76771	8.13293	4.72396	5.06775	4.85494	4.91568	8.79915	8.67665	8.00451	8.16739	3.96506	2.91757	4.88233	4.65577	5.25357	5.11669	5.49991	5.99634	6.44123	5.41388	6.33322	5.7213	5.07664	4.95542	5.41388	5.67289
25807	RHBDD3	1.5784e-05	1.13929e-05	1.06788	0.314804	-0.0126219	-0.0214615	0.470654	0.72993	-0.236563	0.351788	-0.185013	0.448762	9.76768	9.72739	8.65666	8.70266	9.62415	9.85437	9.50244	9.34648	9.70162	9.71196	9.5149	9.92393	9.4604	9.61679	9.65877	9.46134	9.79945	9.88841	9.31751	9.42904	9.50837	9.30691	8.76705	8.58837	9.32117	9.11584	9.46184	9.4483	9.62389	9.66207	9.23084	9.35154	9.53164	9.51225	9.65779	9.75613
2321	FLT1	7.25632e-15	5.32161e-16	1.06678	0.520221	-0.409682	-0.208268	0.725627	-0.310469	-0.0421019	-0.137134	1.63912	-0.430323	5.79463	5.67743	4.09634	5.24217	1.93771	0	0	0.89727	7.07563	7.68961	7.61843	7.96617	8.34516	8.33507	8.67015	8.42662	4.43359	4.68433	3.79413	3.87254	7.74699	8.08811	8.18041	8.27562	8.3812	8.1061	8.34927	8.22223	9.36201	9.0763	9.30884	9.40373	2.01398	1.26426	0	0
10544	PROCR	1.05724e-11	2.12123e-12	1.06589	0.721448	0.56667	-0.00152397	1.0902	0.0156288	-0.070652	0.297522	-0.143561	-0.35424	11.724	11.642	10.5065	10.7277	11.2089	11.2023	10.3988	10.5695	10.556	10.8299	10.0607	10.1918	10.1612	9.97969	9.99629	10.1476	11.8114	12.1412	10.8416	10.9306	9.78294	9.90739	9.75774	9.90132	9.97282	9.87658	9.9682	10.0225	10.8058	10.5977	10.406	10.4024	10.5274	10.249	10.577	10.4864
1032	CDKN2D	1.0737e-08	4.46712e-09	1.06434	0.461051	0.537676	0.453055	0.800047	0.33218	0.74899	0.51056	0.148883	0.475527	8.20835	8.23563	7.2121	7.10319	7.63365	7.41138	7.09637	7.02655	7.46629	7.77238	6.98267	7.18065	7.38277	6.85047	6.91527	6.41186	8.36365	8.16672	7.5499	7.38038	7.01493	6.7033	6.9116	6.14227	7.6201	7.52113	6.63258	7.01068	7.71555	7.68853	6.98395	7.39902	9.05098	8.86013	8.7638	8.84954
89887	ZNF628	1.87315e-06	1.19515e-06	1.06287	0.627365	0.811935	0.276959	1.03325	0.38345	0.0641355	1.10029	0.151178	0.959137	8.47151	8.27717	7.16888	7.45407	8.40863	8.43269	7.92478	7.66181	8.31619	8.17486	7.02973	7.83744	7.90172	7.75647	7.75632	7.34795	8.68395	8.76792	7.6866	7.69876	7.96691	7.55586	7.45144	7.30443	7.70086	7.756	7.54418	7.7844	7.96987	7.86275	6.62138	7.01066	7.84622	8.08444	7.70502	7.92329
386597	RNF144A-AS1	1.30894e-07	6.78739e-08	1.0628	1.02124	1.55852	0.159948	0.638479	-0.0701437	0.243519	1.27809	-0.0535879	0.573145	5.7558	5.99821	5.20187	4.42654	5.70504	5.41156	3.90383	5.17029	5.99124	6.09184	4.71502	4.25101	7.55557	7.22588	7.22698	7.23458	6.5137	6.27671	5.80291	5.71054	6.03672	5.8766	5.58401	6.4696	6.97181	6.81246	6.58968	6.70755	6.97815	6.92407	5.51152	5.83451	6.4468	6.45596	6.41674	6.5932
11074	TRIM31	1.55671e-16	5.63363e-18	1.06255	0.444232	0.63922	0.236123	1.01001	-0.27161	-0.018424	0.0213289	0.745058	-0.503774	10.8446	10.854	9.80833	9.76515	11.6567	11.6499	11.2417	11.1764	10.6464	10.9174	10.2537	10.0316	4.28815	4.18815	4.57244	3.43161	11.7387	11.9822	10.8425	10.8584	8.11904	7.99894	8.53227	8.12894	8.48406	8.84784	8.74105	8.6277	7.26395	6.34367	6.98674	6.57822	4.76581	4.88224	4.3541	3.80384
7447	VSNL1	1.24005e-09	4.20221e-10	1.06176	-0.399579	0.369423	-0.257679	0.802484	-0.519343	0.454365	0.293435	1.62186	-0.437129	8.55403	8.04202	7.05717	7.41536	7.78468	7.6243	7.96435	8.24378	5.23753	4.09093	3.74724	4.84237	4.03951	3.15077	4.23719	3.46845	7.74049	7.55107	6.84876	6.83783	2.4053	3.54276	3.12152	3.86523	5.01333	4.77618	4.73683	4.14395	4.68149	4.8423	3.81402	5.12289	4.73285	4.76676	2.76381	3.49208
100288846	LOC100288846	0.00234833	0.00212446	1.06165	-0.561428	-0.200928	0.14412	-0.910935	0.742257	-0.289988	0.0362062	0.0474648	-0.833096	5.21543	5.14445	4.45047	3.78612	6.12551	5.55771	6.18008	6.62599	5.7224	5.88018	5.78971	6.21473	5.19792	5.25756	5.12043	5.04681	5.54669	3.79273	5.50797	5.65332	4.95038	5.39879	4.29782	4.56683	4.91322	4.21493	4.01753	5.69059	5.10748	4.92859	4.95512	5.00853	4.39718	4.17115	4.16738	4.30602
5308	PITX2	3.93334e-13	5.29894e-14	1.06093	-2.34606	-0.716254	-0.145372	-0.012516	0.303132	-0.103162	0.199512	-0.101452	0.308292	3.17796	4.03026	1.87395	3.21242	0	2.13159	3.34149	3.48223	8.75016	8.73099	9.39856	9.51509	8.29116	8.33744	8.56322	8.35612	8.39129	8.2966	8.39927	8.31365	8.00097	8.07059	7.47712	7.98818	9.36476	9.32923	9.25786	9.64245	8.35114	8.38877	8.15102	8.18987	7.3374	7.34231	7.33897	7.54365
23109	DDN	0.00218143	0.00196831	1.0609	-0.0844567	0.26957	-0.0710416	0.0471144	-0.233803	-0.43188	0.216911	0.28001	0.242274	5.21563	5.56745	4.33338	4.3279	3.77208	3.84208	4.56388	3.2192	5.76371	5.06056	5.35605	4.92908	5.03951	4.37317	4.84815	4.70661	5.19364	5.88227	5.45667	5.52501	5.58074	4.92127	5.61487	5.35475	4.88025	4.85418	5.29378	5.30441	4.67145	4.95171	3.96603	5.22331	4.19618	4.74194	4.40059	3.97751
113451	AZIN2	2.35945e-05	1.7456e-05	1.06069	0.193055	0.65779	0.304934	0.616554	0.793159	0.825897	0.951106	0.547969	0.619047	6.78681	6.09206	5.37265	5.38484	5.94923	5.7911	5.93338	5.42083	7.20849	7.38055	6.93839	6.33507	7.04802	6.79256	6.6542	6.57651	5.41439	6.31112	5.12169	5.3707	6.67832	6.37868	5.87631	5.59437	6.16681	6.89337	5.21918	6.1892	7.76568	7.5195	6.54601	6.83695	5.61465	5.90812	5.51671	4.91012
26137	ZBTB20	7.87248e-08	3.91761e-08	1.06063	0.815335	1.53743	0.18335	0.721417	-0.677022	0.304141	0.700913	-0.285493	0.590707	10.4306	10.4606	8.95824	9.81163	10.3529	9.88794	8.98672	9.62343	10.116	10.306	8.67583	8.67136	8.38256	8.92521	8.36321	8.57786	9.36873	8.78381	8.35079	8.35892	8.72756	9.07235	9.57514	9.57881	10.8513	10.177	10.3269	10.0931	9.38905	9.64972	8.75784	8.87911	8.81114	8.77265	9.08482	9.06997
114783	LMTK3	0.000103143	8.24221e-05	1.05959	0.174453	0.255386	0.143862	0.358382	0.667664	0.0782261	0.624576	-0.0439024	0.731123	9.86225	9.81844	8.63718	8.92433	9.29184	9.67604	9.37152	9.24746	9.91894	9.87713	9.53349	9.7518	9.98381	9.73297	9.79677	9.63229	9.73492	9.49616	9.27613	9.23819	9.84914	9.41938	9.13606	8.79713	9.50671	9.51186	9.44293	9.41919	9.87897	9.69695	9.2049	9.12187	9.85548	9.86605	9.8571	9.95224
284004	HEXDC	1.36703e-06	8.52736e-07	1.05918	0.490066	0.808294	0.289005	0.610615	0.628195	0.198541	0.8853	-0.0380249	0.808353	8.87937	8.93468	7.81491	7.88078	8.77998	9.14279	8.64275	8.29988	8.96561	9.03659	8.15823	8.22738	8.97869	8.75569	8.43808	8.71829	9.13138	9.09553	8.44413	8.56154	8.91365	8.56025	8.27353	7.94398	8.68271	8.81955	8.59815	8.50702	8.63903	8.56556	7.74735	7.68664	8.28975	8.48287	8.1758	8.67286
79792	GSDMD	2.52822e-12	4.27932e-13	1.05904	0.274117	0.570588	0.0655136	0.806525	0.669973	-0.134819	0.659479	-0.0160923	0.0967541	10.3699	10.5142	9.46169	9.30433	10.4204	10.5306	10.2561	10.1467	10.4871	10.825	10.1007	10.0702	9.53995	9.54478	9.50056	9.45315	10.8914	10.9708	10.1076	10.1415	9.21098	9.26394	8.50701	8.62796	9.63958	9.6387	9.70751	9.84041	10.41	10.1219	9.61308	9.59987	9.60708	9.5053	9.54147	9.60309
8809	IL18R1	8.95847e-07	5.426e-07	1.05809	0.765193	1.14341	0.864754	0.729029	-0.186657	-0.00534868	0.845962	0.29275	0.990225	5.73449	5.84406	4.31135	5.15102	6.40691	6.362	5.51141	5.72712	7.43537	6.96842	5.96551	6.15147	5.41139	5.20559	4.49497	4.3925	6.72121	5.8448	5.71284	5.39511	4.68204	5.39613	5.54779	4.9037	4.88873	3.24225	4.52824	3.61343	7.00528	6.99841	6.20888	6.10288	5.08818	4.88224	4.73512	4.64979
9294	S1PR2	6.84491e-10	2.18346e-10	1.05785	0.869669	0.91604	0.141616	0.47324	0.468045	-0.1041	0.555555	-0.0840301	0.542333	7.86277	7.98118	6.80665	6.92159	7.2118	7.41389	6.8561	6.03026	7.41319	7.67902	6.51343	6.7467	7.67224	7.84644	7.54605	7.68939	8.28243	8.4739	7.89831	7.91155	7.56517	7.18565	6.80958	7.00516	6.85581	6.9638	6.93424	7.09357	8.16444	8.0161	7.68302	7.38642	9.26362	9.29701	9.3071	9.42159
90589	ZNF625	0.000502652	0.000430161	1.05782	0.220181	0.748567	-0.400606	-0.704765	0.26441	0.68377	0.0992441	-0.222522	1.30214	4.92478	5.1193	3.1244	4.80405	4.06622	4.77107	3.56388	4.83304	6.58402	6.9936	6.25208	5.82841	5.19725	5.4269	5.57226	5.85311	4.38321	4.79327	5.18062	5.40539	5.26582	5.2864	5.29578	4.72761	6.40322	6.25469	4.94472	6.34565	5.83241	5.93635	5.92752	5.64275	5.28933	5.36833	5.40184	5.70087
81628	TSC22D4	2.43354e-08	1.09494e-08	1.05698	0.374409	0.374575	0.183046	0.748849	0.724009	0.184212	0.522981	0.140937	0.55994	11.5249	11.4393	10.4494	10.4008	11.2773	11.3051	11.0509	10.7827	10.7056	10.876	10.444	10.3884	10.5385	10.4681	10.3077	10.3328	11.5224	11.5955	10.8374	10.7828	10.7632	10.4	9.99301	9.72217	10.294	10.3514	10.1534	10.1236	10.8194	10.874	10.4442	10.2033	11.4987	11.6612	11.4236	11.4544
9143	SYNGR3	7.77095e-09	3.14664e-09	1.05662	0.969481	0.0443001	0.0496106	0.492092	0.488734	0.732727	0.132196	-0.263893	0.582952	7.88482	8.00517	6.68986	7.08689	7.47329	7.40574	6.55094	6.38912	7.40965	7.22022	7.09491	7.44636	7.91267	7.75783	7.85101	7.72026	8.22311	8.45692	7.78764	7.90821	8.26904	8.18902	7.77496	7.70562	6.7883	7.3387	6.11321	6.54834	8.08516	8.03184	7.91089	7.94173	9.34512	9.14248	9.44094	9.57446
114789	SLC25A25	3.8403e-11	8.93532e-12	1.05565	0.425647	0.964222	0.194617	0.503103	0.56134	0.721249	0.47374	0.0491066	0.838403	10.9353	11.0037	9.8178	10.0099	10.5994	10.5829	10.1242	10.2068	10.5814	10.5781	9.567	9.664	9.70354	9.51785	9.48565	9.34649	10.8704	10.7084	10.3144	10.2581	9.82899	9.73065	9.33681	9.10015	10.6341	10.4921	9.85365	9.83009	9.91686	10.131	9.6787	9.42166	10.967	10.9306	10.9531	10.8462
7097	TLR2	1.2541e-09	4.25384e-10	1.05553	0.0900512	0.574442	0.57614	0.338128	0.204648	0.215447	0.314448	-0.0152826	0.12224	6.84751	6.95909	6.02369	5.67185	6.36656	6.62926	6.36386	6.45186	8.48606	8.57281	8.28342	7.62656	8.2343	7.91356	7.49475	7.50082	7.52106	7.21648	7.05084	7.01044	7.57611	7.37699	7.27578	7.26803	7.39042	7.63722	7.4688	7.12795	7.75796	8.02501	7.37655	7.77753	9.01526	8.96574	8.9975	9.01407
8334	HIST1H2AC	6.22452e-11	1.52907e-11	1.0553	0.612514	0.965116	0.129275	1.43142	0.247122	0.513362	1.10067	0.276862	-0.154988	9.5099	9.58809	8.61774	8.36966	9.88122	9.59778	9.34403	8.90995	7.87002	7.94914	6.98579	6.90313	5.65795	4.5117	5.10676	4.80435	9.87002	9.86497	8.5143	8.35784	6.23878	5.36579	5.5979	5.51243	6.50817	6.81502	6.40743	5.88904	7.25736	7.01057	6.57089	5.4957	8.56901	8.89406	8.41482	8.49452
338707	B4GALNT4	7.29981e-12	1.40209e-12	1.05499	0.845068	0.57671	0.215588	0.222977	0.456917	-0.0529118	0.631248	0.0255461	0.469445	8.60495	8.59412	7.53013	7.55896	9.31613	9.5195	8.91203	8.23346	10.156	10.0734	9.43362	9.64233	11.0278	10.8107	10.7616	10.6457	9.02282	9.13201	8.8216	8.88728	10.7293	10.4996	10.1807	10.1343	9.98438	10.026	9.92504	10.1912	11.0482	11.1532	10.4512	10.4877	9.03275	9.31489	9.06776	9.22879
100996842	LOC100996842	5.00312e-05	3.85086e-05	1.0545	0.541613	0.31108	0.126179	1.27695	0.608663	-0.00744104	0.305868	0.495738	0.318902	6.90397	6.65171	5.92736	5.51931	6.37176	6.38452	5.58878	6.08428	6.72607	6.83663	6.22364	6.7169	5.96197	6.40949	6.06885	6.05025	7.50826	7.59089	6.38332	6.16194	6.70942	6.42036	5.64707	6.26538	5.81842	6.83445	6.12117	6.54659	5.80385	5.96556	5.70922	5.44845	6.00638	5.77482	5.39108	5.39864
51337	THEM6	2.24647e-07	1.21717e-07	1.05351	0.396071	0.412407	0.256365	0.443753	1.17561	0.463305	0.467361	0.425356	1.0633	10.3921	10.239	9.17544	9.34856	10.4635	10.3359	10.0479	9.95932	10.1398	10.0567	9.74905	9.62257	10.0824	9.89772	9.79791	9.66948	10.3683	10.5941	10.0218	10.0531	10.1898	9.85726	9.01634	8.67947	9.80904	10.2389	9.46904	9.6523	9.30058	9.6068	8.98484	8.98782	9.31054	9.44616	8.9819	8.92409
56121	PCDHB15	2.49353e-08	1.124e-08	1.05306	0.148378	-0.609553	-0.625193	-0.54555	-0.164071	-0.623159	-0.17307	-0.375118	-0.442861	2.97633	1.75724	0	2.62746	2.6967	1.83881	2.34149	1.89727	5.62657	5.22022	6.13681	5.92908	3.94435	4.64381	4.84815	4.9904	2.80132	3.59687	3.63413	3.85516	4.4053	4.30829	4.44345	4.59829	4.54729	5.23074	5.57555	5.4488	5.86684	5.54206	5.9295	5.82555	5.31354	5.70167	5.8227	5.94274
9674	KIAA0040	3.52595e-11	8.08218e-12	1.05256	0.509926	0.893967	0.0588112	1.05296	-0.225286	-0.27977	0.772142	0.000226974	-0.348261	10.0462	9.95127	8.87695	9.01537	10.3668	10.2303	9.9164	9.66085	10.6534	11.086	9.77773	10.1738	9.8282	9.66403	9.65612	9.71848	10.2668	10.2076	9.29111	9.07732	10.0692	10.0249	10.3168	10.2278	10.5968	10.7155	10.9552	10.9167	10.7944	10.5653	9.82027	9.99515	9.1422	9.08702	9.18193	9.04684
23503	ZFYVE26	4.01249e-12	7.16553e-13	1.05256	0.549888	1.14986	0.0695	0.838714	0.293587	0.345961	0.679172	0.191568	0.395151	11.9315	11.9507	10.7948	10.9823	11.6691	11.6015	10.9675	11.2033	11.8212	11.839	10.7069	10.6536	10.9759	10.9631	10.9487	10.8512	11.7577	11.5237	10.7692	10.8348	11.0105	10.935	10.6577	10.7006	11.3288	11.3876	11.01	11.0145	11.6889	11.7636	11.0477	11.0464	11.5984	11.8053	11.5673	11.4533
79041	TMEM38A	4.00793e-07	2.28508e-07	1.0523	0.691354	0.686666	0.212445	0.655318	0.848747	0.388581	0.186499	0.978123	0.77896	9.47869	9.36245	8.48181	8.25474	9.16874	9.02802	8.50393	8.31012	9.44988	9.16425	8.57026	8.67054	9.1215	8.72803	8.79041	8.63423	9.17967	9.0123	8.3115	8.56983	9.88686	9.65462	8.99892	8.84506	8.18525	8.73114	7.96473	8.1745	8.50443	8.49168	8.31055	8.31256	8.872	9.2484	8.04946	8.11469
8313	AXIN2	3.38214e-10	1.00469e-10	1.05167	0.908672	1.45912	0.393978	0.823936	0.70509	0.630239	0.564918	0.595536	0.828129	11.7153	11.6331	10.5187	10.7263	10.4331	10.3357	9.51312	9.43837	11.328	11.1076	9.70872	9.8086	10.857	10.5649	10.3134	10.3206	11.5076	11.4057	10.6408	10.6246	11.1167	10.707	10.2266	10.187	11.2849	11.5022	10.749	10.7776	10.6519	10.8801	10.2959	10.1063	10.6866	11.0902	10.2367	10.3491
126129	CPT1C	1.57824e-08	6.79127e-09	1.05005	0.209438	0.815226	0.278225	0.0807552	0.885733	0.520402	0.404835	0.555585	0.9598	4.11383	3.21667	4.01799	1.21242	1.45967	2.03766	3.07845	0	5.42897	4.88101	5.19791	3.48162	9.61038	9.38608	9.13794	9.30207	3.55265	4.09384	3.65673	3.82825	8.85895	8.28825	7.64861	7.72713	5.98649	6.46347	5.52824	5.88091	7.92147	7.97821	7.32709	7.76291	6.08119	6.49021	5.63263	5.8276
8541	PPFIA3	4.14417e-09	1.58321e-09	1.04984	-0.076292	0.418333	0.03405	0.157783	1.14425	0.999846	0.47851	0.514309	1.97591	8.35796	8.41416	7.31874	7.3537	8.27924	8.59672	8.45779	8.57075	6.85924	7.25518	6.39039	6.88737	7.38126	7.0644	7.2846	7.09296	7.76952	7.34336	7.22121	7.57611	7.0843	6.63894	5.71625	5.71848	7.10163	7.03527	5.85396	6.28325	6.63637	7.07372	6.57389	6.17919	6.31227	7.19154	6.21953	6.25567
105371743	LINC02001	3.21025e-06	2.11478e-06	1.04938	0.386361	0.171089	0.298969	0.365006	0.922024	0.624098	-0.0174313	0.581341	1.10646	6.78951	6.49628	5.80468	5.38234	6.40095	6.33664	6.04967	5.91519	6.3245	5.90625	5.893	5.99558	7.08772	6.6083	6.89314	6.20495	6.47599	6.49169	6.02431	6.21335	7.19861	7.07472	6.04559	6.38369	6.76599	6.91514	6.16051	6.27242	6.13244	6.27687	6.36031	6.08387	5.54236	5.86912	5.01706	5.23174
23780	APOL2	8.39317e-20	4.66884e-22	1.04881	0.383035	1.726	0.19638	0.68408	0.253473	0.268437	1.62369	0.201329	0.241709	12.5397	12.77	11.6113	11.6008	13.5968	13.6879	13.3019	13.2168	11.4574	11.7784	9.89281	9.89103	9.10458	9.06679	8.93192	8.84669	12.3925	12.4654	11.7535	11.7362	9.00271	9.09942	8.82817	8.76702	9.16969	9.29615	8.8028	9.12617	11.4692	11.1553	9.80811	9.56902	11.3024	11.2255	11.0802	11.045
285382	C3orf70	1.20084e-08	5.05288e-09	1.04866	0.27185	-0.229445	0.385422	0.835506	0.0522985	1.55629	0.113251	-0.615314	0.996043	5.3221	4.59854	3.87395	3.94939	7.08996	7.06876	6.87226	6.74276	6.45697	6.13533	6.43281	6.61838	7.13776	6.8508	6.70376	6.51396	5.60868	5.29731	4.78613	4.44884	6.31551	6.70867	6.45542	6.46416	5.70257	5.99475	4.94328	3.64145	5.90471	6.52582	5.9295	6.27453	2.31354	0.679297	1.17884	3.04462
10174	SORBS3	1.61391e-06	1.01994e-06	1.0461	0.394506	-0.27693	0.0489426	0.359888	0.443546	-0.122856	0.364374	-0.0883789	0.285597	11.7298	11.6029	10.5827	10.6578	11.0105	11.215	10.7583	10.6782	11.2654	11.4333	11.6412	11.6113	11.4011	11.5514	11.4568	11.3978	11.6524	11.9585	11.4026	11.4886	11.3003	11.196	10.8873	10.7219	11.1505	10.9707	11.0829	11.284	11.7793	11.5009	11.2947	11.2567	11.7601	11.6114	11.7591	11.7891
5129	CDK18	1.29748e-12	2.01176e-13	1.04587	0.0139303	0.621679	0.132868	0.924341	0.305014	-0.120457	1.03192	-0.305072	-0.271742	10.6556	10.8318	9.7986	9.59706	10.6339	10.9624	10.9572	10.6112	10.7477	11.0341	10.2705	10.2679	9.9633	9.75857	9.77843	9.67771	11.0208	11.1729	10.1709	10.1742	10.1313	9.95326	9.89404	9.58053	9.95658	9.95638	9.94414	10.2097	10.5749	10.4726	9.54321	9.44044	8.27171	8.20871	8.60651	8.48404
79156	PLEKHF1	2.20918e-07	1.19527e-07	1.04559	0.394323	1.43507	-0.191364	1.29415	0.182069	-0.175953	1.59341	0.21232	0.598861	7.61713	7.64721	6.3658	6.80737	5.55016	5.40008	5.56388	4.59771	6.78772	7.47464	5.59524	5.79698	6.33817	6.20324	6.675	6.24913	7.38219	8.10806	6.41824	6.4837	6.32211	5.83554	6.33038	5.46313	6.39115	6.49702	6.59863	6.64145	7.09362	6.93541	5.55099	5.29121	8.32612	8.15706	8.20662	7.85191
10188	TNK2	2.13381e-08	9.47798e-09	1.04346	0.471762	0.429586	0.207387	0.517642	0.955654	0.161036	0.491236	-0.108334	0.871954	10.1429	10.2868	9.15902	9.18367	9.97624	10.2054	9.66274	9.57539	10.0409	9.99792	9.51849	9.6611	10.2282	10.0496	9.9542	9.90881	10.3167	10.1905	9.79265	9.67931	10.2752	10.0314	9.21781	9.17742	9.91469	9.83328	9.75355	9.67236	10.1442	10.2147	9.64354	9.73289	10.4807	10.4881	10.5966	10.5888
79651	RHBDF2	6.62038e-13	9.44469e-14	1.0431	0.663474	0.652057	0.125038	0.638443	0.224916	-0.0170851	0.440619	-0.173143	0.0486164	11.2141	11.3428	10.2262	10.2445	10.4064	10.6037	9.82909	9.85406	9.81663	10.1035	9.19446	9.4216	10.1058	10.0896	10.0254	9.91998	11.4112	11.4433	10.8043	10.7733	10.2673	10.0662	10.0331	9.85058	10.5171	10.3558	10.4622	10.4449	10.2795	10.0274	9.78972	9.63602	11.9259	11.887	12.1102	12.0491
7056	THBD	6.91164e-17	2.10354e-18	1.04232	1.56764	0.75829	0.051939	0.716368	-0.606743	-0.279994	0.376633	-0.272445	-0.336832	8.80288	8.54985	7.67485	7.59324	7.78892	7.8165	6.07845	6.39169	10.3935	10.6967	9.6728	9.90081	10.5676	10.6995	10.4847	10.6786	9.7347	9.76763	8.998	9.07159	10.0355	10.1651	10.67	10.7441	9.4034	9.02934	9.39515	9.59758	12.7273	12.5458	12.2397	12.2802	10.7243	10.4415	10.7727	10.938
101929176	CTD-2297D10.2	5.53831e-09	2.17035e-09	1.04101	-0.990818	-1.63808	-0.126194	-1.07811	0.46968	0.326281	-0.202436	-1.33888	0.519088	2.97633	1.97963	2.87395	0	0	0.672158	0.756524	1.89727	4.24583	2.41286	4.46971	5.46513	6.83365	7.00739	7.18076	6.91267	1.4794	0	1.97685	1.65877	6.26157	6.53498	6.0187	5.83849	5.26189	5.77279	5.25677	5.12535	6.40946	6.33097	6.68918	6.45612	4.12089	3.48665	4.76843	5.51687
168620	BHLHA15	4.3252e-07	2.48035e-07	1.04056	0.667252	0.805516	-0.304287	0.0654664	-0.113706	-1.65556	0.368358	-0.834565	-0.782186	6.79119	6.55611	5.81505	5.45112	5.69709	5.25699	5.40038	4.2192	4.8896	4.33886	4.01028	3.60715	3.90984	4.49151	4.43281	4.57712	6.72869	6.49556	6.30644	6.78688	3.79344	3.17503	3.54734	3.64854	2.59382	3.92818	4.90675	4.92636	4.76596	4.33349	4.34454	4.01819	5.20836	4.41143	5.72759	5.56134
5996	RGS1	1.74337e-12	2.81123e-13	1.03965	0.857372	2.93689	-0.280067	1.41053	0.741356	-0.387571	1.13826	-0.205896	-0.455535	6.97345	6.91832	5.21924	6.59324	4.48596	4.80144	3.21596	4.3567	4.72785	4.76336	1.42532	2.19211	2.80685	3.68129	3.77776	3.27051	7.65245	8.01472	6.40179	6.44432	2.13228	2.12772	1.53656	1.24073	2.96233	2.72173	3.08078	3.37841	7.22435	6.85464	5.57484	6.22765	7.66502	7.21714	7.62004	7.67392
4296	MAP3K11	1.97723e-09	7.01385e-10	1.03754	0.226435	0.213173	0.200196	0.508453	0.655138	-0.0317059	0.486147	0.0635853	0.626712	12.1578	12.0495	11.0466	11.0856	12.177	12.2287	12.0295	11.9233	11.6935	11.7214	11.4147	11.5739	11.1799	11.0365	10.9029	10.9132	12.1364	12.197	11.6374	11.6791	11.4781	11.1852	10.7104	10.6426	11.2055	11.1633	11.1323	11.2999	11.5058	11.6133	11.0637	11.0831	11.9385	11.9894	11.8531	11.9476
60673	ATG101	8.26584e-08	4.12499e-08	1.03583	0.529818	0.330232	0.173521	0.653051	0.699483	0.317944	0.0282574	0.164197	0.371134	11.0023	10.8209	9.81156	9.93996	10.8671	10.6849	10.2814	10.211	10.4274	10.2156	9.84598	10.1366	10.5613	10.253	10.1947	10.2726	10.9295	11.0545	10.3482	10.3297	10.6416	10.4981	9.83825	9.90251	10.4471	10.5974	10.1222	10.2865	10.3938	10.4383	10.4244	10.3512	10.9818	11.0182	10.8506	10.8209
9079	LDB2	2.78759e-07	1.53995e-07	1.03539	1.15907	0.465782	0.0567417	0.0757074	-0.0663815	0.182502	0.10995	0.0470541	0.0925007	2.56129	3.50618	0	3.99669	2.82224	3.14969	1.75652	1.89727	5.18506	6.01624	5.85523	4.41451	6.50319	6.18126	6.43373	6.13724	5.33738	5.26929	5.15264	5.30262	5.96949	6.1962	6.55522	5.74324	4.8188	4.99718	4.26521	5.18577	5.48218	5.57049	5.34065	5.49212	0	0.679297	0	0.585189
139324	HDX	5.31758e-11	1.28317e-11	1.03485	1.68486	1.257	0.139188	1.35379	-0.00586891	0.353004	0.564364	-0.0374203	0.204081	8.77975	8.84534	7.82465	7.73074	7.47158	7.66065	6.28028	5.48223	9.26972	9.4221	8.18766	7.99016	8.47473	8.4381	8.14682	8.48763	8.85504	8.96537	7.74001	7.37282	8.41449	8.55467	8.23855	8.74235	9.09096	8.94722	8.73008	8.60209	9.27399	9.26407	8.71824	8.69109	9.01669	8.98542	9.0427	9.03425
2843	GPR20	1.24514e-07	6.42137e-08	1.03334	-3.03867	-0.271389	0.012372	-0.989822	0.348836	-0.816041	0.152083	1.11939	0.660174	2.6544	2.28623	2.87395	0	0.463782	0.672158	3.73105	3.48223	5.21232	4.35997	5.3655	4.74956	5.37524	6.12432	5.83919	5.63563	3.67789	1.59687	3.56589	3.68851	5.78687	5.63866	5.19034	5.53752	5.27168	5.10558	5.6418	6.36755	5.52346	5.39165	4.83787	5.77308	1.98709	2.6793	1.31635	1.11126
10687	PNMA2	5.44194e-13	7.57835e-14	1.03325	0.394895	-0.452747	-0.619099	0.753285	-1.19634	-0.955566	-0.315013	0.678759	-1.11736	10.4026	10.393	9.37459	9.35453	6.16702	5.51765	5.44302	5.45186	6.3998	6.27084	7.2895	6.28663	7.00417	7.29272	7.6998	7.83529	10.2211	9.79764	9.269	9.24319	6.71725	7.046	8.0197	8.13623	6.73811	6.31897	7.44684	7.52137	7.72694	7.39437	7.83968	7.91166	6.21038	6.09293	5.33085	5.61494
4902	NRTN	0.00809385	0.0075603	1.03183	1.08939	0.204442	-0.279806	0.0795283	0.61733	1.05997	0.22994	1.51513	-0.215658	5.16217	4.38017	4.26626	3.21242	4.44673	3.97082	2.34149	3.89727	4.7521	3.71854	4.86964	3.19211	5.48402	4.9517	5.56436	5.43097	4.0601	4.59687	4.20765	4.29026	6.11649	5.59273	5.71925	4.75531	3.93184	4.71394	2.62135	3.90448	4.35731	5.16807	4.22906	4.83644	4.94345	4.44266	3.41754	2.93832
285962	WEE2-AS1	0.0150702	0.0142965	1.03155	-0.0728006	-0.774447	0.501032	-0.122392	-0.966953	1.17891	0.531165	0.530744	0.162529	4.90233	4.74698	3.95875	3.62746	4.85649	4.5548	5.0603	4.49659	2.84067	2.48186	4.1802	2.69122	4.19424	4.48699	4.21072	3.46845	2.43049	3.59687	2.88994	3.3822	2.93964	3.21178	4.10763	3.9777	5.00688	4.38025	3.98069	3.04862	4.09248	3.90155	3.10615	3.82555	4.1417	2.26852	1.92157	3.42716
3589	IL11	4.2039e-06	2.81264e-06	1.03092	0.667045	0.291934	-0.303621	-0.25722	-0.837571	0.11594	-0.234085	-1.94705	0.21266	4.32683	2.69584	3.33338	1.62746	1.82224	2.57905	0	3.06719	4.70319	4.13715	3.94888	4.30759	4.47569	4.52173	4.77776	4.8269	2.06436	2.81926	3.2368	2.16127	4.38021	4.30021	5.69979	4.65577	6.43312	6.25969	5.90503	6.5559	5.01674	5.11075	5.10353	5.49212	4.0047	3.29988	5.8987	5.29998
56548	CHST7	5.79833e-07	3.3992e-07	1.03081	0.673351	-0.246147	0.493801	0.318118	-0.100042	-0.552294	-0.0452499	0.54793	0.880929	7.55828	7.17467	6.04387	6.62746	6.76883	6.6437	5.93975	6.12609	6.13983	5.62512	6.06513	6.19211	6.00062	5.95813	5.3303	5.64084	7.28482	7.30119	6.77794	7.17183	6.10217	5.53371	5.84034	5.99562	5.53389	5.52908	6.14115	6.02642	5.48218	6.19666	5.78706	5.98228	7.49345	7.59289	6.93818	7.05231
1609	DGKQ	1.40233e-06	8.76814e-07	1.03057	0.124563	0.365591	0.24767	0.558563	0.792235	0.117736	0.45182	0.00294685	0.421915	10.4445	10.5197	9.52957	9.3735	10.6431	10.8478	10.8837	10.358	10.4296	10.3878	10.0176	10.0686	10.1935	10.0955	9.9182	9.87549	10.4006	10.3597	9.75683	9.88635	10.3306	10.1529	9.67741	9.22156	10.0316	10.1333	10.0311	9.89834	10.3105	10.2852	9.88997	9.80214	10.5752	10.617	10.5626	10.6237
1308	COL17A1	7.13167e-16	3.46096e-17	1.03055	-0.0400066	-0.112739	0.0893641	0.79619	0.141771	-0.406803	0.00297737	-0.72511	-1.00225	11.215	11.349	10.1854	10.3176	11.1556	11.2419	11.2087	11.2688	10.0236	10.4572	10.348	10.3583	9.07685	9.20017	9.05501	9.04328	11.5631	11.4216	10.7166	10.6757	8.89625	9.02282	8.6689	8.96663	9.78531	9.76191	10.1473	10.2135	9.10892	8.88789	8.91336	9.0775	11.1916	10.8847	11.7529	11.7737
128853	DUSP15	9.08019e-09	3.72264e-09	1.03022	0.326354	-0.280486	-0.584891	0.323564	0.461415	-0.0631394	0.794669	-0.29694	-0.167216	3.40929	4.87501	3.33338	2.89049	3.57254	4.40214	3.51781	3.80416	5.47587	5.39703	6.18961	5.24426	6.00932	5.61506	6.58223	6.21193	2.6963	0	2.04917	0	6.07208	5.78525	5.70648	5.22802	5.47587	6.013	5.57555	6.0396	5.26217	5.40221	4.62899	4.44605	0	0	0.59388	0
10133	OPTN	6.41172e-15	4.57922e-16	1.02958	0.662608	0.806185	-0.049202	0.822752	-0.263772	0.130788	0.292953	-0.148836	-0.11046	12.8199	12.7655	11.785	11.7413	12.6578	12.488	11.9208	11.8998	12.4957	12.84	11.8222	11.9011	11.5616	11.5455	11.6258	11.5796	13.0353	13.037	12.2374	12.1894	11.788	11.8641	12.0809	12.0988	11.6221	11.6453	11.5102	11.4957	12.6416	12.3952	12.2777	12.1732	13.2886	13.1565	13.3803	13.3625
115572	FAM46B	5.68545e-09	2.23419e-09	1.02934	0.0974665	0.512165	0.0522356	0.550608	0.939317	0.775348	0.198417	0.5831	1.73063	9.89718	9.73798	8.89373	8.68274	9.25524	9.05396	9.16081	8.95346	9.62576	9.50201	8.99644	9.107	9.20256	9.15631	9.06809	9.18631	9.29213	9.2042	8.69944	8.69567	9.40193	9.04678	8.2486	8.32147	8.93578	9.29316	8.30435	8.3739	9.33818	9.49136	9.29974	9.13298	9.82801	9.95159	9.29435	9.31905
90113	VWA5B2	2.25803e-07	1.22416e-07	1.02886	-0.161694	0.850953	0.982622	0.467215	1.96862	0.956688	0.243862	1.81851	1.55213	4.68444	4.50927	3.45891	3.67709	4.29299	4.94431	4.34149	5.2192	7.38749	6.94457	6.14853	6.48162	6.62277	5.74987	4.96733	5.44006	5.36073	5.02313	4.77099	4.67844	7.17171	6.19147	4.96282	4.46313	6.97943	7.55225	6.28906	6.32925	5.1286	6.38819	5.17517	5.85389	3.66262	4.03121	2.88666	1.17015
83547	RILP	4.70623e-12	8.55136e-13	1.02759	-0.103636	0.165592	0.0898085	0.503608	0.258298	-0.16664	0.438448	0.139549	-0.346069	8.84776	8.75621	7.6315	7.91729	9.16003	9.09466	9.26573	9.19623	8.8593	9.3517	8.864	9.01582	7.24656	7.45426	7.21412	7.30709	8.72251	9.04401	8.41217	8.34713	7.62293	7.5165	7.4279	7.19493	7.51604	7.54499	7.70173	7.69259	8.2365	7.91667	7.59247	7.68381	8.52514	8.52085	8.28768	8.47922
84808	PERM1	0.00182114	0.00163367	1.02612	0.969034	0.919835	0.147909	0.901403	-0.133354	-0.542061	0.645634	-0.696782	-0.301574	7.4911	7.69307	6.66865	6.46328	7.11022	7.55421	6.58801	6.13835	6.59166	7.20266	6.41772	5.53694	6.69093	6.81414	6.65915	6.55009	7.11524	8.27009	6.97566	6.60686	6.70053	6.45028	6.82379	6.59373	6.67403	6.26972	7.02394	7.00394	7.41665	6.91688	6.38124	6.66102	7.18445	6.87195	7.70603	7.74394
10791	VAMP5	2.69856e-13	3.44912e-14	1.02582	0.21616	1.22338	-0.00235367	1.06622	-0.0836039	-0.452844	0.461997	0.127549	-0.47184	10.1035	9.93437	9.12914	8.85708	9.11475	9.10679	8.70729	9.08192	8.13078	8.62222	6.98756	7.3187	7.0272	6.89653	7.17249	6.75595	9.91716	10.4688	9.08936	9.16417	6.84407	6.52087	6.57564	6.95651	6.48704	6.38438	6.77882	6.99829	8.80323	8.47029	7.9477	8.40183	8.84884	8.62137	8.72275	8.49237
777	CACNA1E	4.20559e-16	1.82852e-17	1.02531	1.23129	0.545025	0.374501	0.698053	0.613915	0.547743	0.518769	-1.05108	0.919413	8.86031	8.60553	7.52763	7.88758	5.84608	5.27029	3.75652	4.89727	12.5219	12.4448	11.9544	11.9222	12.2417	12.0376	11.7538	11.7765	9.48914	8.79518	8.34324	8.54497	11.468	11.2959	10.8212	10.7149	8.7406	8.87622	8.07025	8.45109	12.5533	12.7615	12.1589	12.1184	8.68221	8.77078	9.77701	9.77814
100529262	MIA-RAB4B	7.78705e-07	4.66924e-07	1.02487	0.0944614	-0.59336	0.122442	0.395479	0.712041	-0.0786209	0.457587	-0.169885	0.115053	8.29569	8.15996	7.38336	7.02256	8.53659	8.65942	8.30076	8.70633	7.98223	8.04819	8.54561	8.67153	7.75434	7.78479	7.63774	7.6565	8.34548	8.82822	8.11474	8.268	8.11317	7.93886	7.28154	7.34641	7.65607	7.35528	7.8067	7.36188	8.09771	8.06842	7.57512	7.67584	7.98183	7.90768	8.06638	8.1629
3552	IL1A	1.98226e-07	1.06312e-07	1.02435	1.14602	0.821449	-0.0806284	0.271896	-1.29008	0.482531	-0.036932	-1.49781	-0.3729	6.22426	6.8766	6.10276	4.94939	6.48203	6.23694	5.14884	5.27809	8.12825	8.57909	8.02544	7.039	6.50603	6.85899	6.80811	6.71816	8.00008	7.91428	7.72571	7.64485	6.80667	7.32446	8.26201	8.44928	7.60963	7.47525	7.02259	7.09723	7.21212	6.56697	6.76304	7.08991	5.46848	4.99218	6.91791	6.53838
7016	TESK1	6.82897e-07	4.05066e-07	1.02433	0.55398	0.265874	0.163478	0.733207	0.758991	0.486548	0.542526	0.248289	0.815827	10.6574	10.4396	9.61813	9.43021	10.6695	10.5892	10.2025	9.94819	10.9001	10.9063	10.5966	10.678	10.7424	10.5031	10.5204	10.3982	10.8892	11.0892	10.2464	10.2656	11.0433	10.7051	10.1516	10.0788	10.708	10.9323	10.2167	10.4504	10.8456	10.8451	10.2216	10.384	10.6404	10.7879	10.4345	10.4973
10379	IRF9	3.74497e-14	3.56778e-15	1.02426	0.731733	1.42587	0.471434	1.16031	0.453678	0.656208	1.39734	0.383783	0.677921	11.8871	11.9306	10.9423	10.827	11.8076	11.892	11.1693	11.0669	11.6699	11.8593	10.344	10.3335	10.4822	10.5272	10.1507	9.91581	12.0325	12.2017	10.9177	10.9959	10.5572	10.5931	10.1666	10.0763	10.5812	10.4896	9.77158	9.98676	11.7769	11.6277	10.3943	10.2156	11.1049	10.726	10.5546	10.5087
5734	PTGER4	2.8329e-15	1.76241e-16	1.0242	1.79117	1.24133	0.0637083	0.707598	-0.37851	-0.0363989	-0.124356	0.173255	0.175897	9.19796	9.0956	8.08826	8.15689	6.43695	6.03848	4.29537	4.59771	6.77002	7.26316	5.86826	5.68226	7.29363	7.12677	6.97295	7.32004	8.33845	8.33244	7.74394	7.51176	6.26157	6.14612	6.56446	6.60024	5.64755	5.42217	5.72848	5.41404	7.27515	6.85966	7.18264	7.20089	9.84216	9.56741	9.54883	9.51423
558	AXL	6.33815e-15	4.51451e-16	1.02365	0.884085	0.478211	0.0495825	0.340446	0.215483	-0.0601921	0.384228	-0.0695639	-0.0412588	9.49281	9.63779	8.41922	8.66409	7.60992	7.47319	6.77381	6.54113	9.56017	9.88659	9.23136	9.25898	10.8293	10.9874	10.8907	10.8268	9.50472	9.42526	9.06267	9.18642	10.3863	10.4121	10.2415	10.126	9.5593	9.43575	9.35067	9.76476	10.9071	10.8468	10.4582	10.5272	9.58333	9.55751	9.66334	9.61664
860	RUNX2	4.90113e-13	6.74689e-14	1.02327	0.870945	0.328114	0.360266	1.33345	0.285174	0.644154	0.622416	-0.0611114	-0.372814	8.58938	8.76658	7.67821	7.63121	7.36046	7.15059	6.42895	6.34021	5.47007	5.92382	5.4026	5.33507	4.4265	4.60534	3.45583	4.85547	9.23352	8.87667	7.81442	7.62888	6.07517	5.52461	5.88823	5.1412	5.3339	4.99857	4.52824	4.51592	6.16559	5.47597	5.22906	5.16767	9.72125	9.69283	9.7465	9.78981
59274	MESDC1	4.07981e-10	1.23829e-10	1.02306	1.29385	0.562204	-0.104765	0.816269	-0.241545	-0.400981	0.719873	-0.43259	0.239746	11.1828	10.9392	10.1442	9.9316	11.3804	11.4492	10.0116	10.2304	10.2199	10.2689	9.72796	9.63644	10.1019	9.93901	10.1642	10.0862	10.7553	11.0414	10.1286	10.0355	9.98871	9.75187	10.1064	10.1173	10.0797	9.81326	10.3751	10.3198	10.2929	10.2098	9.516	9.54702	10.142	9.91253	10.3377	10.582
5460	POU5F1	6.61865e-20	3.3855e-22	1.02239	0.887926	0.746878	0.556172	0.448877	1.07521	0.422335	0.270294	-0.552292	0.743877	12.6525	12.6692	11.5654	11.7116	13.4391	13.2683	12.5271	12.4045	8.93999	8.97521	8.13693	8.28452	8.41141	7.95095	7.6876	7.56242	12.3927	12.6077	12.0792	12.0234	7.37995	7.55045	6.57731	6.20267	9.70773	9.74958	9.24554	9.3671	9.67256	9.71315	9.48786	9.35725	7.50031	7.26739	7.85702	8.01527
113230	MISP3	4.33497e-05	3.31082e-05	1.02158	0.0616279	-0.188592	-0.0725327	0.773468	0.300726	0.212442	0.61881	0.253529	0.432665	7.17686	6.78762	6.12261	5.79872	6.96497	6.87402	6.84061	6.87513	7.3884	6.9847	7.31481	7.43547	6.79659	6.54314	6.62895	6.85585	7.17942	7.59108	6.70011	6.52346	7.39719	6.9344	6.53145	7.19869	6.3283	6.56038	6.24704	6.21676	6.60518	6.94101	6.24405	6.06452	7.35689	7.46045	7.31072	6.99956
64207	IRF2BPL	6.41303e-12	1.21085e-12	1.02143	0.402624	0.244891	0.139044	0.555493	0.0538902	-0.0738974	0.707591	0.481857	0.833384	11.188	11.0548	9.9823	10.2176	10.7417	10.769	10.3301	10.3754	10.3452	10.2734	10.0545	10.0743	10.3469	10.3579	10.2315	10.1952	11.4807	11.2694	10.8108	10.8283	10.293	10.0578	10.1545	10.0886	9.59133	9.56149	9.62956	9.67106	11.0197	10.9801	10.2766	10.308	12.0295	12.472	11.7034	11.8344
29988	SLC2A8	1.98575e-11	4.29779e-12	1.0213	0.7519	-0.0556049	0.1588	0.879369	0.552425	0.0341606	0.295368	-0.281383	0.335695	12.4835	12.3311	11.3863	11.3856	12.1579	12.0901	11.4667	11.2775	11.4082	11.3022	11.4208	11.4009	11.6156	11.3472	11.3335	11.3117	12.3987	12.7019	11.6399	11.702	11.9388	11.8127	11.4346	11.212	11.841	11.8764	11.8858	11.7633	9.95965	9.99609	9.67393	9.69107	11.753	11.6608	11.9664	12.0101
10290	SPEG	4.89251e-13	6.72564e-14	1.02105	-0.674993	0.0461707	-0.147937	-0.532143	0.177739	0.139231	0.542252	-0.456626	0.469579	4.51238	3.77635	2.44926	3.79738	3.31615	2.37998	3.56388	3.48223	7.15709	7.40412	7.00627	7.4626	8.36704	8.43625	8.52129	8.57788	3.7253	3.60047	3.87602	4.51404	7.93291	7.65193	7.73459	7.49477	6.66235	6.57887	6.21978	6.74298	9.02231	8.81483	8.38505	8.3676	5.70353	6.34016	6.38319	6.57376
57000	GSN-AS1	0.00171485	0.00153448	1.02101	1.31404	0.445441	0.771956	0.218708	-0.0261869	-0.349413	-0.702735	-0.387726	-0.517899	4.03336	4.28447	3.21985	3.05595	3.71933	4.31061	1.77936	3.6225	4.64244	3.60836	3.34558	4.01434	2.36416	4.03379	3.06385	1.79019	3.45548	4.34966	3.71977	3.64795	3.18428	3.45358	3.01592	3.67432	4.07639	4.25275	4.74226	4.28572	3.98188	3.62903	3.83438	5.18199	5.43138	5.44532	6.18361	5.46854
399474	TMEM200B	1.47377e-13	1.70181e-14	1.02001	0.353937	-0.244008	0.00852776	0.368679	0.521418	0.117771	0.35768	0.428771	0.334116	7.68769	7.75686	6.58543	6.81909	6.80401	7.10337	6.60999	6.58952	9.3713	9.5212	9.72887	9.65165	9.33894	9.02381	9.0363	9.30939	6.55223	6.90924	6.35784	6.36626	9.52979	9.38099	8.94005	8.92789	8.5123	8.84433	8.56121	8.55989	9.32873	9.21097	8.84928	8.97507	5.32463	6.09244	5.57904	4.98048
4005	LMO2	9.46165e-07	5.75261e-07	1.01976	3.72707	0.592054	0.542812	2.0797	0.0611901	1.1691	1.62655	0.428418	0.496178	4.63168	4.23117	3.87395	2.94939	4.73977	4.4709	1.75652	0	5.41506	6.68339	5.63477	5.27958	4.55101	4.30278	4.26319	3.50497	3.60868	3.50376	1.87924	1.0738	4.19118	4.38406	4.27352	4.17933	5.07275	4.77618	3.86928	3.64145	6.0471	4.7979	3.35132	4.24059	5.29082	4.76676	4.63827	4.56247
2013	EMP2	2.69369e-16	1.08244e-17	1.01876	0.0673294	0.353065	-0.109317	1.31054	0.23378	0.24399	0.204506	0.592295	0.340774	11.9445	11.5374	10.6513	10.793	8.87064	8.83073	8.74018	8.82653	10.3088	10.2833	9.91834	9.96763	10.7079	10.5097	10.7413	10.695	12.2062	12.2498	10.8336	11.0013	10.3303	10.3329	10.0076	10.1881	9.49182	9.74503	9.32097	9.4279	11.0795	11.2464	11.0075	10.9095	11.7992	11.9526	11.2735	11.2937
1969	EPHA2	3.06599e-11	6.92923e-12	1.01867	0.931062	1.14618	0.263357	0.775412	0.380814	0.549815	0.546139	0.0253983	0.81283	13.3344	13.2954	12.3227	12.2697	13.3992	13.4118	12.5683	12.3806	13.5211	13.613	12.2913	12.5504	12.8859	12.588	12.4182	12.529	13.3682	13.4327	12.6513	12.5987	12.9215	12.8743	12.6306	12.4035	13.327	13.3199	12.776	12.7713	12.7399	12.8611	12.2574	12.2513	13.1122	13.2017	13.186	13.0772
112724	RDH13	2.00109e-05	1.46755e-05	1.01792	0.443358	0.354459	0.0325289	0.147961	0.266001	0.168298	0.176327	-0.100479	0.334539	9.22496	9.50081	8.62042	8.06951	9.48253	9.41388	9.21048	8.79922	9.2553	9.36144	8.75244	9.15538	8.86137	8.77489	8.86058	8.71062	8.84992	9.03046	8.78744	8.79701	8.99452	8.91946	8.82521	8.55678	9.04308	9.04018	8.83941	8.90726	8.48967	8.36456	8.2487	8.25287	8.17378	8.07836	8.26009	8.193
3005	H1F0	1.66874e-17	3.78775e-19	1.01772	0.691471	0.246305	0.0334682	0.859576	0.20632	0.0710545	0.42667	0.0587473	0.0298042	14.4654	14.4358	13.4316	13.4342	13.7763	13.7396	13.0598	13.0732	13.2061	13.2904	13.0045	12.9994	13.2841	13.1752	13.2324	13.16	14.5335	14.4808	13.6302	13.665	13.2624	13.1419	12.9451	13.0466	12.4028	12.5335	12.3581	12.436	13.1689	12.9998	12.7093	12.6061	13.3016	13.2623	13.2407	13.2056
54863	TOR4A	3.56879e-08	1.65776e-08	1.01733	0.448812	0.0409613	0.0638838	0.361586	0.275701	-0.523229	0.488303	-0.089386	0.149282	11.4371	11.2827	10.1852	10.4999	11.8162	11.8104	11.4234	11.3056	11.0497	11.2037	10.97	11.2014	10.4786	10.4691	10.4736	10.3463	11.2721	11.0782	10.7903	10.8368	10.9404	10.7519	10.6656	10.4754	10.3489	10.1191	10.6832	10.8313	11.0603	10.962	10.6055	10.4402	10.319	10.3514	10.4344	10.4148
1316	KLF6	1.72552e-09	6.04437e-10	1.01733	0.679594	0.971855	0.00118351	0.48128	-0.527595	0.112678	0.325413	-0.244543	-0.38707	13.5837	13.5922	12.6165	12.5248	13.28	13.17	12.4972	12.5936	13.477	13.698	12.594	12.6373	12.4786	12.4785	12.374	12.5808	13.313	13.0228	12.744	12.6293	12.307	12.5535	12.9816	12.934	13.7638	13.437	13.4905	13.4849	13.4457	13.2363	13.0166	13.0146	13.3304	13.0852	13.4632	13.4416
92359	CRB3	1.6632e-09	5.80205e-10	1.01671	0.385848	0.0119247	0.0764732	0.494749	0.558392	-0.225613	0.355193	-0.0955792	0.558198	11.0042	10.853	9.83075	9.99308	11.2634	11.1547	10.7605	10.886	10.694	10.7475	10.6362	10.7815	10.2392	10.3236	10.2053	10.2046	11.1799	11.1089	10.6265	10.6728	10.5724	10.2725	9.87095	9.85711	9.91076	10.0335	10.1617	10.2337	10.7135	10.5349	10.2575	10.2805	11.1046	11.0855	11.1551	11.2262
127544	RNF19B	1.38884e-11	2.86736e-12	1.01667	0.857698	0.985371	0.124252	1.04376	0.04916	0.347861	0.849715	-0.0823784	0.24956	11.528	11.5874	10.5677	10.5144	11.3912	11.2716	10.3889	10.5585	11.6108	11.9511	10.8367	10.7546	10.7114	10.6187	10.5455	10.5362	11.6623	11.7298	10.6956	10.609	10.602	10.6745	10.6872	10.491	10.5903	10.7609	10.1899	10.4655	11.9616	11.7122	10.995	10.9793	10.4152	10.2876	10.4641	10.4034
728558	ENTPD1-AS1	0.00141894	0.00126262	1.01655	0.526813	-0.697588	0.3641	-0.301764	-0.24168	0.0771904	-0.0944843	-0.130975	0.104043	3.88253	4.33835	3.29244	2.89535	4.475	4.60154	4.13379	3.88913	4.39926	4.12838	4.64312	5.2797	4.75029	4.8203	4.2162	4.62619	3.31833	3.63769	3.97879	3.58076	4.22195	4.44882	4.57874	4.57538	4.70344	4.57174	4.98825	4.13255	4.06771	4.27486	4.30645	4.22509	3.27245	4.07134	3.98216	3.62358
100302739	PCNA-AS1	1.54536e-05	1.11465e-05	1.01606	0.200589	0.141889	0.0103121	0.66726	1.07832	-0.127044	0.212846	0.235298	0.967339	8.29381	7.96903	7.03934	7.19138	7.61776	7.6327	7.24099	7.60829	7.18906	7.51699	6.89544	7.52684	7.97436	8.12727	8.10194	7.97906	8.05656	8.35231	7.47051	7.60384	8.09819	7.79108	6.83988	6.89275	7.38425	7.80667	7.82575	7.61926	7.54807	7.61991	7.33517	7.40711	6.84248	7.10758	6.74181	6.73764
4973	OLR1	9.6099e-15	7.3426e-16	1.01443	0.604454	0.882519	0.525052	1.41701	-0.730663	0.0396142	0.120778	-0.42225	0.742263	11.6189	11.5185	10.5465	10.562	10.2095	9.89658	9.25087	9.6463	7.42566	7.34675	6.5135	6.49386	6.93062	6.56915	5.74432	6.70535	11.2225	11.1848	9.72743	9.8459	6.48101	6.32184	7.40384	6.86034	6.71671	7.00523	6.64372	6.999	7.4006	7.36915	7.1466	7.3816	7.25312	7.09574	7.63371	7.55965
11151	CORO1A	2.10854e-09	7.52955e-10	1.01422	0.499332	-0.224532	0.0753198	0.0669036	1.14463	-0.240297	0.107274	-0.230965	0.215342	7.23711	7.40033	6.26626	6.34273	7.55473	7.3303	6.9447	6.94166	4.72361	5.39775	5.03822	5.5322	5.53295	6.00174	5.84815	5.5359	6.47582	7.18568	6.79004	6.73766	5.89209	5.73458	4.96282	4.37459	6.35867	6.04477	6.2476	6.63643	6.34208	6.56461	5.95769	6.73445	8.75738	8.47096	8.84971	8.84055
79919	C2orf54	1.25275e-14	1.01325e-15	1.01343	0.43933	-0.0211964	0.0535974	0.770999	0.269455	0.226203	-0.0273657	-0.0500088	-0.0495024	10.0151	10.0745	8.94575	9.11694	8.26474	8.26896	8.04439	7.61065	6.5866	6.85641	6.88201	6.60339	7.72151	7.90422	7.53563	7.98291	10.2987	10.5588	9.62794	9.68749	7.35297	7.30001	7.23558	6.87849	7.88396	7.7877	7.49824	7.72101	7.7382	7.9026	7.78524	7.91029	11.3804	11.1645	11.2681	11.3767
5141	PDE4A	1.09288e-09	3.6504e-10	1.01339	0.679405	0.94646	0.0259876	0.597835	0.421662	0.389068	0.374406	0.197126	0.10654	8.7566	8.78683	7.77078	7.74587	8.07981	8.05739	7.2457	7.53269	6.77318	7.45288	5.91182	6.42132	7.10809	7.13834	7.21241	6.98205	8.41917	8.19829	7.65249	7.7693	7.77774	7.22494	7.04963	7.10973	7.15991	7.26922	6.58328	7.06771	7.33637	7.29343	7.11983	6.76116	9.13452	8.92762	8.81283	8.85505
80832	APOL4	4.60416e-11	1.09609e-11	1.01223	-0.602266	2.9845	-0.565265	-0.476727	0.41369	0.118345	2.5646	0.529658	2.03574	9.50706	9.60175	8.54163	8.54272	7.72953	7.85928	8.45246	8.34088	8.24587	9.22174	5.46241	6.03621	4.58746	5.15691	5.52192	5.35297	6.77102	5.84922	6.7274	6.84629	6.02877	5.22636	5.4192	5.00855	5.18715	5.04366	5.29378	4.70034	3.85142	4.16247	0.644099	2.24059	4.26507	3.00123	2.17884	4.02813
10974	ADIRF	8.08807e-08	4.03111e-08	1.01092	-0.684215	0.874913	-0.853514	0.277691	1.88637	1.11639	2.72839	-0.239044	0.581811	3.03152	4.29907	3.6813	1.62746	7.81696	7.77867	8.52876	8.43529	5.29173	5.40296	4.05991	4.88496	3.35256	2.71613	4.35694	3.41877	4.97509	5.08744	4.64484	4.86231	3.93689	3.02819	1.53656	1.65577	5.0952	4.75735	4.39337	3.22641	4.6556	4.03014	0.801142	2.42781	4.09909	3.26426	4.20378	3.63766
100506380	LINC01006	2.35299e-08	1.05388e-08	1.01077	0.848779	-0.630748	0.0754166	1.36786	-0.51758	-0.321029	0.0987148	0.87149	-0.0340986	4.32683	4.10302	3.19587	3.21242	3.4568	3.80144	3.07845	2.48223	5.95749	6.51685	6.98878	6.74706	6.02359	5.68126	6.08634	5.46768	4.20732	5.35176	2.65363	4.16973	5.99224	5.54213	5.96282	6.60671	5.05748	5.17428	5.72988	5.14395	6.01979	5.91495	5.83392	5.90339	3.16875	3.00123	1.59388	2.83312
84705	GTPBP3	9.82702e-08	4.96943e-08	1.01053	0.331694	0.301172	0.229052	0.164912	0.813437	0.151507	0.50396	0.0139065	0.842165	9.38037	9.5125	8.28414	8.58767	8.8659	8.88002	8.61235	8.47018	9.27295	9.00329	8.72941	8.9445	9.63564	9.44355	9.31683	9.30425	9.28583	9.05776	8.98464	9.02912	9.61034	9.49425	8.78029	8.69743	9.35049	9.40527	9.12756	9.32519	9.13739	9.39967	8.77346	8.75568	9.14555	9.14724	9.13696	9.12802
5187	PER1	7.89555e-14	8.24388e-15	1.00985	0.421702	2.42471	0.372537	0.541874	0.499759	1.6601	0.898464	0.388288	2.34568	11.4849	11.5032	10.512	10.4563	10.6915	10.9462	10.373	10.4212	12.5411	12.8003	10.178	10.314	10.7749	10.6656	10.3887	10.3068	11.1964	11.0569	10.6009	10.5687	10.5788	10.3778	10.0618	9.89527	11.7441	11.4447	9.91678	9.9518	11.4922	11.6	10.6458	10.6495	11.2318	11.3803	10.9632	10.8724
54877	ZCCHC2	2.26931e-13	2.81923e-14	1.00978	1.0242	1.67203	-0.0876989	0.830978	0.0519314	0.38127	1.40496	0.128096	0.439136	10.8731	10.8688	9.93561	9.78681	10.7331	10.8625	9.67097	9.87626	11.3696	11.4499	9.60825	9.86719	9.62288	9.70941	9.73855	9.76913	10.6179	10.3951	9.68867	9.66242	9.93358	10.0108	9.90557	9.9349	10.1405	10.2482	9.81002	9.81615	10.9112	10.8533	9.43172	9.52285	9.15245	9.20342	8.98266	9.11703
5310	PKD1	1.23444e-06	7.65525e-07	1.0092	0.574955	0.0211716	0.128352	0.361935	0.229883	-0.253647	0.476497	-0.345528	0.265097	11.038	11.0316	9.87459	10.1766	10.4618	10.5372	10.1537	9.69531	10.2322	10.3154	10.1787	10.3266	10.7259	10.6962	10.6011	10.5643	10.62	10.1832	10.0125	10.0668	10.242	10.2562	10.1503	9.88809	9.99147	9.80261	10.2489	10.0525	10.483	10.5577	10.0293	10.0584	10.6469	10.8586	11.1043	11.0923
81788	NUAK2	1.23442e-11	2.5122e-12	1.00851	0.723982	1.52435	-0.104477	0.507673	-0.191748	1.08652	0.448159	-0.713357	1.43097	11.2963	11.317	10.3793	10.2171	10.2587	10.246	9.47534	9.58141	11.8774	12.334	10.4974	10.6653	10.9714	11.1906	11.1345	11.2364	11.2891	11.3693	10.8384	10.8047	10.6995	11.034	11.1056	11.0114	12.1683	11.8152	10.939	10.8714	11.9193	11.8057	11.4334	11.3952	11.8503	11.3842	12.4377	12.2235
92014	SLC25A51	0.00351667	0.00321761	1.00714	0.00665665	-0.933297	0.0357027	-0.00304604	0.216567	-0.0669842	-0.375401	0.555441	-0.0135336	10.0123	9.1986	8.76751	8.42914	8.27177	8.22002	8.24099	8.23749	8.28182	7.71854	8.27464	9.59231	8.4611	8.25995	8.31662	8.33302	8.46225	8.35109	8.37105	8.44839	8.5034	8.30035	8.20425	8.16637	8.12875	8.32217	8.16856	8.41633	8.11304	8.23959	8.38535	8.71808	9.07389	9.27713	8.59935	8.64078
7757	ZNF208	7.28128e-18	1.40132e-19	1.00652	-0.176023	-0.125659	-0.188741	0.501232	-0.725802	-0.775658	-0.346145	-0.989774	-0.645186	2.40929	1.97963	0.873946	1.50193	1.45967	1.84208	1.75652	1.89727	7.77336	7.44858	7.98072	7.49254	6.14385	6.37332	6.55765	6.33699	0.801325	0.596869	0	0.395731	5.78037	5.49903	6.56011	6.17089	6.69947	6.70053	7.59613	7.35519	6.58726	6.55617	6.8623	6.97342	0.654575	0	1.82654	0.807582
1855	DVL1	6.18433e-08	3.01546e-08	1.00639	0.588402	0.267586	0.209538	0.662461	0.712357	-0.0646667	0.502871	0.149352	0.440128	11.9557	11.789	10.8513	10.8806	11.5725	11.5995	11.1252	10.8701	11.2249	11.1804	10.8088	11.0613	11.3058	11.0937	11.0314	10.9489	11.9524	11.955	11.3008	11.2816	11.3793	11.2386	10.6741	10.5191	11.1493	11.1367	11.1319	11.2834	11.1107	11.2079	10.5902	10.7226	11.7386	11.7644	11.5946	11.6097
5447	POR	2.32999e-12	3.90467e-13	1.0058	0.324646	0.329053	0.213157	0.630228	0.680776	0.179398	0.427023	0.273698	0.543274	13.6217	13.6159	12.5648	12.6612	12.9755	13.0766	12.7233	12.6795	12.1644	12.147	11.7214	11.932	11.8582	11.7352	11.6004	11.5667	13.2113	13.3381	12.6336	12.6553	12.0972	11.8827	11.436	11.1825	11.6484	11.8936	11.5564	11.6268	12.0502	12.0671	11.6428	11.6205	12.6284	12.6994	12.3835	12.397
60370	AVPI1	6.45829e-13	9.19605e-14	1.00558	0.406467	0.179076	0.00224686	1.08603	0.404569	0.233175	0.392469	0.596857	0.307356	10.2567	10.0976	9.23815	9.10493	10.6079	10.4827	10.1501	10.1275	9.4376	9.68628	9.27457	9.49117	8.69676	8.25176	8.47635	8.46768	10.4078	10.6643	9.51419	9.3858	8.67574	8.68597	8.42619	8.12639	8.68798	8.63329	8.35687	8.49804	9.14928	9.13088	8.70587	8.78935	8.73996	9.0853	8.28038	8.35117
9080	CLDN9	6.203e-09	2.45502e-09	1.00553	0.431376	0.0639348	0.253319	1.1684	0.300583	0.00762367	0.534428	-0.212045	0.570702	8.18578	8.28387	7.30757	7.15102	6.29256	6.2408	5.96598	5.70463	6.34026	6.74736	6.36392	6.59584	6.55073	6.86556	6.58512	6.32453	8.23659	8.32819	7.07587	7.15211	6.43606	6.38969	6.28341	5.94117	6.19805	6.06203	5.83081	6.41404	7.604	7.39274	6.87906	7.04882	9.09575	8.89598	9.29406	9.12175
114787	GPRIN1	8.06912e-09	3.27718e-09	1.00514	0.594866	0.895708	0.155826	0.594508	0.338508	0.104106	0.396223	0.0579948	0.38385	9.45853	9.30204	8.22802	8.52228	9.22296	9.13804	8.51629	8.65498	8.84098	8.98849	7.83471	8.20334	9.12245	8.82843	8.64813	8.9911	9.26811	8.98057	8.47812	8.58156	9.12611	9.09735	8.74601	8.80043	9.59401	9.83827	9.577	9.64707	8.71207	8.76269	8.45467	8.22765	9.9049	9.86725	9.77005	9.88611
3487	IGFBP4	4.79123e-13	6.54964e-14	1.00455	1.07313	1.3032	0.325381	0.798783	0.505847	0.133068	0.540203	0.0384426	0.0110378	12.1151	12.1362	11.0235	11.2187	11.1421	10.9924	10.0348	9.95346	11.7149	11.9478	10.421	10.6353	11.3042	11.1314	10.8772	10.9077	11.8672	11.9897	11.0962	11.1632	11.5752	11.3119	10.9548	10.9206	12.6347	12.683	12.4076	12.644	11.7594	11.6578	11.1885	11.1482	12.391	12.2525	12.2675	12.2992
5362	PLXNA2	1.96494e-15	1.13951e-16	1.00435	0.566454	0.400706	0.212431	0.857794	0.283436	0.112043	0.399342	0.388639	0.0735111	11.7924	11.7005	10.6114	10.8727	11.0908	11.0398	10.4425	10.5552	10.4889	10.3517	9.97197	10.0672	9.98698	9.93172	9.71137	9.78246	11.7481	11.4664	10.723	10.7759	9.83247	9.73988	9.53491	9.47057	9.11449	9.03337	8.83486	9.08892	10.6859	10.8382	10.3648	10.3607	11.0592	11.2949	10.836	10.7408
55080	TAPBPL	5.53578e-11	1.34076e-11	1.0039	0.45306	0.6024	0.0250845	0.955007	-0.0101213	0.195408	0.829723	-0.513843	-0.630771	8.02746	8.23184	7.1604	7.09109	9.02547	8.88676	8.53003	8.47608	7.51574	8.49979	7.39636	7.41437	5.61336	6.00075	6.27484	5.28911	8.62805	8.89563	7.86678	7.74689	5.67846	5.45455	5.55262	5.60063	5.84299	5.47686	5.55209	5.37694	7.89792	7.08454	6.86004	6.46298	7.42669	7.08537	7.70696	7.83278
80305	TRABD	2.05205e-07	1.10383e-07	1.00315	0.58644	0.255506	0.188793	0.516046	0.452914	-0.118385	0.386808	-0.0992622	0.47835	11.0177	10.9958	9.93207	10.0752	11.0891	11.2769	10.6889	10.5043	10.7356	10.6133	10.3661	10.4718	10.5245	10.3299	10.3617	10.1151	11.1498	11.192	10.5815	10.7282	10.46	10.3152	9.98041	9.88892	10.2779	10.2721	10.2918	10.4949	10.3719	10.2362	9.8988	9.93569	10.8401	10.7128	10.8567	10.8947
116154	PHACTR3	5.40046e-08	2.60009e-08	1.00308	0.365572	0.546845	-0.0803776	1.79364	-0.475835	1.68963	-0.0352111	0.638351	-0.152203	7.37773	7.54948	6.87325	6.0478	3.79347	4.00651	3.75652	3.31231	3.775	3.63502	2.62171	3.69461	3.84247	4.41281	4.26319	4.15285	7.69329	8.5268	6.39498	6.23783	1.82034	0.542758	3.31477	0	3.40013	3.48072	0.206315	3.29527	5.05803	5.02232	4.91889	5.23188	10.1098	9.99766	9.39114	9.43958
9451	EIF2AK3	1.20476e-09	4.06954e-10	1.00183	0.826698	0.874694	0.188471	0.32635	0.128366	0.755506	0.329898	0.152536	0.77493	11.8092	11.7896	10.7903	10.8049	11.7322	11.5836	10.809	10.8534	11.4416	11.7006	10.7165	10.6763	10.644	10.5324	10.3975	10.4019	11.5325	10.9999	10.9244	10.9552	10.868	10.7739	10.6649	10.7202	11.3956	11.3964	10.6762	10.6047	11.1495	11.2079	10.8115	10.886	11.1669	11.1768	11.0786	10.9601
10501	SEMA6B	3.06193e-10	8.96848e-11	1.00136	0.179925	-0.124228	0.161285	-1.18927	0.615378	0.543287	0.216578	-0.669119	1.30785	4.26911	3.72687	2.19587	3.79738	0	2.25712	0	1.89727	6.94127	7.27825	7.06677	7.40122	9.2558	9.27982	9.13484	9.07821	3.12325	3.0563	4.1805	4.37758	8.81381	8.65188	8.2769	7.95803	4.91228	5.57588	4.0597	5.34189	7.18033	7.21159	6.97095	6.98782	2.22043	0.26426	2.65277	1.17015
387856	CCDC184	1.97113e-08	8.68358e-09	1.00108	0.430539	0.607121	-0.226979	0.465526	0.526934	1.0579	0.699217	0.518079	0.0183749	7.40595	7.26503	6.5178	6.15102	7.2485	7.0341	6.64161	6.77991	4.71968	4.61449	4.51278	3.60715	5.21284	5.75344	5.91527	5.50497	7.50176	7.40422	7.06825	6.90669	4.5108	4.12772	3.12152	4.46313	4.40979	4.19121	4.42871	2.05648	6.65211	6.56344	5.89203	5.92508	3.12089	1.6793	1.59388	2.17015
56475	RPRM	5.70583e-08	2.76098e-08	1.00093	0.314096	0.638208	0.35994	0.673393	0.370107	0.0279379	0.243506	1.0384	0.449959	5.72049	5.22756	4.19587	4.75031	5.5592	5.53014	5.56388	4.89727	6.36091	5.84582	4.59524	6.33507	7.47166	7.06193	6.83548	6.97824	5.62871	5.8448	5.27156	4.85516	6.88717	6.70922	6.77496	6.08122	7.15753	7.12332	7.3356	6.88937	6.82363	6.87642	6.28796	6.92508	4.31354	2.84922	2.17884	2.90712
84913	ATOH8	1.14529e-09	3.84303e-10	1.00026	0.254608	0.713838	-0.129043	0.272475	-0.358778	0.501976	0.53815	0.910961	0.214076	7.18578	6.50439	5.80468	5.88497	6.55016	6.61929	6.2238	6.43643	7.70377	7.38965	7.04737	6.61838	6.46029	6.00322	6.59995	6.12164	7.86284	7.7718	7.41102	7.67866	5.73715	5.63547	6.26448	5.8257	4.54729	4.74921	3.42871	4.86384	8.51842	8.58057	7.99701	8.02569	6.64445	6.86417	5.93373	5.75298
139886	SPIN4	2.767e-12	4.75026e-13	-1.00003	-0.639536	0.0793495	0.514972	-0.319798	0.0268965	0.13022	0.17471	0.305647	0.100599	7.89041	7.84293	9.00239	8.73101	8.16199	8.18786	8.80092	8.82801	9.76635	9.51676	9.62989	9.49453	9.97978	9.82481	9.49212	9.28253	8.07745	7.52761	8.14837	8.09628	10.0811	9.9851	9.98261	10.0298	9.42889	9.87226	9.41817	9.62254	9.38245	9.47252	9.23469	9.27086	7.33313	7.47981	7.18634	7.01531
4313	MMP2	3.09846e-16	1.27187e-17	-1.00244	-1.18557	-0.0438318	0.183498	-0.859487	0.511567	0.0608158	0.123389	-0.0444298	0.268467	4.26911	3.30156	4.33338	5.24217	2.23727	2.75962	3.07845	4.28959	9.84019	9.9335	9.89224	9.96912	10.9372	10.9199	10.763	10.7271	6.46049	6.32025	7.2787	7.22101	10.3179	10.3515	9.86269	9.78351	9.31427	8.92283	9.04776	9.06771	10.8722	10.96	10.9042	10.6813	10.0487	10.2838	10.2285	10.1928
3026	HABP2	5.52012e-19	5.78836e-21	-1.00363	-0.632429	-0.948209	-0.197977	-1.19692	-0.0258751	-0.51756	-0.259624	0.400576	-0.576559	10.8097	10.7013	11.7407	11.7776	11.401	11.5058	12.0591	12.1125	11.9446	11.9205	12.7858	12.9757	10.764	10.9421	11.016	11.0862	11.5279	11.5636	12.7331	12.7523	10.9168	11.007	11.0209	10.9546	11.1811	11.1982	11.7258	11.6886	10.8898	10.7585	11.0908	11.0768	9.79426	9.93802	9.42835	9.50278
22925	PLA2R1	7.53788e-12	1.45456e-12	-1.00476	-0.726773	-0.764187	-0.11025	-1.04683	-0.017611	-0.676568	-0.176151	0.646452	-0.956408	7.15276	7.11562	8.25099	8.02691	8.96711	8.98894	9.8018	9.60778	6.68037	7.52599	7.83	7.90473	6.76653	6.51043	6.95686	6.5406	7.14662	7.13173	8.11359	8.25842	6.91411	7.15163	7.12152	6.97944	6.81186	6.8321	7.43631	7.56079	7.96011	8.07109	8.33517	8.04834	6.46305	6.48037	5.69181	5.95871
255027	MPV17L	7.06412e-13	1.01987e-13	-1.0049	-0.848469	-1.09792	0.0118032	-0.94073	0.363173	-0.0424089	-0.229893	-0.292595	0.419694	5.33228	5.4774	6.60725	6.21225	5.45709	5.70014	6.0603	6.79386	4.73225	4.46898	5.58047	5.8166	5.93915	5.75014	5.82757	5.83812	5.39905	4.80632	6.06583	6.021	6.49491	5.90031	6.04963	5.61925	4.32347	5.0799	4.62436	4.86384	4.98704	4.61689	4.7156	5.34811	0	0	0	0.585189
100131366	LINC00605	0.000159696	0.000130177	-1.00704	-0.627554	-1.50566	-0.0187254	-2.81238	-0.650788	0.231317	-0.369037	-0.483317	-0.353569	3.18796	4.46007	5.37701	4.2851	3.92181	4.4584	5.05469	4.58062	3.86758	3.79137	5.96045	4.70981	4.8608	4.51851	4.5433	4.87346	3.2555	0	4.53345	4.34682	5.73473	5.66891	6.58892	6.1163	5.65535	5.02129	4.65991	5.5541	4.77103	4.36183	5.28796	4.58298	1.61805	2.48775	2.48724	2.58519
79608	RIC3	4.03545e-06	2.69348e-06	-1.00846	0.525241	0.427392	-0.0954304	-0.240404	0.475689	0.215108	0.337119	0.58915	-0.402429	2.6544	0	1.87395	2.79738	1.51029	1.29671	1.75652	0	5.44582	5.3696	4.85127	5.10936	5.04575	5.05517	4.9668	5.32499	2.96997	0	1.79201	1.65877	4.73748	4.64718	4.66927	3.76402	4.35271	4.58831	3.84709	4.66372	5.50608	5.31352	5.16442	4.98095	0	2.6793	0.915808	0.585189
5648	MASP1	8.50976e-11	2.16988e-11	-1.00953	-0.413096	-1.75966	-0.420072	-1.58313	0.262048	-0.328248	-0.267219	-0.00369555	-0.701993	5.40661	5.41474	6.81156	6.02886	5.57564	5.69888	6.13735	5.96336	4.79941	5.62947	7.41531	6.53288	5.84247	5.91421	6.63242	5.9644	5.73792	6.00649	7.43102	7.47963	5.61341	5.70937	5.61935	5.17933	5.75082	5.85923	6.08078	6.18577	6.10498	5.99954	6.64094	5.99801	1.31354	0.26426	0	1.58519
441666	LOC441666	5.04076e-15	3.4486e-16	-1.01015	-0.286705	0.110719	-0.165518	-0.92773	-0.605708	-0.363862	-0.0177174	-0.700731	0.0437355	6.54514	7.03512	7.88144	7.71913	6.18311	6.19179	5.98855	6.95977	6.3309	6.47665	6.56958	6.01654	6.34866	6.23384	6.3262	6.58734	6.13284	5.31569	6.80672	6.49727	7.88541	8.23337	8.56059	8.7696	6.31475	5.53699	6.48223	6.09723	8.0619	8.37795	8.03682	8.43846	0	0	0.816272	0.585189
11281	POU6F2	1.22314e-06	7.57973e-07	-1.01057	0.108784	-0.32654	-0.444708	-2.26593	0.361146	0.83	1.01838	-0.551826	-0.936067	1.97055	2.66285	3.56764	3.08689	0.739773	2.13159	1.75652	0.89727	1.26025	2.86352	0.591966	4.18488	3.99271	3.7511	4.06937	4.56387	1.28675	0	3.2368	2.58181	4.77614	4.82382	4.52145	4.35621	4.97948	5.88754	4.47933	4.72768	5.1523	4.80414	3.73156	4.18812	6.66119	7.04384	7.29488	7.51381
54482	TRMT13	6.10348e-08	2.97291e-08	-1.01075	-0.244351	0.314519	0.0391989	-0.675264	-0.591385	-0.395521	-0.140905	-0.427605	-0.313513	7.79874	7.80931	8.81139	8.81815	8.26723	8.28216	8.50989	8.5282	7.99364	8.01214	7.7718	7.60495	8.27783	8.32728	8.31916	8.20755	7.64282	7.68189	8.38455	8.29069	7.89793	8.18722	8.54925	8.71867	8.54713	8.06724	8.77063	8.63478	7.91868	7.94588	7.99433	8.15203	7.65938	7.349	7.74053	8.12306
7307	U2AF1	0.00113495	0.00100317	-1.01082	0.286812	0.591377	0.421913	0.261305	-0.393599	0.605422	0.081389	0.313908	-0.360104	4.32683	4.63825	5.80468	5.18204	4.92377	5.0472	4.61451	4.78284	5.0694	4.94891	4.12576	4.70981	4.3429	4.41825	3.9794	3.93793	4.43359	4.50376	4.21909	4.19565	4.69707	4.35011	5.09115	4.74323	4.69272	5.08738	4.70542	3.86384	4.39972	4.45325	4.50208	4.18812	4.29082	4.43418	4.08573	4.01145
112487	DTD2	4.35893e-08	2.06408e-08	-1.01118	0.0130882	-0.0666003	-0.2628	-0.0732727	-0.452848	0.0609713	-0.37014	0.0963173	-0.418838	7.89286	7.79763	8.82989	8.88297	7.94143	7.80963	7.80343	7.92145	7.84225	7.89681	8.05951	7.81275	8.3553	8.47547	8.49554	8.86084	8.28868	8.17067	8.33504	8.27085	8.40352	8.60695	8.80403	9.11214	8.5182	8.50988	8.38804	8.5181	8.27504	8.22272	8.47181	8.76623	8.37351	8.33647	8.30023	8.21712
94122	SYTL5	4.48851e-17	1.2771e-18	-1.01191	-0.573288	-0.613698	-0.300634	-1.258	-0.421934	-0.310462	-0.330736	0.175326	-0.454648	6.64169	6.52487	7.41827	7.77212	7.58083	7.74094	8.00385	8.46449	9.95825	10.0695	10.6046	10.6505	10.5094	10.5772	10.81	10.8778	5.76171	4.68433	6.4453	6.51675	9.85327	10.1724	10.4053	10.4643	9.90311	9.95443	10.1872	10.2913	10.232	10.2756	10.665	10.504	3.16753	2.58619	2.29432	3.10875
100506311	HOTAIRM1	3.51221e-12	6.19353e-13	-1.01259	-0.110986	-0.200715	-0.139917	-0.385049	-0.0719843	0.0920672	-0.0916662	-0.580775	0.370868	4.60464	4.88684	6.20955	5.30711	3.88393	5.09222	4.88766	4.31047	7.12454	7.19806	7.3517	7.37233	6.56779	6.81182	6.64741	7.01203	5.09059	5.83197	6.14152	5.55113	6.40332	5.88083	6.0922	6.33592	7.03147	6.91287	6.71183	7.04838	7.41621	7.29821	7.46413	7.43362	0	1.18744	1.17884	1.17015
10451	VAV3	6.76802e-13	9.71496e-14	-1.01274	-1.18335	-1.31669	-0.239058	0.000132561	0.212324	0.229614	-0.396692	1.652	0.0967846	7.40463	6.85994	8.26455	8.02549	7.53807	7.38488	8.46756	8.82208	8.35356	7.42287	9.23975	9.17005	9.00365	8.74124	9.03878	9.18422	8.45234	8.09997	8.32512	8.22692	9.18037	8.84994	8.65833	8.94733	9.47274	9.8723	9.4894	9.39641	7.82269	7.98514	8.3035	8.29772	5.35837	5.43419	3.34877	4.13978
5662	PSD	0.00506262	0.00467224	-1.01456	-0.832422	-0.679506	0.132279	-0.479325	0.149195	0.446794	0.698148	0.328587	0.625379	3.6086	4.48407	5.07929	5.04249	3.92843	3.99409	4.96051	4.62686	4.57981	4.49607	5.36046	5.07443	5.52102	5.81375	5.86302	5.20719	4.57246	4.0563	4.52778	5.05963	5.21777	5.29279	4.99446	5.21771	4.63432	5.08522	3.59955	5.22641	5.39955	5.29615	5.10353	4.19588	3.86813	4.30501	3.54396	3.972
57539	WDR35	9.149e-11	2.34809e-11	-1.01496	-0.418512	0.128634	-0.184928	-0.925929	-0.372708	0.0533829	-0.188374	-0.285639	-0.173195	7.37352	7.67272	8.63343	8.44273	7.60837	7.4229	8.09656	7.77174	8.27779	8.10867	8.14878	7.98042	9.14831	9.18725	9.31421	9.39122	7.16293	7.15656	8.13432	8.03703	8.36251	8.85499	8.90142	9.06149	9.01102	8.83012	8.95353	8.78085	8.60134	8.51671	8.80758	8.68722	8.43604	8.23197	8.57188	8.6674
4648	MYO7B	2.00486e-17	4.71731e-19	-1.01616	-1.10966	-1.09809	-0.270592	-1.31115	-1.04184	-0.830593	-0.0987749	-0.324976	-1.19372	8.67402	9.02651	9.91451	9.81833	10.7543	11.1651	12.1376	12.0011	10.4241	10.8881	11.7686	11.7397	7.72752	8.48624	8.51687	8.23807	8.89583	8.43853	9.99081	9.96585	8.8597	9.40492	10.3888	9.95949	9.79569	9.71125	10.5116	10.6566	10.4142	9.87526	10.2947	10.1922	2.31354	2.13873	2.48141	2.62081
5244	ABCB4	6.5378e-05	5.10567e-05	-1.01629	-0.8797	0.341769	0.00413704	-0.188939	1.96893	0.423572	-0.298352	-0.464841	0.260363	3.74186	3.43906	4.80468	4.40882	5.75869	5.73739	6.56414	6.69134	4.31009	3.94127	2.63874	4.92908	4.42226	3.62292	4.3303	3.70661	3.84187	3.9188	3.96671	4.17183	4.02007	3.64298	2.06943	1.65577	4.62183	4.13677	4.04762	3.86384	4.25477	4.45967	4.28796	5.02319	3.93803	5.04282	5.25209	4.65844
100505876	CEBPZOS	1.51865e-05	1.09422e-05	-1.0181	-0.525202	-0.133905	0.400082	-0.783415	-0.655624	-0.420188	-0.225818	0.16168	-0.631448	9.53317	9.34897	10.4394	10.479	9.11758	9.1307	9.5307	9.76798	9.69204	9.68884	10.1947	9.45399	10.0952	10.4196	9.78636	9.92823	9.4359	9.15729	10.1723	9.98772	10.0068	10.0289	10.5891	10.7579	9.7758	9.39696	10.0743	9.93888	10.0201	9.90449	10.0086	10.3677	10.3466	10.2255	10.0622	10.1865
9420	CYP7B1	1.11303e-12	1.70015e-13	-1.01865	-0.744012	0.0901465	0.483838	1.65793	-0.141987	-0.521287	-0.00638628	-0.778091	-0.380109	2.46176	1.97963	4.04387	2.43481	3.07858	1.99409	2.75652	3.80416	6.65256	6.98373	6.95201	6.50399	6.88651	7.1989	6.55387	6.56387	2.4794	2.59687	0.686599	1.0738	6.52365	6.59297	6.63108	6.76951	6.6018	6.34021	7.14674	6.83784	7.34189	6.94697	7.22455	7.07709	2.01398	1.00123	2.17884	2.39254
26002	MOXD1	6.63656e-11	1.6375e-11	-1.0218	-0.422291	-0.0411129	-0.200527	-1.28421	-0.544076	0.232244	-0.27904	-0.794114	0.199302	5.43576	5.43594	6.54637	6.36892	6.03817	6.02607	6.31111	6.59771	7.1679	7.19771	7.62476	6.82309	8.4762	8.6535	8.71471	8.81604	5.64598	4.45485	6.22466	6.44458	7.7261	7.8514	8.47418	8.19147	6.65381	6.40499	6.41819	6.17612	8.06714	7.80217	8.09733	8.33007	5.73139	5.24408	6.22363	6.34008
56171	DNAH7	1.16074e-06	7.17074e-07	-1.02224	-0.0624065	0.134845	0.455934	-2.52743	0.203506	-0.164151	0.18855	0.192193	0.0499411	2.56705	3.51923	4.33338	3.79738	3.62959	3.66493	3.52206	3.89727	4.81606	5.49612	4.97704	5.06545	5.56714	6.24756	5.4782	5.42463	2.20186	0	4.14378	3.11294	5.66806	5.71803	5.32664	5.65244	5.50803	4.78867	5.33944	5.28556	5.20562	5.54407	5.02677	5.34582	5.03108	4.99963	5.08385	4.56247
5649	RELN	5.1249e-14	5.07506e-15	-1.0225	-1.47412	0.470839	0.205173	-1.89315	0.113342	0.0533915	0.018013	0.0116718	0.696774	4.99425	4.78699	5.71525	6.111	4.04463	2.67216	5.18279	4.48223	9.84748	9.74543	9.19129	9.45994	10.3378	10.4422	10.1542	10.2154	6.88879	6.63762	8.61046	8.70225	9.38705	9.2657	9.26448	9.16158	7.62305	7.59872	7.61004	7.50494	9.01674	9.17844	9.13595	9.02319	3.26773	2.64892	3.72316	2.17015
51744	CD244	2.51373e-10	7.22134e-11	-1.02294	-1.8771	-0.845354	-0.443836	-1.02115	-0.392867	-1.50103	-0.439294	-0.578335	-0.58937	6.1409	6.36095	7.67234	6.87538	6.53036	6.78764	8.57777	8.49442	5.59116	6.20224	6.43584	7.04827	5.6639	6.13735	6.26748	6.42145	5.32906	5.12043	6.43766	6.05413	6.482	6.64849	6.77204	7.14419	3.54729	3.60625	5.14491	5.01068	6.58671	6.43861	6.95762	6.9463	4.17152	4.82117	5.33535	4.81401
5165	PDK3	3.97414e-09	1.51114e-09	-1.02314	-0.932191	-1.16603	-0.145306	-0.94607	-0.319501	-0.296916	-0.360882	-0.174481	-0.179933	8.50041	8.44529	9.349	9.64299	8.63922	8.6745	9.43013	9.74798	8.22386	8.2725	9.71149	9.11693	9.25356	9.46469	9.4414	9.56747	8.12085	8.22744	9.0518	9.18863	9.47386	9.54632	9.81772	9.84147	9.53598	9.45934	9.65615	9.933	9.5029	9.56211	9.80813	9.97865	9.21867	9.19157	9.43232	9.32689
222901	RPL23P8	2.24195e-11	4.9039e-12	-1.02422	-0.313185	-0.739088	-0.29094	-0.284644	-0.445174	-0.218257	-0.438679	-0.185857	-0.550974	10.0109	9.93493	11.0221	10.9721	10.1054	9.92611	10.3494	10.3084	10.2637	10.2044	10.8935	11.0527	10.761	10.8771	11.0875	11.1326	10.1113	10.5225	10.5472	10.656	10.7172	10.809	11.2534	11.1632	11.0946	11.1215	11.2848	11.3678	10.1956	10.2843	10.6631	10.6942	10.3564	10.2242	10.5049	10.4474
57586	SYT13	5.92458e-18	1.0835e-19	-1.02552	-0.579626	0.0147276	-0.0148134	0.160557	0.290743	-0.0736427	-0.120377	-0.373209	0.0601959	4.85734	4.03026	5.75659	5.18205	4.53189	4.6029	5.14884	5.1452	10.1718	10.0003	10.1645	9.9782	11.2403	11.161	11.1383	11.2926	5.75242	6.61924	6.12083	5.92971	10.9645	10.8487	10.531	10.7007	10.1624	10.1973	10.2413	10.2658	10.6668	10.7802	10.762	10.9259	7.71371	7.75344	8.01244	8.20112
57711	ZNF529	0.000418123	0.000355325	-1.02588	-0.294774	0.590703	0.280789	-0.535043	-0.205744	-0.361941	-0.00570488	-0.112637	-0.479315	7.24604	7.58794	8.65618	8.22957	7.38242	7.32631	7.88127	7.41701	8.11829	8.14676	7.66503	7.41861	7.7523	8.06147	7.38361	7.86858	7.65592	6.64308	7.64035	7.72874	8.17748	7.99635	8.4196	8.16572	8.17349	7.69364	8.09032	8.5007	8.13171	8.23663	8.15671	8.22305	8.03227	8.16909	8.16023	8.26641
84889	SLC7A3	3.77519e-10	1.13666e-10	-1.02768	1.30815	-0.22842	-0.331131	-0.72816	-0.413203	-0.409593	-0.260184	0	0.615126	4.22519	3.84696	4.95574	5.17178	2.45967	3.3726	3.21596	0	6.08845	6.70171	6.60523	6.64177	8.07537	8.23287	8.53848	8.43202	3.80132	3.18183	4.58242	3.85706	6.91999	7.27224	7.53844	7.4802	3.67282	5.04366	5.11321	4.42246	5.50649	5.26365	5.31812	5.97239	0	0	0	0
7045	TGFBI	1.33427e-13	1.51172e-14	-1.03204	-0.280024	-0.231409	-0.285679	-0.849505	-0.552159	-0.330543	-0.311368	-1.11394	-0.705158	10.9153	11.0431	12.0827	11.9398	11.8634	11.8721	12.1517	12.1438	10.3785	10.6556	10.6993	10.7976	11.6195	11.8553	12.0709	11.9752	11.7296	11.834	12.6386	12.624	11.8933	12.0835	12.6091	12.4721	13.0545	12.814	13.2746	13.255	12.0347	11.7635	12.2223	12.1986	12.9602	12.4852	13.8631	13.8102
257177	CFAP126	0.000291904	0.000244385	-1.03263	-0.873453	-0.389864	0.113583	-1.67542	0.172139	-0.202824	-0.582226	-0.425155	-0.0824957	5.52504	5.93444	6.48015	7.04458	6.40712	6.24163	7.06895	7.32671	6.78531	6.57688	7.30484	6.83708	7.07399	7.02711	6.91364	6.96029	5.92328	4.67141	7.09843	6.84711	7.08432	6.99878	6.80016	6.93865	6.58303	6.6627	6.67555	6.97583	6.37891	6.3638	6.93265	6.97451	5.99063	6.05648	6.33783	6.55959
386627	SAP30L-AS1	1.03943e-06	6.37085e-07	-1.03344	-1.23635	-0.870384	-0.607899	-1.75447	-1.21236	-0.0469289	-0.555461	-1.02972	-1.16279	5.42258	6.46645	6.56975	7.38616	4.46923	4.59499	5.93922	5.59771	3.65256	5.04513	4.83131	5.60715	4.77032	5.26625	5.69742	5.55495	5.20732	4.18183	6.68029	6.21781	4.03949	3.80699	5.52797	4.74324	4.95501	5.02129	5.42871	4.64145	5.8121	5.55305	6.28796	6.18812	7.48471	7.35374	8.49874	8.39914
57121	LPAR5	5.29281e-07	3.08431e-07	-1.03388	-0.290408	0.444587	-1.15228	-0.699456	-0.24909	0.427668	0.750179	-0.935656	-0.566587	5.12472	5.41545	6.43873	6.1692	6.34928	6.91692	6.97246	6.87455	4.23064	3.84582	3.67324	3.51404	2.73285	2.98085	4.66529	3.35297	5.73993	4.59687	5.89152	5.84419	3.79525	3.80579	3.44345	4.65577	3.89521	3.95989	3.94328	3.05648	4.38551	3.99954	2.6441	4.24059	2.63547	2.26426	3.54199	3.22905
26032	SUSD5	4.28447e-07	2.45481e-07	-1.03427	-0.957144	-0.442746	-0.118354	-1.60522	-0.670473	-0.417118	-0.105322	-0.30632	-0.89049	3.46176	3.68535	3.6813	5.53435	3.23727	2.25712	4.92645	2.48223	5.66539	5.17131	5.63477	6.08742	5.73285	5.92945	5.83087	6.06813	6.35094	4.0563	6.78914	6.82856	5.05367	4.57838	5.6448	5.3282	3.86045	3.82864	3.94328	4.58005	6.13668	6.43598	6.72802	6.05528	9.44623	9.11844	9.683	9.49431
6194	RPS6	5.2909e-13	7.34434e-14	-1.03577	-0.491009	-0.687606	-0.253315	-0.642258	-0.383883	-0.133467	-0.33348	-0.154224	-0.457812	14.2522	14.2163	15.2576	15.2824	14.5232	14.3588	14.959	14.905	14.7958	14.788	15.4377	15.5212	15.2163	15.2987	15.4875	15.5342	14.3609	14.6879	15.1691	15.1642	15.1284	15.2472	15.5722	15.5711	15.483	15.5203	15.6553	15.6149	14.7529	14.6642	15.0701	15.0139	14.6494	14.5017	14.7618	14.6978
5740	PTGIS	5.42042e-12	1.00299e-12	-1.03691	-1.55366	-2.23513	-1.00666	-1.34401	-0.248191	-0.2804	-0.998826	0.203823	-0.690089	4.35484	5.00517	6.13394	5.29988	5.82823	6.20554	7.49123	7.64986	5.27065	4.6759	7.38339	7.03342	5.66483	5.61182	6.93481	6.35517	5.45022	4.98919	6.54517	6.58226	6.04451	5.39719	6.25994	5.67814	6.15634	6.56818	6.70527	6.58005	5.83968	5.6459	6.77338	6.70985	1.12089	0.679297	0	1.39254
696	BTN1A1	7.01304e-12	1.34028e-12	-1.03889	-1.11811	-0.697238	-0.199549	-0.0465403	0.481588	-0.585217	-1.09469	0.656769	-0.411457	1.97633	2.03225	3.45891	2.62746	2.23727	2.67216	3.66342	3.48223	5.51192	6.07709	6.31609	6.6674	3.43912	3.25188	4.32208	2.76801	1.4794	2.59687	1.84762	2.32173	4.00675	4.05372	3.53656	3.56074	6.87129	6.76724	7.31785	7.49111	3.09647	3.50572	4.22906	4.56251	1.31354	0	0	0
55500	ETNK1	4.27247e-07	2.44683e-07	-1.04001	-0.591083	-0.136885	0.283194	-0.661987	-0.63463	-0.401287	-0.0253868	-0.0758333	-0.170677	10.3763	10.3324	11.3814	11.4074	10.8586	10.9055	11.3612	11.585	11.1043	11.2116	11.4591	11.1305	10.963	11.1665	10.6712	10.8919	10.6929	10.3674	11.2363	11.1479	11.1403	11.1414	11.7091	11.8419	10.9607	10.6681	11.126	11.3054	11.1948	11.196	11.1018	11.3398	10.5456	10.5	10.565	10.6322
392862	GRID2IP	0.011735	0.0110649	-1.04147	-0.574526	-1.53736	-0.479202	-1.05873	-0.831673	-0.526328	-0.5623	-1.66804	-0.469865	3.35484	4.95423	5.60187	4.79015	4.60779	3.9167	5.18971	4.48383	3.93267	3.88427	5.54833	5.34333	4.90198	4.6915	4.8862	5.66568	3.49062	3.18183	4.52076	4.26915	3.5108	4.33228	4.48328	5.02314	3.97733	4.77724	4.89437	4.91286	5.36341	4.30188	5.07572	5.71416	3.82955	2.26426	4.33373	5.09616
27035	NOX1	6.01403e-15	4.2452e-16	-1.04227	-0.785702	-0.459215	1.19237	-0.556366	-0.960044	-0.462819	0.383836	0.591435	-1.89061	6.47674	6.46303	7.40127	7.62303	8.81733	8.952	9.55543	9.78531	6.54909	7.16944	6.98054	7.65642	3.64087	3.26789	2.34097	2.18305	7.79638	7.75972	8.22743	8.4414	2.63762	2.64433	4.02398	3.17805	4.60949	4.64967	5.22142	4.96337	4.99191	4.87875	4.265	4.83798	3.55385	4.08098	3.40734	3.04462
51084	CRYL1	2.27961e-13	2.83931e-14	-1.04354	-1.10359	-1.72715	-0.00512409	-1.18165	-0.335464	-0.681773	-0.456929	-0.260448	-0.853154	8.91331	8.88324	9.94177	9.94187	10.2794	10.1756	11.3718	11.2903	8.03548	8.25163	9.93826	9.80314	8.30422	8.66487	8.58552	8.39382	8.86506	8.99215	10.0893	10.1313	7.85765	7.92069	8.46896	7.98031	7.85557	7.68609	8.27676	8.62845	8.69877	8.29414	8.89499	9.01178	8.03467	7.57613	8.07855	8.05315
1008	CDH10	1.19795e-11	2.43038e-12	-1.04488	-0.957144	-1.17159	-0.379715	-1.79979	-1.02195	0.0247488	-0.659155	0.359829	-0.91944	0.239363	1.75724	1.87395	2.21242	1.23727	0.672158	2.34149	1.48223	6.00508	6.72514	7.61955	7.45385	6.43718	6.02534	6.41003	6.81192	2.06436	1.59687	3.90161	3.3592	5.38021	5.66377	6.64856	6.43932	5.65839	5.29988	5.47933	5.42944	6.30283	6.41469	7.16242	6.87341	1.8985	0	1.17884	0
54664	TMEM106B	8.49797e-05	6.72992e-05	-1.04566	-0.315416	0.100806	0.322757	-0.427236	-0.957321	-0.678899	-0.15309	-0.0439539	-0.803726	11.4847	11.4092	12.4946	12.4907	11.911	11.8912	12.0802	12.3528	11.87	12.0488	12.2132	11.5039	11.6712	12.0891	11.3967	11.7181	11.6997	11.1811	11.9008	11.8345	11.8595	12.1615	12.9276	13.0081	12.1494	11.7042	12.5638	12.6477	12.1245	12.038	12.1118	12.3569	12.392	12.3055	12.3264	12.459
140733	MACROD2	1.09766e-06	6.75369e-07	-1.04576	-0.104317	-0.467978	-0.101418	-1.2356	-0.0823741	0.0582781	0.214227	1.35594	-0.657	4.20899	4.23477	5.82036	4.71492	5.40186	4.53014	5.11408	5.02655	5.49865	6.2725	6.354	6.35311	6.0163	6.70143	6.42162	6.49895	3.95513	3.98919	5.21314	5.20237	6.47707	6.40074	6.31354	6.72902	5.39989	5.43068	5.01367	5.70034	5.82501	5.31013	4.68849	6.01819	3.67109	3.6793	3.05331	1.58519
55556	ENOSF1	1.2331e-08	5.20048e-09	-1.04625	-0.605032	-0.61285	-0.117146	-0.580936	-0.386484	-0.192235	-0.531887	-0.241696	-0.555901	9.87122	10.0148	10.998	10.9805	10.381	10.467	11.0837	10.9743	9.13047	9.13171	9.66781	9.82007	9.96895	10.1975	10.1548	10.2459	9.21991	9.83691	10.0635	10.1552	9.75424	9.89214	10.1827	10.2366	9.83087	9.62179	9.99868	9.83845	9.23694	9.06564	9.97781	9.38855	9.67967	9.54397	9.84242	9.86462
101927809	LOC101927809	0.00132637	0.0011772	-1.04692	-1.03057	-0.534155	0.818396	-0.418154	0.173057	-0.00945711	0.514363	0.345925	-0.473649	5.16161	4.79524	6.00178	6.04891	5.09009	5.72869	6.37896	6.50097	4.16457	4.61384	5.1521	4.69461	5.40762	5.35999	3.99214	5.13868	5.36174	5.25575	5.72257	5.73123	4.71701	4.75164	4.58827	4.53426	5.15354	5.53705	5.81755	4.89195	5.50238	4.841	4.88187	4.43278	5.00025	4.81229	5.01971	4.10097
148534	TMEM56	1.4495e-05	1.04069e-05	-1.04924	-0.422217	0.0689287	0.505566	-0.675377	-0.91891	-0.476334	0.127703	0.511305	-0.322839	10.1241	9.77064	10.9785	11.0147	9.71572	9.69641	10.0624	10.1942	10.5448	10.6956	10.9564	10.1462	10.3405	10.6093	9.82978	10.109	9.84402	8.89475	10.072	10.0176	10.5744	10.6232	11.4845	11.5509	10.2103	9.83666	10.373	10.6267	10.5817	10.6151	10.254	10.6875	9.64002	9.86608	9.11836	9.36513
25840	METTL7A	7.95307e-15	5.90886e-16	-1.04936	-1.36221	-1.52155	0.129442	-1.27623	-0.0538397	-0.61146	-0.605689	1.1779	-0.91885	9.85588	9.64188	10.8465	10.7499	10.0317	10.0789	11.4272	11.4078	7.47238	7.56737	9.24241	8.84044	7.76583	7.80676	7.29672	8.01699	9.54488	9.29588	10.6946	10.6986	7.20372	7.35871	7.21862	7.45149	7.40112	7.44195	7.81147	8.25452	7.4992	7.19489	7.98142	7.92404	9.32205	9.80925	8.31257	8.46294
242	ALOX12B	0.000152446	0.000124023	-1.05073	-0.0571654	0.159279	0.176693	-0.791367	0.712472	0.219399	0.729873	-0.313701	0.137002	4.1116	4.92558	6.00665	5.13199	3.1843	1.11219	3.51355	0.89727	6.44541	5.57884	5.80386	5.90184	5.63362	5.55304	5.46904	5.36424	5.13456	5.30845	5.90681	6.11894	5.63663	5.47597	4.98724	4.70041	5.89783	5.26001	4.989	5.73004	5.16518	5.39907	4.25207	4.85244	5.59478	5.87059	6.04561	6.04716
81704	DOCK8	5.53342e-16	2.55089e-17	-1.05122	-0.514026	-0.188272	-0.269275	-0.420064	0.104709	-0.0855579	-0.231852	0.315156	0.222046	6.31499	6.29562	7.19888	7.51417	7.82699	7.81699	8.20223	8.4698	8.34989	8.59357	8.62537	8.69463	7.54881	7.34032	7.66501	7.76266	6.77625	7.03782	7.36636	7.28784	8.19919	8.0064	8.09872	7.89745	8.4456	8.37662	8.41852	8.57481	8.00067	8.12942	8.17808	8.41571	4.8371	5.1658	4.65997	4.71262
339400	FLG-AS1	0.000126761	0.000102292	-1.05256	1.17559	-0.66266	0.514763	-1.28861	1.2708	-0.059229	-0.0635929	1.05041	-0.0579748	4.09734	3.51805	4.26626	5.45426	3.91778	3.25712	0.756524	4.06719	3.6001	3.99782	5.31609	3.60715	4.2167	3.46914	3.3303	3.326	3.56686	2.59687	4.46421	4.27674	3.45421	3.71268	1.53656	3.08873	2.08786	0	2.20631	0	4.73761	4.52037	4.5827	4.80246	2.12089	1.95232	1.97239	0
8537	BCAS1	1.94716e-12	3.18593e-13	-1.05422	-0.956004	-1.40464	-0.131281	-0.956433	0.0593958	-0.328367	-0.377709	-0.758891	0.00214005	7.62709	7.8597	8.7999	8.79534	8.29598	8.22243	9.16238	9.26804	8.55147	8.72434	9.98597	10.0991	7.24674	7.42977	7.63622	7.30285	8.26575	8.33862	9.31666	9.20058	7.59281	7.78434	7.78624	7.47212	6.97525	6.69607	7.17353	7.15452	8.64029	8.35318	9.02517	8.72371	7.78128	7.1589	8.16184	8.29612
594	BCKDHB	7.43919e-12	1.43409e-12	-1.05433	-0.524259	-0.445436	-0.127762	-0.466701	-0.197126	-0.318301	-0.218822	-0.154601	-0.624187	9.18253	9.14222	10.2221	10.2113	10.3909	10.264	10.8395	10.8639	10.0097	9.82362	10.3648	10.3594	9.80909	9.92059	9.99861	9.9866	9.34588	9.16061	9.69312	9.74677	10.0861	10.0912	10.2159	10.3557	9.68738	9.68081	10.0277	9.97712	9.78268	9.87617	10.0095	10.087	9.17648	9.10359	9.10224	9.48704
6462	SHBG	0.0150372	0.0142622	-1.05474	-0.99261	-0.812369	-0.390793	-1.20553	1.59036	0.272911	0.246648	-0.474166	-0.638941	3.45969	3.05113	4.51086	4.10944	3.28167	3.75803	4.14884	4.87608	3.99066	5.06293	5.25719	5.42113	4.43508	4.10942	4.97793	4.34815	2.52445	4.22136	4.45859	4.69829	4.89227	4.40511	3.75895	2.35772	4.59469	4.02129	4.42871	3.64145	3.69648	4.56789	4.51002	3.26105	1.962	3.23334	2.33301	3.81067
283537	SLC46A3	2.61616e-12	4.44613e-13	-1.05806	-0.896843	-0.835672	-0.19225	-0.908277	-0.0716462	-0.991217	-0.179842	0.579658	0.0836668	7.14224	7.14669	8.2634	8.14166	8.83789	8.89937	9.72745	9.8035	7.52351	7.41136	8.54374	8.06248	6.92371	6.88774	7.19273	7.00322	7.40421	7.57415	8.43148	8.36344	6.91073	6.87904	6.87641	7.05665	4.87793	4.65391	5.72988	5.7844	6.76549	6.7534	6.69938	7.17919	7.30412	7.26937	6.53436	6.87981
6327	SCN2B	7.94902e-07	4.77348e-07	-1.05865	0.0910429	-1.74432	-0.267972	-1.73892	-0.042165	-0.373117	0.142456	0.82916	-0.439007	4.53704	4.9227	5.70166	5.87538	0.407198	1.67216	0	1.89727	2.84521	2.09093	4.01028	4.41451	3.73285	4.7882	4.85158	4.20541	3.38629	4.18183	5.47916	5.5668	0.717246	3.39075	1.53656	2.65577	0.310249	0	0	1.05648	4.70286	4.95171	4.10353	5.26612	4.76475	5.20912	4.17884	4.13671
219595	FOLH1B	1.05945e-09	3.52954e-10	-1.05882	-1.10098	-0.284507	-0.771699	-0.928408	1.33676	-1.04129	-0.685781	0.0604466	-0.335883	4.90864	4.47606	5.73193	5.77041	5.47568	5.33683	6.50248	6.51198	4.96415	4.35547	5.21539	4.67324	3.42156	2.25387	3.67823	3.5406	3.26947	2.59687	3.83344	3.88972	3.11211	2.71268	2.4955	0.655772	1.20333	2.02129	3.08078	2.22641	0.814757	2.11983	1.96603	2.34012	0.120893	0	0	0
654320	SNORA8	1.90268e-05	1.39051e-05	-1.05894	-0.431103	-0.179667	0.463473	-0.459323	-0.264592	-0.205657	-0.670667	-1.30467	-0.544444	4.0823	4.94331	5.64992	5.49358	3.83807	4.13089	4.66902	4.16214	5.02401	5.28841	5.68039	4.99136	5.54305	5.7954	5.33009	5.08141	4.24608	4.2897	4.70482	4.74961	5.36487	5.50688	5.88545	5.51548	4.78615	4.82575	5.23219	4.79102	4.48374	4.91447	5.23588	5.50367	3.76631	3.6398	5.23587	4.77958
144363	ETFRF1	0.0023933	0.00216652	-1.05922	-0.358529	0.141849	0.978767	-0.699277	-0.868316	-0.276004	0.0687709	0.436473	-0.256873	7.8284	7.41868	8.71997	8.64554	8.15522	8.18429	8.47487	8.5817	7.30923	7.35245	7.99082	6.38717	7.83498	8.08104	6.70408	7.25441	7.48084	7.31333	8.11231	8.08042	7.58641	7.47116	8.3624	8.43179	7.5035	6.87985	7.47746	7.4579	7.94597	7.83181	7.58319	8.05705	7.61088	7.78528	7.11261	7.41059
171546	SPTSSA	6.66885e-08	3.27004e-08	-1.05996	-0.34875	-0.135977	0.463514	-0.23865	-1.03677	-0.580408	0.261054	0.168228	-0.691833	11.6866	11.4697	12.6466	12.6296	10.4452	10.4134	10.6231	10.9331	10.5475	10.7516	10.981	10.59	10.4893	10.8227	10.0744	10.3105	11.4562	11.18	11.6586	11.455	10.576	10.6293	11.61	11.6689	10.5032	10.1539	10.8264	10.9916	10.9071	10.8221	10.418	10.789	11.261	11.1713	11.0014	11.0944
23461	ABCA5	3.32065e-10	9.83456e-11	-1.06006	-0.615242	-0.767	0.0694046	-1.03337	-0.750648	-0.40031	-0.414214	-0.0198994	-1.29405	7.25243	7.14478	8.4664	8.05092	8.43454	8.45069	9.08744	9.02827	6.79256	6.66892	7.723	7.27249	6.59672	7.02786	6.87087	6.61489	6.72257	7.00059	7.82437	7.96553	6.40737	6.47821	7.01229	7.37459	6.96185	6.6956	7.3153	7.14277	7.28667	6.90782	7.47699	7.54593	6.9655	6.97545	7.04176	6.93898
9481	SLC25A27	1.07237e-06	6.58778e-07	-1.06028	-0.570837	-1.0795	0.346258	-0.938485	0.881787	0.120794	-0.318785	0.170262	0.0750208	4.14625	4.6426	6.09343	4.81597	2.62959	2.55382	3.62046	2.70463	4.04161	4.05933	5.05137	5.20858	5.76934	5.77112	5.6822	5.16575	4.35485	5.70539	6.04158	5.89564	5.91919	5.74513	5.17115	4.72959	6.25555	5.67829	5.83461	5.85764	5.00549	5.03202	5.61541	5.05967	6.11862	6.47638	5.92276	6.33171
6252	RTN1	5.88102e-10	1.84399e-10	-1.06297	0.540507	-0.275032	0.0783067	-0.695677	0.432807	-0.546959	0.147683	1.00061	0.554736	0.0105445	2.17228	1.87395	2.43481	2.16538	1.67216	2.75652	0	7.33439	6.8324	7.49499	7.22186	6.30084	6.22244	6.09969	6.26697	0.70179	0.596869	0.879244	1.81077	6.10702	5.62512	5.78449	5.08204	5.42176	5.04366	5.23606	6.32327	6.28188	6.34971	5.8405	6.49573	0	2.00123	0	0
10747	MASP2	1.07967e-05	7.61911e-06	-1.06459	-1.14861	0.160703	-0.212811	-0.447553	-0.0151896	0.210624	0.020277	-0.602815	0.0372739	4.1539	5.30186	5.90817	5.67678	4.03754	4.75601	5.67777	5.413	6.36184	6.11987	5.85851	6.3018	6.0176	6.43895	6.46602	6.41615	4.59311	5.08272	5.45996	5.11097	6.23768	5.95191	6.24619	5.97379	6.44595	5.5831	5.76904	5.83876	5.99408	6.06371	5.95291	6.06433	4.44531	4.62776	4.97617	5.30253
257194	NEGR1	2.77127e-11	6.19815e-12	-1.06493	1.37456	0.575519	0.461003	-0.755226	-0.444438	-0.176255	0.46669	0.173209	-0.304901	5.70968	5.77961	6.94003	6.67912	2.5592	1.67216	0	1.48223	5.63962	5.70564	5.7291	4.46513	7.74858	7.90896	7.14189	7.59364	5.97924	5.24073	6.48534	6.24508	7.40478	7.72313	7.88529	8.13151	6.18939	5.77618	6.01367	6.30441	6.24299	6.57225	5.83392	6.04794	7.53754	7.8683	7.4312	7.62822
26548	ITGB1BP2	0.0167329	0.0159112	-1.06527	0.0802321	1.03077	0.998059	-0.230482	0.727737	0.579732	0.584011	-1.19754	1.13093	2.89612	3.66065	4.74677	3.94053	2.95317	4.22741	3.66342	3.3567	4.58321	4.05512	2.74724	3.82954	5.24739	5.40424	4.59934	4.05617	3.35247	3.40422	3.76209	3.45557	4.72401	4.21417	3.61024	3.87247	4.52132	4.63607	3.77151	4.22641	4.03538	4.74913	3.96603	3.65046	1.81943	3.74453	3.54522	4.41381
57007	ACKR3	1.00983e-14	7.81978e-16	-1.06684	-0.520217	0.344749	0.393731	-1.01473	0.366654	0.0611181	0.229393	-0.588808	0.270614	4.29826	4.21667	5.62883	5.01977	3.90119	4.06448	4.52386	4.48223	9.4774	9.20299	9.04463	8.94626	9.79278	9.75201	9.3952	9.36212	4.66262	4.29731	5.4184	5.57099	9.45168	9.33988	9.11785	8.9404	8.15956	8.30854	8.14557	8.20029	8.70783	8.66715	8.5344	8.38179	0	1.00123	2.17884	0
7485	WRB	4.51434e-07	2.59719e-07	-1.06806	-0.277896	-0.362488	0.199603	-0.537769	-0.894739	-0.599684	-0.0994596	0.0505104	-0.51614	8.21464	8.00531	9.11201	9.24407	8.20004	8.12194	8.51787	8.3599	8.28849	8.3499	8.8866	8.47677	8.61973	8.79148	8.53841	8.4736	7.97884	7.81856	8.47893	8.394	8.78741	8.6033	9.49692	9.68327	8.71106	8.55383	9.07846	9.3858	8.5275	8.8078	8.75748	8.77673	7.82784	7.91475	7.81153	7.83003
55018	LINC00483	2.71767e-10	7.86803e-11	-1.06982	-1.14814	-0.97712	-0.0385668	-0.59815	-0.312186	0.195367	-0.772747	0.446386	-0.804837	3.9251	4.79823	5.17748	5.68548	6.82716	6.46712	7.86413	7.72643	6.06273	5.23822	6.774	6.48118	3.23123	2.80641	2.62576	3.48902	5.00602	4.86853	5.65998	5.41088	4.79177	3.86365	4.62402	4.65577	5.05129	5.12152	4.23375	5.54834	4.00162	3.73231	4.75873	4.52069	0	1.48665	0.59388	0
100529257	SYNJ2BP-COX16	0.0443822	0.042969	-1.07018	-4.89698	-0.376845	-0.352136	8.44831	-4.70442	-0.885614	-0.570616	-4.11399	-0.883744	8.12437	7.98815	9.06724	9.18565	0	8.39346	8.94414	9.24328	8.24055	8.06955	8.75143	8.31236	8.24857	8.06915	8.3943	8.6277	8.1074	8.78923	0	0	8.23608	0	8.7214	8.92353	8.01783	7.78188	8.69608	8.87486	8.15601	8.1374	8.56014	8.87449	0	8.13177	8.17497	8.18478
148709	LOC148709	1.37462e-06	8.57904e-07	-1.07048	-0.680096	-0.82729	-0.228224	-0.690579	-0.594537	-0.141858	0.228919	0.385715	0.60818	4.96968	4.74159	5.96098	5.89124	5.01863	5.12653	6.04127	5.46408	4.83115	4.61964	5.57506	5.5303	6.45511	6.10931	6.37043	6.65043	4.65316	4.53547	5.29304	5.27674	5.97054	5.49226	6.27046	6.38142	5.78648	6.27395	5.9231	6.42106	5.95031	5.98761	5.42233	6.05775	5.11132	5.69658	4.95143	5.08504
84140	FAM161A	6.45509e-12	1.22044e-12	-1.07096	0.353912	-0.086329	-0.0319471	-0.966632	-0.381954	0.021245	-0.188744	-0.368323	-0.196587	6.48095	6.92883	7.80271	7.74899	6.43776	6.31649	6.14167	5.90476	7.49984	7.70319	7.8859	7.48979	8.44379	8.51188	8.55884	8.46072	6.48928	5.98919	7.16051	7.25122	8.06466	8.22002	8.37786	8.67072	8.04446	7.82649	7.90367	7.92479	8.07663	8.04456	8.28916	8.20953	7.44673	7.6393	7.8267	7.99598
27330	RPS6KA6	1.87286e-07	9.99896e-08	-1.07202	-0.756201	0.0462265	0.246652	-0.820341	-0.476	-0.416269	-0.112599	0.190027	-0.29866	9.21707	9.1011	10.177	10.2852	8.79757	8.57103	9.33176	9.54923	9.78181	9.86134	10.1351	9.41556	9.56085	9.6375	9.24441	9.46064	8.88099	8.20656	9.37532	9.35291	9.63506	9.66089	10.0283	10.2196	9.42103	9.32068	9.8071	9.76715	9.38128	9.42813	9.36054	9.67407	8.25431	8.69877	8.27229	8.30073
4867	NPHP1	3.2048e-07	1.79296e-07	-1.07203	-0.173529	-0.0612173	-0.197657	-0.793285	0.0364661	0.153494	-0.0948315	-0.017396	-0.194175	5.77236	5.80416	6.88942	6.83116	5.74295	6.04053	6.00141	6.12913	6.29178	6.73015	6.39807	6.74629	7.54473	7.3721	7.70031	7.61184	5.73603	5.11351	6.11836	6.31775	7.19634	7.24947	7.12666	7.24622	6.88317	6.58918	6.46022	6.70514	6.93219	7.00602	7.13883	6.98904	7.04892	6.83989	6.96595	6.95766
36	ACADSB	8.00921e-13	1.17526e-13	-1.07313	-1.16389	-1.07761	-0.208629	-0.92417	-0.0527048	-0.200621	-0.46674	0.339622	-0.584771	9.39049	9.36982	10.3901	10.5164	9.53409	9.41046	10.6021	10.6703	9.36929	9.21918	10.3974	10.3463	9.29929	9.39979	9.58224	9.5341	9.06195	9.04684	9.97889	9.97824	9.465	9.48385	9.40838	9.64588	8.9313	8.872	9.04054	9.16399	9.31205	9.24337	9.74976	9.73914	9.53879	9.6329	9.28683	9.20562
5071	PRKN	1.68496e-12	2.69658e-13	-1.07402	-1.49645	-0.195755	-0.226767	-0.801726	0.0589442	-0.161274	-0.341686	0	-0.0767694	3.46176	2.1419	3.26626	4.48544	3.88113	2.99409	4.92645	4.94166	5.8527	5.68497	6.36783	5.56135	6.19816	6.19074	6.65938	6.18304	3.72732	3.9188	4.66218	4.5874	6.15218	5.86469	5.84034	6.05864	5.87294	6.02129	6.05876	6.15802	6.00458	5.67237	6.22665	6.13367	0	0	0	0
79192	IRX1	5.09828e-08	2.4432e-08	-1.07425	0.487098	0.726141	0.311979	0.192752	0.709712	-0.171544	0.198709	0.704699	0.954955	3.12472	2.4202	3.84357	3.84985	0	3.04139	0	2.06719	7.55752	7.16878	6.49528	6.77874	8.85547	8.54318	8.44218	8.33251	4.74543	5.30836	4.56107	5.10723	7.7085	7.1492	7.00552	6.43275	4.35256	4.52908	4.08078	5.14395	6.58004	7.01739	6.71556	6.48446	3.70012	5.38298	3.94556	3.72815
10966	RAB40B	4.35373e-07	2.49805e-07	-1.07454	-0.647987	-1.16711	-0.278968	-0.497988	-0.304864	-0.436505	-0.434988	-0.0958314	-0.764705	6.30545	6.12437	7.54637	7.03254	7.04192	6.9696	7.96598	7.34151	5.30464	5.90685	6.76767	6.77803	6.03438	6.13565	6.46153	6.26644	7.1506	7.56841	7.90895	7.80604	5.86624	6.15019	6.37743	6.24873	6.28425	6.17876	6.31716	7.01886	5.6777	6.29402	6.01616	6.82555	7.79316	7.61938	7.71455	7.88965
126231	ZNF573	1.16865e-05	8.28812e-06	-1.07459	-0.799365	-0.425844	-0.465511	-0.448553	-0.810784	-0.663547	-0.0763192	-0.726216	-0.062077	4.6754	4.53563	5.55951	5.80072	4.9877	4.60868	5.58231	5.6128	4.87863	5.02922	5.56742	5.19211	5.19233	5.35589	5.68529	5.79394	4.58094	4.4001	4.99975	4.87838	4.22989	4.52088	5.35902	5.01332	4.93741	4.51485	5.51342	5.26594	5.43914	4.67121	5.10353	5.15946	4.13147	4.31273	4.99554	4.90109
114814	GNRHR2	0.0204968	0.0195598	-1.07593	-3.03818	-1.14082	0.0668087	0.441984	-0.535777	-1.7081	-1.80176	0.0893874	-0.191459	4.99391	4.95156	7.42629	4.67105	4.82322	4.61377	7.80881	7.70454	5.05023	4.70989	5.44629	6.59548	4.96223	5.44205	5.17551	5.09516	4.80589	6.15394	5.08368	4.99218	4.50696	4.98087	5.71862	4.84077	4.99854	4.64432	5.44967	7.60939	5.74748	4.84202	7.78389	6.40914	5.1465	5.81157	5.48904	5.29025
5032	P2RY11	0.00180264	0.0016158	-1.0762	-1.66855	-0.422952	-1.74391	1.5726	-0.928917	-0.819994	-1.03218	-0.04879	-1.09444	5.95711	5.99944	7.17375	6.9352	5.72591	5.51817	7.29953	7.28166	6.17496	7.84999	7.2936	7.57725	5.66361	6.00248	7.70932	7.44459	6.21875	8.25293	5.74189	5.58458	5.43964	5.81044	6.7447	6.36322	6.08805	7.51324	7.72246	7.51883	5.67621	6.27395	6.95334	7.06118	5.84496	5.59376	5.99998	5.53632
9615	GDA	1.37795e-20	4.40521e-23	-1.07802	-0.731896	-0.472612	0.100805	-1.09853	-0.304653	-0.606495	-0.308151	0.49787	-0.807395	11.0096	10.9397	12.0862	12.019	12.88	12.9967	13.6697	13.6708	12.2847	12.3193	12.9297	12.6196	10.1331	10.0537	9.94594	10.0393	10.2027	9.97082	11.2306	11.14	11.3591	11.3902	11.6038	11.7548	10.6546	10.7154	11.2917	11.2913	10.2903	10.2564	10.5333	10.6297	7.66079	7.53639	7.22688	6.97457
26052	DNM3	4.90693e-09	1.90002e-09	-1.07846	-0.332967	-0.0596127	0.651525	-0.0993423	-0.582646	-0.147539	0.104972	-0.349134	-0.179383	6.67677	6.72109	7.66836	7.88642	6.72897	6.84005	7.03265	7.20231	6.42264	6.83689	7.06194	6.31681	6.53473	7.07537	6.15054	6.1565	7.17868	6.90065	7.12562	7.1524	7.29531	7.63647	7.93351	8.16357	6.87011	6.34922	6.65477	6.85963	6.82921	6.90643	6.83392	6.69177	8.69853	8.37123	8.87564	8.8924
27146	FAM184B	0.000216927	0.000179284	-1.07884	-1.01849	0.712125	-0.423619	-0.851813	0.403803	0.0229592	-0.197422	-0.350625	-0.0786128	3.14988	3.96738	4.48061	4.79434	4.13808	4.44331	5.42122	5.19715	4.6195	5.22795	4.04416	4.37904	5.48154	5.06708	5.55134	5.84452	3.94844	4.06106	5.16784	4.54528	4.81036	4.93169	4.66773	4.26671	4.93481	4.91392	4.83366	4.96915	4.78465	4.9811	5.19986	4.96073	3.99282	4.45798	4.4984	4.65365
143879	KBTBD3	4.90006e-05	3.76621e-05	-1.07982	-0.236029	-0.35621	0.417699	-0.0749474	-0.527561	-0.735894	-0.240196	-0.30077	-0.659939	6.43114	6.33863	7.53048	7.39893	7.14479	7.00776	7.2014	7.4232	6.54941	6.56487	6.72502	7.10167	6.21942	6.90677	6.22128	6.06952	7.02337	6.80238	6.99336	6.98228	6.57079	6.75662	7.17443	7.2081	6.55574	6.03929	7.00283	7.06398	6.94137	6.46886	6.73114	7.15949	6.28587	6.23508	6.65642	6.46607
142684	RAB40A	0.000360605	0.000304785	-1.08008	0.443997	0.140246	-0.148269	-0.0311418	0.0835562	-0.329743	-0.119632	-0.771282	0.022788	1.7768	2.56459	3.12993	3.37162	1.95536	3.06448	2.23457	1.89727	3.39365	4.11899	3.23267	3.99947	4.47476	4.71131	5.30137	4.18124	3.08197	3.15105	3.46661	2.82869	3.70575	4.56068	4.06012	4.0392	4.50199	3.64821	4.66575	4.14395	4.4169	3.77463	4.53552	3.89528	3.28439	1.71844	3.63827	2.90712
84873	ADGRG7	2.08275e-12	3.43706e-13	-1.08016	-0.90906	-0.223313	-0.0264091	-0.890104	-0.0891275	-0.733091	-0.291607	0.183154	-0.732152	8.44339	8.22349	9.39293	9.43427	10.7299	10.6247	11.4994	11.6734	10.255	10.6572	10.6922	10.6665	7.24277	7.37045	7.07456	7.59148	8.59606	7.96173	9.1356	9.20239	7.4844	7.68117	7.61302	7.73081	7.65518	8.08378	8.68106	8.52409	8.75108	8.35385	8.85111	8.83703	2.77297	0.679297	0.59388	2.49208
2159	F10	9.91566e-15	7.60792e-16	-1.08034	-1.33008	-1.46459	-0.22138	-1.45866	-0.145987	-0.679047	-0.544335	0.31007	-0.835131	6.69642	6.33852	7.59532	7.6003	7.33077	7.0826	8.77373	8.2998	8.19202	8.27896	9.65234	9.74781	8.28582	8.44048	8.52539	8.64367	6.80139	7.05476	8.46712	8.30636	8.23198	8.4605	8.44345	8.541	8.77652	8.64591	9.3851	9.39542	8.43279	8.23223	8.93485	8.81883	5.23716	5.68867	4.99249	5.3132
84771	DDX11L2	1.81943e-05	1.32502e-05	-1.0807	-0.338895	-0.489313	-0.134917	-0.0039773	1.33281	0.117592	0.79361	0.742225	0.916725	2.6544	3.68602	4.56257	3.93925	2.4545	3.38695	2.46493	4.05431	3.55317	3.43434	4.14176	3.82438	5.00523	4.9773	5.35453	4.89784	4.58583	4.55138	4.74241	4.40275	5.37852	4.44122	3.0207	4.13342	5.11834	5.56664	5.12574	5.32406	3.63774	3.23937	2.27171	3.01819	3.32408	3.50712	2.923	2.42374
100505648	RAD51-AS1	0.00806939	0.00753642	-1.08331	-1.13687	-0.243063	0.220577	-2.44599	0.123531	-0.0445976	0.0290909	-0.815976	-0.419007	1.97633	3.94046	4.26626	3.81715	3.81218	4.31601	5.46993	4.93201	4.06476	4.37634	4.20072	4.72651	4.96314	5.38986	5.38657	4.52527	3.23428	2.18183	5.12079	5.18729	4.94535	4.47126	3.99599	5.17355	4.7718	4.00618	4.53368	4.3335	4.86182	4.69902	4.1466	5.35606	3.59894	3.73021	4.49327	4.46783
3359	HTR3A	7.03626e-08	3.46324e-08	-1.08405	0.118637	-1.1477	-0.726609	-1.39987	-0.486955	0.11894	-0.853848	0.311328	-0.72422	3.46176	2.75724	3.33338	5.05372	0.237273	0	0	0	1.65256	2.89829	3.33221	3.51404	2.39181	2.7882	3.5433	3.08994	3.43359	2.59687	4.0887	4.74151	3.50152	3.53069	4.44345	3.56266	4.63218	4.15057	4.31846	4.22641	3.76072	4.1484	5.19869	4.41812	5.54875	5.44306	5.15462	5.21455
101928062	LINC01481	0.0301241	0.0289896	-1.08443	-1.68903	-0.420532	-0.0969772	-0.59534	-0.652942	-0.300711	-0.238188	0.190063	-0.562241	3.89705	4.54074	5.52466	5.082	2.85641	3.88983	4.84487	5.27942	4.62449	5.36669	5.2785	5.55375	5.61624	5.56583	5.79529	5.58073	3.5466	4.4577	4.70461	4.49037	4.92375	4.78845	5.53016	5.48793	4.10441	5.07904	3.94644	5.83842	4.38816	4.43642	4.69966	4.6013	3.3485	5.2789	3.72054	4.52674
51156	SERPINA10	3.87713e-12	6.89406e-13	-1.08873	-1.60643	-1.7489	-0.496391	-1.88451	-0.490528	-0.418749	-0.374829	-0.147349	-0.269272	5.47766	4.98203	6.37475	6.26241	6.49045	6.65449	8.24877	8.10902	5.99496	6.03979	7.73241	7.80012	4.06265	4.36426	4.31382	5.10588	5.37421	4.98919	7.16771	6.96472	4.55482	5.4205	5.74601	5.21036	4.89521	4.636	6.0643	4.30441	5.83142	5.31777	5.98751	5.91134	0.313538	0	0.608235	0
84129	ACAD11	7.80536e-11	1.96881e-11	-1.09371	-1.08193	-1.05257	-0.358208	-0.837887	-0.408602	-0.18774	-0.505691	-0.35964	-0.972174	7.65405	7.87534	9.00009	8.71672	7.60714	7.8067	8.87946	8.69824	7.85672	8.00223	9.07642	8.88768	8.26748	8.48506	8.73903	8.72992	7.40107	7.4678	8.27885	8.26578	8.18689	8.2841	8.59201	8.69618	7.86152	8.13288	8.09389	8.27599	8.25437	8.11169	8.69512	8.68232	7.13398	6.86101	7.35537	7.3589
901	CCNG2	1.57438e-10	4.2943e-11	-1.09382	-1.09214	-0.950115	-0.0645676	-0.935776	-0.622436	-0.622072	-0.505508	-0.0432863	-0.681496	9.76913	9.61269	10.769	10.8004	10.7682	10.7985	11.9557	11.7952	10.0266	10.2191	11.2823	10.8636	10.2426	10.3838	10.2466	10.509	10.2977	9.98092	11.0949	11.0553	10.1903	10.1651	10.7827	10.8176	10.3643	10.1317	10.8979	10.8422	10.4102	10.3434	10.8436	10.921	10.8625	10.8917	10.8279	11.0129
100	ADA	1.82406e-12	2.95769e-13	-1.09451	-0.30408	-0.402036	-0.229939	-0.824842	-0.163949	-0.222712	-0.162414	-0.540692	-0.632111	5.6086	6.47888	7.06469	7.2118	6.61925	6.66802	6.8856	7.00983	7.84611	7.98855	8.12658	8.51215	9.14571	9.23964	9.44678	9.39845	6.30383	6.58697	7.22822	7.31227	8.68192	8.65451	8.79204	8.87228	7.14781	7.28651	7.31484	7.56491	8.24676	8.30299	8.57892	8.29566	6.62571	6.34439	7.11426	6.93723
134553	C5orf24	3.68576e-07	2.08443e-07	-1.09472	-0.108465	0.00522041	0.34436	-0.656691	-0.841736	-0.456586	-0.0748234	-0.0983438	-0.438586	10.5947	10.4262	11.6824	11.5281	10.2926	10.4625	10.3323	10.6397	10.9604	10.9814	11.154	10.7773	11.4069	11.8131	11.1804	11.3508	10.8665	10.2498	11.2689	11.1607	11.1716	11.3146	12.0356	12.1341	11.0718	10.6605	11.3428	11.3026	11.9973	11.9499	11.9268	12.17	11.8391	11.8559	11.9091	11.9826
101928099	PCAT7	7.0141e-05	5.5003e-05	-1.09567	-0.391714	0.0395451	0.676858	-0.534406	0.708585	0.517808	0.230141	-0.29975	0.162433	4.09136	3.69113	5.25495	4.71887	4.32101	5.1496	5.20675	5.04729	5.23743	4.20522	4.80937	4.55419	5.77092	4.99153	4.50779	4.90095	5.95675	5.34422	6.45064	5.91914	5.60347	5.25396	4.78449	4.65577	6.12713	5.97428	5.5198	5.54598	4.68932	5.15284	4.45145	4.93042	2.50994	3.81887	3.71862	3.20968
3683	ITGAL	7.79067e-10	2.51553e-10	-1.09632	-1.40964	-1.80688	-0.194294	-2.00042	-0.0845349	-0.784815	1.59217	-1.38584	-0.310282	4.60763	4.77001	5.753	5.81728	5.7635	5.94698	7.37754	7.15222	4.64136	3.38666	5.71957	5.92221	3.44386	3.03718	2.77776	4.09186	4.00296	5.03011	6.45387	6.58004	3.71725	4.11358	3.50618	4.49372	2.90662	2.68425	3.42871	3.73179	3.82876	2.93541	1.6441	1.93573	1.12089	0.26426	2.24971	1.90712
55753	OGDHL	4.9683e-12	9.09479e-13	-1.09651	-0.980328	-0.906281	-0.145473	-1.15707	-0.0232363	-0.5941	-0.272992	-0.279092	-0.416503	7.84784	8.1927	9.02831	9.20525	9.35767	9.74145	10.561	10.4987	9.17613	9.54822	10.1944	10.3425	9.86879	10.2101	10.1681	10.2018	7.91657	7.62219	8.96252	8.89039	9.99995	10.3474	10.1781	10.2157	9.54492	9.29494	10.0048	10.0233	9.66261	9.5404	9.91481	9.83418	8.15513	8.15976	8.41818	8.45489
55635	DEPDC1	7.47342e-10	2.4064e-10	-1.09677	-0.727045	0.0658169	0.127688	-1.19317	-0.585211	-0.157808	-0.17097	0.189904	0.0596056	9.11873	9.06717	10.1501	10.2294	8.82289	8.80597	9.48784	9.59511	9.06319	9.03002	9.37143	8.59014	9.76239	9.74805	9.57355	9.68151	8.71537	7.94116	9.52945	9.51342	9.41149	9.57425	9.92926	10.2269	9.52982	9.19099	9.52222	9.51421	9.37934	9.52871	9.60407	9.64592	7.39879	7.48826	7.39784	7.1094
441024	MTHFD2L	0.00432682	0.00398101	-1.09826	-0.143886	0.139149	0.476247	-0.0227375	-0.476673	-0.139608	0.371138	0.284086	-0.14125	7.91072	7.60634	8.96591	8.74766	7.83003	7.78557	8.02906	7.87432	7.94986	7.63783	7.7794	7.52998	8.13841	8.20594	7.70307	7.68878	8.3578	8.22801	8.29011	8.34118	7.95559	8.03675	8.33047	8.61521	8.05968	7.70233	7.95525	8.08597	8.00638	8.11351	7.49585	7.88177	8.06185	8.36296	7.83446	8.02218
220963	SLC16A9	5.85736e-06	3.98855e-06	-1.09833	-0.0780335	-0.98789	-0.35101	-1.04805	-1.56699	-0.701714	-0.57092	-1.09525	-0.716504	6.8836	7.33985	8.31827	8.10184	6.48915	6.28441	6.58941	6.34021	6.06115	6.87958	7.47646	7.44004	7.58733	8.21596	8.03414	8.47117	7.83819	7.22623	8.57599	8.58454	6.50539	7.23873	8.22656	8.65154	6.47444	5.73553	6.51617	7.09723	7.43483	7.02868	7.63845	7.9669	6.6889	6.49415	7.57972	7.79383
157983	C9orf66	0.000971975	0.000854207	-1.09902	-0.0226758	-0.540704	-0.899537	-1.23442	-2.47568	-0.70539	0.33796	-0.0636894	-1.2007	0.654401	3.08636	2.98942	2.94939	4.18671	3.65401	4.96598	2.92009	3.42633	4.1784	3.94888	4.73726	4.13195	4.03531	5.26035	4.70598	2.88403	1.59687	3.41617	3.53356	0.191178	3.09988	3.88068	4.36175	3.46656	2.19282	3.42871	3.64145	3.90441	4.20389	3.73156	3.70083	0	1.26426	1.17884	0.212796
152330	CNTN4	4.3222e-20	1.87922e-22	-1.09906	-0.717869	-0.445254	-0.152161	-0.622866	0.10438	-0.00297737	-0.181082	0.317733	0.16305	5.14312	5.36822	6.15713	6.55233	6.79909	6.52131	7.51264	7.2435	10.3486	10.1569	10.6939	10.7022	9.65847	9.64646	9.93934	9.6699	5.94225	5.06088	6.11159	6.13728	10.1888	10.1383	10.0215	10.0968	10.3209	10.6091	10.4394	10.4965	9.66585	9.60598	9.80268	9.83132	0.635466	0	0	0
245972	ATP6V0D2	1.971e-14	1.71895e-15	-1.09935	-2.66666	-1.11528	-0.408779	0.635388	-0.214902	-0.944302	-0.505167	-0.700618	-1.36539	2.74186	1.97963	3.41827	3.50193	0	1.67216	3.30084	3.70463	7.82991	8.17198	8.96942	9.26304	7.05516	7.60307	7.67823	7.79756	3.06436	2.18183	1.99472	1.98069	7.29504	7.71882	7.69108	7.75259	5.08735	4.51314	5.69817	5.79092	8.14984	8.05393	8.79212	8.42199	0	0	1.40124	0
54474	KRT20	9.00623e-20	5.18261e-22	-1.10038	-0.726503	-0.798994	-1.10817	-0.668979	-1.14604	-2.04975	-0.913952	-0.213621	-2.68338	11.829	11.8005	12.874	12.9563	13.8386	13.7353	14.4691	14.5577	11.3777	11.6935	12.3861	12.2831	4.71534	5.41084	6.27601	6.0665	11.5057	11.4266	12.1428	12.1275	6.49644	6.80103	7.87344	7.71611	7.86852	8.06841	10.0458	9.99059	8.81865	8.13656	9.55309	9.23003	4.33591	4.13873	4.61625	4.28563
100329109	GCSHP3	2.23499e-05	1.64838e-05	-1.10103	-0.82798	-0.538424	0.24422	-0.356774	0.0575027	-0.391561	-0.271324	0.210147	0.256739	5.32941	5.26487	6.2633	6.53305	5.21165	4.70956	5.85297	5.7242	5.48989	5.67335	5.99942	6.24067	6.30801	6.19189	6.00509	6.00637	4.7751	5.39492	5.59809	5.28548	6.44675	6.70761	6.25012	6.78924	5.89747	5.24741	5.95889	5.96912	5.79349	6.59111	6.49894	6.42831	5.92009	6.25875	5.88548	5.87307
9936	CD302	6.80578e-08	3.34197e-08	-1.10155	-0.914966	-0.299623	0.0442801	-1.10888	-0.266583	-0.559392	-0.283422	0.639904	-0.3804	7.43486	7.00563	8.40653	8.23707	7.47539	7.47226	8.2984	8.47918	6.8731	6.80548	7.60086	6.67697	7.58024	7.68817	7.37407	7.80578	7.8021	7.35033	8.62536	8.74483	8.12403	7.9776	8.13236	8.50243	8.00315	7.69217	8.27176	8.54235	7.59097	7.72849	7.95615	7.93015	6.75232	6.98508	6.04581	6.41179
22914	KLRK1	0.000945197	0.000829948	-1.10291	-0.939774	0.492848	-0.200719	1.8034	-1.01947	-1.35871	0.146201	-0.737467	-0.39768	5.03125	4.94403	6.26325	5.91784	3.78212	5.3974	5.32344	5.73563	3.68112	4.02451	3.35365	3.36628	4.44574	4.42331	4.5786	4.69189	5.36034	6.17514	4.27178	3.6569	4.48369	4.63513	5.7061	5.45166	3.90513	5.54024	6.2801	5.88269	3.94637	3.75898	3.84404	3.56891	4.19863	3.72627	4.64122	4.75861
5080	PAX6	2.63709e-06	1.7185e-06	-1.10301	-1.76539	-0.412523	-0.709979	-2.42193	-1.35775	-0.07938	-0.210663	0.00696945	-0.35288	3.82433	4.07917	5.04387	5.06564	3.4852	3.3726	5.40384	4.98473	3.80632	4.6759	4.89276	4.41451	3.48492	3.81092	4.0092	4.70661	2.28675	1.59687	4.44423	4.28326	3.45421	4.12565	5.085	5.21036	5.01069	4.36948	4.52824	5.01068	4.35209	4.06094	4.32217	4.51218	3.53387	2.58619	2.91581	3.19031
79925	SPEF2	4.76958e-07	2.7541e-07	-1.10327	-0.295138	-0.309865	-0.532558	-0.979812	-0.426643	-0.540875	-0.431184	-1.24085	-0.373728	6.06096	6.03628	7.18447	7.11931	6.15248	6.45311	6.7338	6.46205	5.24984	5.58765	5.70032	5.7569	6.64014	7.19083	7.4609	7.43519	5.76529	5.76679	6.74155	6.75016	6.02682	6.20053	6.35477	6.72587	6.02813	5.25011	6.29203	6.06795	6.92071	6.08476	7.10991	6.75793	4.56147	3.6793	5.71657	5.0059
692205	SNORD89	0.0148494	0.0140794	-1.10539	-0.145061	0.780581	-0.276078	-0.188681	-0.392129	-0.856376	-0.490925	-1.5707	-0.299385	2.19128	3.11212	4.17302	3.34115	3.77351	3.47374	3.70513	3.83224	4.50693	4.67735	3.27331	4.3498	3.71504	3.37711	4.12912	3.51518	3.6948	3.88709	4.00379	3.95546	3.38703	3.85376	3.42702	4.59802	3.15146	2.35471	4.2594	2.95952	2.90583	2.02687	2.72134	3.19321	0	2.48126	3.10013	2.52253
100528032	KLRC4-KLRK1	0.00135491	0.00120366	-1.10615	-0.995753	0.484675	-0.200719	1.74089	-1.01984	-1.39922	0.147226	-0.823558	-0.393291	5.04461	4.98094	6.26574	5.97211	3.69359	5.41901	5.33375	5.77035	3.68112	4.02451	3.37	3.36628	4.44574	4.42331	4.5786	4.69189	5.37394	6.17514	4.3311	3.7362	4.48369	4.65431	5.72601	5.45166	3.81263	5.53618	6.26456	5.88269	3.94637	3.76637	3.84404	3.57426	4.2584	3.84353	4.76049	4.98856
119437	CTAGE7P	0.00508122	0.00469006	-1.10652	-0.687748	0.011189	-0.192346	-0.660492	-0.20552	0.400573	-0.478677	-0.0952549	0.0057323	3.25728	3.8341	5.19154	4.11288	4.37614	4.68096	5.23765	5.19495	3.93267	4.67289	4.63737	3.94581	4.02263	4.33355	4.60829	4.13258	3.84163	3.98919	4.67712	4.47468	3.71055	4.2862	4.52449	3.88331	4.33578	3.92014	3.38335	4.07143	3.79231	3.38607	3.61985	4.51588	2.4888	3.1167	2.25685	3.53916
5053	PAH	4.18669e-11	9.82158e-12	-1.10723	-1.29955	-1.79953	-0.534551	-1.06057	-0.27516	-0.399793	0.210685	-0.977412	-0.538795	6.46604	6.43906	7.62883	7.49073	7.76605	7.90469	9.04994	9.21992	5.66113	5.96031	7.57663	7.64387	4.77032	4.25387	5.13766	4.95563	7.61666	7.42984	8.58496	8.58267	6.38232	5.71989	6.38205	6.27048	6.09286	6.49083	6.73683	6.64645	5.42426	5.43388	4.8006	5.63617	2.12089	3.8358	4.05331	3.85821
100506127	LOC100506127	2.89698e-08	1.32365e-08	-1.1076	-0.802646	-0.32273	0.0262747	-0.82443	-0.379134	-0.179916	-0.0589228	-0.127076	-0.245812	5.31261	5.72738	6.73292	6.52227	5.50093	5.58832	6.49349	6.20105	6.40066	6.16775	6.67008	6.54379	7.58374	7.61179	7.45207	7.69091	5.76127	5.15146	6.44339	6.1182	6.97219	6.81613	7.10945	7.43713	6.76577	6.7184	6.61759	7.22641	6.94848	6.84448	6.88886	7.02195	6.2963	5.89847	6.10884	6.34008
4319	MMP10	2.80919e-09	1.03153e-09	-1.10836	0.94251	-1.07173	-0.455762	-1.14501	-1.13081	-1.52571	-1.04889	-1.43967	-2.28255	3.50631	3.59518	4.22915	5.08907	4.81672	4.64255	3.47534	4.0989	5.67599	5.89183	6.80036	6.91093	5.27934	5.64698	5.73196	6.10588	4.4696	4.38172	5.75556	5.38578	5.51886	5.84288	6.91594	6.70743	7.3493	7.26827	8.54864	9.12036	5.93797	4.52037	6.53793	6.01819	5.15903	3.90169	5.9191	6.02097
55244	SLC47A1	0.000928314	0.00081453	-1.10936	-0.647435	-2.25033	-0.320132	-0.219306	-0.855181	-1.09509	-0.708476	0.617745	0.198196	4.00018	4.60968	5.64654	5.18205	4.91599	4.81171	5.69904	5.32353	3.93267	3.84582	5.99487	6.28428	4.06988	3.22794	3.62576	4.31233	5.20784	4.51366	5.02288	5.13723	4.42093	3.66929	4.7525	5.04809	2.20333	3.75464	3.86928	4.27888	2.95611	3.7979	5.2783	2.89266	6.29311	6.14781	5.55774	5.64769
401288	LINC00242	5.02622e-08	2.40449e-08	-1.1111	-0.893977	-0.501086	0.187961	-0.580159	0.273262	-0.0567732	0.221656	0.417454	0.00423193	2.61402	3.69584	4.31723	4.21482	2.68928	2.40768	3.75652	3.1284	5.99106	5.41551	5.98295	6.4258	5.73736	5.53482	5.0408	5.85547	4.43917	3.7692	4.49869	4.86999	5.56076	5.59837	5.02907	5.58353	6.70121	7.18423	7.05373	6.94526	5.65976	5.42912	5.47547	5.17011	3.01398	0	0.59388	1.58519
440145	MZT1	2.9648e-06	1.94532e-06	-1.1114	-0.151587	0.115224	0.353834	-0.447764	-1.17226	-0.507281	-0.0984602	0.346482	-0.314668	8.39811	8.40029	9.53251	9.4887	8.32714	8.20856	8.21596	8.62292	8.23538	8.31494	8.48871	7.83115	8.20106	8.55618	7.94568	8.10389	8.37736	8.21648	8.72107	8.7683	8.08065	8.1734	9.35905	9.23951	8.33921	7.97452	8.77617	8.55212	8.17953	8.14899	8.10353	8.42192	7.91144	7.83074	7.51274	7.53647
222	ALDH3B2	0.00829738	0.00775943	-1.11308	0.0208254	-0.653012	-0.275156	-0.499302	-0.394013	-0.917085	-0.168107	-0.150457	0.537775	4.6544	4.42021	5.52356	5.7772	5.41625	5.66195	5.15218	5.88438	2.93267	5.06056	4.23267	5.06658	5.76104	5.31475	5.8821	5.74401	4.44404	5.21158	5.51258	5.14165	3.86925	4.60741	4.36099	4.9037	3.97863	3.16425	4.01367	4.96337	5.67721	5.03056	5.68002	5.36397	4.7398	4.9647	4.99396	5.01145
1015	CDH17	1.82221e-25	3.49528e-29	-1.1143	-0.734922	-0.648829	-0.171347	-0.681728	-0.307762	-0.452143	-0.448791	0.700301	-0.7957	11.9849	11.945	13.0603	13.0982	14.1256	14.1131	14.862	14.8465	14.5087	14.5623	15.2357	15.133	14.0101	14.0317	14.1955	14.189	12.4212	12.1787	12.9708	12.9925	14.4625	14.5911	14.7965	14.8726	14.7282	14.7849	15.2084	15.2089	14.3036	14.0859	14.6495	14.6376	6.45769	6.7618	5.87322	5.94567
54873	PALMD	1.56368e-11	3.27832e-12	-1.11452	-0.683124	-1.0379	-0.312037	-0.860103	-0.3417	-0.68735	-0.234308	0.477031	0.421378	6.32683	5.94487	7.36548	7.13525	6.87109	7.0161	7.55527	7.69817	6.1911	6.46497	7.13037	7.60151	6.69924	6.87082	7.27601	6.91812	6.71945	7.35842	7.87721	7.92086	5.73715	5.45923	5.80335	6.07643	4.33529	4.74921	5.08078	5.37841	8.09364	7.7521	8.06885	8.2455	8.45394	8.37645	7.94776	7.92857
134637	ADAT2	1.07753e-08	4.48444e-09	-1.1153	-0.750672	-0.179938	-0.0765057	-0.494283	-0.369414	-0.273573	-0.0615845	-0.284308	-0.491557	7.63924	7.94777	9.16549	8.65212	7.54892	7.90062	8.55515	8.39573	8.23091	8.08193	8.51161	8.1611	8.80942	8.97348	8.93858	8.99733	8.07164	7.96973	8.46166	8.56828	8.54853	8.73187	8.91702	9.10221	8.84682	8.58775	8.91545	9.06627	8.40871	8.2793	8.31624	8.49494	7.47301	7.33483	7.59559	7.78086
55096	EBLN2	0.0236049	0.0225907	-1.11575	-0.912861	0.95672	0.0531473	-0.671684	-0.357436	-0.251496	-0.438136	-0.718868	0.17312	3.90233	4.37039	5.70684	4.79738	4.18076	5.25712	5.95423	5.30937	5.37854	5.37634	4.71072	4.13071	5.30815	4.89645	4.91527	5.18304	4.57741	3.76679	4.96033	4.72724	4.52869	4.92127	5.53656	4.62827	5.13225	4.92818	5.08078	5.48264	4.80745	4.86829	5.28796	5.26405	4.01398	3.95232	4.72916	4.67487
26762	HAVCR1	1.01531e-14	7.8875e-16	-1.11796	-2.32311	-2.09724	-0.78338	-3.19355	-1.7117	-1.23052	-0.889528	-0.870721	-1.90957	8.43403	8.55999	9.64711	9.58285	8.96266	8.90221	11.32	11.1911	8.299	8.79323	10.7062	10.5805	8.18161	8.6259	9.24669	9.12757	7.0674	6.09406	9.68108	9.86747	7.45653	8.30589	9.65942	9.52641	8.08324	7.58229	8.90426	9.22231	8.5422	8.05197	9.22372	9.1495	2.99536	2.58619	3.89952	3.42347
1470	CST2	5.48613e-10	1.71073e-10	-1.1193	0.292933	-0.197462	0.278215	-0.0771184	1.18493	0.747845	-0.0805807	1.01675	0.383122	4.36148	3.29826	5.27994	4.61841	0.0852698	1.25712	0.756524	0	6.28231	6.23048	6.45407	6.45364	6.09718	5.59331	5.86355	5.27051	5.53654	6.56972	6.18925	6.07125	6.81392	6.01918	5.84399	4.61925	6.9418	7.61301	6.41847	6.64064	6.11771	5.94829	6.32442	5.90275	4.87425	5.61946	3.93016	4.53005
103352539	LINC01410	2.04798e-08	9.06402e-09	-1.11975	-0.060825	-1.59967	-0.616484	-0.933485	-0.447381	0.0675015	-0.390176	-0.337167	-0.774574	2.12255	2.69333	3.85504	3.20035	0.891097	2.96298	2.07845	1.89727	3.22788	2.61617	4.65593	4.38746	4.18979	4.75209	4.89219	5.28266	1.72834	1.59687	2.35886	2.83331	4.29372	4.98625	5.24138	4.93335	4.51033	3.5818	3.73071	4.22641	4.59099	4.23095	4.90331	4.69899	0.535931	0.138729	1.17884	0.170152
3938	LCT	3.03729e-13	3.96043e-14	-1.11999	-2.19778	-1.37448	-0.666155	-1.51479	-0.320683	-1.54637	-0.996485	0.996418	-2.51984	4.57056	4.00517	5.5178	5.2979	5.49898	5.61409	7.84993	7.65869	10.0889	9.52612	11.1989	11.1651	3.42352	4.87162	5.12826	4.49919	5.88896	5.86366	7.11876	7.66345	3.69937	4.05372	3.78449	4.60997	5.48017	6.08738	6.84919	7.8111	5.96331	5.63059	6.38892	7.19795	1.31354	0.679297	0	0
104472848	IRAIN	2.41554e-05	1.78972e-05	-1.12032	0.4115	0.377674	-2.344	2.44594	-3.83039	-2.57919	-2.55541	0.601851	-1.62792	4.52733	1.58503	3.94115	4.41185	4.2597	4.71691	3.95513	4.19848	4.56151	4.82023	4.39163	4.23476	2.62349	2.68515	5.37068	4.62597	4.96418	3.64923	2.25694	1.46458	0.575728	0.843702	4.92008	4.16014	3.00031	2.63242	5.70124	5.08989	0.955423	2.51738	4.5028	4.08082	3.38952	3.3899	2.99478	2.58094
7103	TSPAN8	1.36301e-21	3.31166e-24	-1.12503	-0.587923	-0.670911	-0.0845003	-0.505101	-0.420917	-0.570148	-0.603011	0.458077	-1.12078	11.8782	11.7093	12.922	12.9154	14.3933	14.2418	14.8899	14.9211	12.4486	12.3853	13.217	12.9587	11.4512	11.2402	11.3966	11.4637	12.2684	12.371	12.8201	12.8295	12.134	12.0807	12.4177	12.6389	12.0141	12.1023	12.6228	12.6339	11.8719	11.6361	12.3849	12.3291	7.10379	7.04742	6.44867	6.78639
80896	NPL	4.27649e-06	2.86476e-06	-1.12648	-0.369686	-0.438024	0.155381	-0.929268	0.312011	1.02588	-0.29388	0.291999	1.06195	4.99425	5.39173	6.39555	6.24339	6.45151	5.98353	6.37123	6.80318	6.43517	6.46307	6.60854	7.16575	6.78413	6.54924	6.36016	6.66245	5.18906	5.70539	6.37382	6.37917	6.67886	6.42959	6.44665	6.03777	6.04091	6.25758	4.57555	5.67119	6.41697	6.42434	6.62382	6.80525	5.36993	5.37974	4.75711	5.40856
5264	PHYH	3.80156e-10	1.14538e-10	-1.1272	-0.752814	-0.802843	-0.0543127	-1.0084	-0.255472	-0.176401	-0.509958	-0.102381	-0.513562	8.69153	8.58982	9.63864	9.89711	9.15534	9.2031	9.90197	9.9621	9.22002	9.26177	10.1308	9.9567	9.84822	10.0083	9.92448	10.0407	8.85515	8.80694	9.90523	9.77365	9.49086	9.63141	9.7016	9.93162	9.55232	9.5271	9.82123	9.611	9.49143	9.27795	9.89655	9.89274	9.85963	9.96733	9.91552	10.1162
255101	CFAP65	0.00189752	0.00170461	-1.12821	-2.5797	-0.0998397	-1.0466	-0.925427	0.47451	-0.34423	-0.104756	-1.6173	0.163862	2.46176	1.62118	4.12693	2.21242	2.14416	0.25712	4.07845	3.48223	4.70319	5.1119	5.29387	4.72089	3.3323	4.06831	4.45584	5.03798	2.06436	2.18183	2.96671	3.13034	4.03732	2.81069	2.12152	3.77746	3.58922	3.02504	3.66128	3.64145	5.04299	4.42831	4.98079	4.70002	2.95739	0.679297	3.50077	3.37052
100128288	LOC100128288	8.96617e-05	7.12019e-05	-1.12984	-0.0109489	-0.811321	-0.402002	0.182387	-0.4192	0.182515	0.0124035	-0.167326	-0.108743	1.6544	3.75724	3.87395	3.79738	1.82224	3.13159	3.07845	1.89727	5.09314	3.99782	5.36392	5.34969	5.09373	5.25088	5.77776	5.37085	3.38629	3.59687	2.6866	3.93178	5.00128	5.22083	5.18041	5.88009	4.89521	5.60709	4.75886	5.37841	4.84229	5.34864	4.68849	5.47762	4.76574	5.08869	5.26404	4.92504
196446	MYRFL	8.975e-07	5.43722e-07	-1.13103	-1.27952	1.53298	0.167441	-0.346136	-0.121306	2.59274	0.604586	1.36876	2.72609	4.57545	4.65047	6.45771	5.03027	6.96129	6.90362	8.15309	8.27086	7.0307	7.17911	5.81055	5.33329	5.57629	5.73229	5.78745	5.18625	4.82448	4.42672	4.98702	4.95645	5.23146	5.84931	5.49262	5.83076	6.60093	6.25675	3.52824	4.14395	4.93529	5.80551	5.57484	3.95679	5.16638	5.18989	3.76247	3.85629
100505832	PROX1-AS1	0.00160059	0.00142988	-1.13179	-0.439814	-0.826071	-0.440071	0.304448	-0.428304	0.0886319	0.501596	0.798246	1.91626	4.38232	4.24352	5.19587	5.69355	3.81218	3.31601	5.11055	2.89727	3.16714	1.09093	3.74724	2.16297	3.98344	3.88774	4.81339	3.93793	4.74602	5.5197	4.92872	4.7281	4.29556	3.8773	4.56634	4.46313	3.31025	3.54485	3.03639	3.64145	3.60455	2.7979	3.96603	1.43323	4.67716	4.29401	3.85089	3.52379
64800	EFCAB6	9.91507e-05	7.91114e-05	-1.13205	-0.272205	-0.449922	-0.256295	-0.562968	0.0702648	-0.982604	-0.523883	-0.606335	0.511195	2.37353	3.52119	4.62446	3.53435	4.11168	3.95756	4.52911	4.08454	4.47843	4.53807	4.66053	5.25581	5.4073	5.64467	5.27853	6.28603	2.64611	3.76679	3.80208	3.73677	5.00819	5.05372	4.78449	5.1369	3.53264	4.51314	5.04762	4.96337	5.52912	4.78849	5.83475	5.53063	3.41787	4.33427	4.3684	4.59641
4345	CD200	1.22756e-16	4.20698e-18	-1.13382	0.309103	-0.13647	0.0897312	0.336599	-0.139044	0.312209	-0.126027	0.0427087	-0.0755329	1.23936	2.31632	3.19587	2.62746	3.82224	3.95756	3.45696	3.70463	7.14442	7.13141	7.51983	7.02894	8.50313	8.81153	8.31833	8.81687	3.38629	4.0563	3.41019	3.3592	8.46293	8.3684	8.51738	8.59203	7.42955	7.09931	7.34017	6.56428	8.56869	8.39393	8.57935	8.63532	0	0.679297	0.59388	0
7498	XDH	2.12402e-09	7.59159e-10	-1.13503	-1.25013	-0.264889	0.0454631	-0.420537	0.308313	0.408005	-0.332746	-1.21313	0.0641508	5.18838	5.34394	6.3279	6.47448	6.59836	7.17044	8.30727	7.96178	6.15876	6.28076	6.35605	6.61324	6.32164	6.61754	6.53744	6.31082	6.42352	6.51732	6.76632	7.0156	5.41445	5.56182	4.96282	5.39682	7.54232	7.39198	7.11149	7.0068	6.46747	6.16979	6.73509	6.56766	5.09425	4.46066	5.83547	6.1457
105374285	LINC02038	1.25669e-16	4.32685e-18	-1.13913	-0.591379	-1.12275	-0.207691	-0.926517	-0.276178	-0.307203	-0.225957	0.521007	-0.475107	7.9357	8.00725	9.14299	9.07823	9.38238	9.40217	9.98893	9.97838	9.03372	9.26077	10.1599	10.3801	8.55483	8.4056	8.69972	8.67609	8.33248	7.94642	8.86838	9.26356	8.23969	8.24315	8.52623	8.50897	8.17637	8.28908	8.65924	8.42063	8.01159	7.59185	8.10107	7.95429	4.92518	4.45921	4.18638	4.156
5345	SERPINF2	3.37715e-10	1.003e-10	-1.13971	-2.96628	-2.43467	-0.463059	-1.42351	-0.369379	-1.26666	-0.778296	0.517607	-1.58991	7.39587	7.13033	8.48934	8.31629	5.88209	5.93684	9.24689	8.5046	7.25177	7.33668	9.81611	9.64167	6.52673	7.26627	7.34839	7.37074	7.06405	7.1943	8.58757	8.51781	6.87646	6.6155	7.35533	6.87539	7.05172	7.09096	7.79791	8.87809	7.04783	7.02672	7.99289	7.63826	9.26457	9.25577	8.70273	8.7824
54951	COMMD8	2.42983e-05	1.80202e-05	-1.14102	-0.29161	-0.00506401	0.158169	-0.209032	-0.755344	-0.385433	-0.39124	0.13833	-0.606017	8.2605	8.2112	9.49539	9.25834	8.46889	8.41867	8.65564	8.81514	8.0963	8.08503	8.18913	8.00233	8.5008	8.75367	8.32236	8.61577	8.39584	8.64035	8.72284	8.73142	8.42505	8.52298	9.18701	9.27171	8.41827	8.2589	8.6591	8.78893	8.37257	8.1484	8.71288	8.59058	8.78348	8.53157	8.57259	8.46579
2790	GNG10	5.15087e-06	3.48408e-06	-1.1417	-0.365763	0.0247574	0.819616	-1.03461	-0.61585	-0.461337	0.231589	0.320208	-0.501641	8.60989	8.34217	9.56868	9.66678	8.327	8.43341	8.48556	9.00638	8.69678	8.90199	9.00827	8.54099	9.31193	9.56034	8.47988	8.75316	8.30183	8.2179	9.37814	9.2108	8.9858	9.39949	9.68485	9.93214	8.62358	8.4147	8.92993	9.03102	9.24671	9.28836	8.87873	9.19315	9.2411	9.105	8.78367	8.92201
256309	CCDC110	0.00163955	0.00146511	-1.1438	0.976939	0.714474	0.857257	-1.60485	0.083282	-0.298226	-1.16881	-0.128459	-0.657006	3.04672	4.32802	4.86914	4.7932	3.82224	2.92009	1.89117	2.89727	3.85644	4.41286	3.64823	3.19211	4.43556	4.4555	3.75014	3.42641	2.4794	1.12171	3.15894	3.65186	4.25468	4.14861	3.53656	4.70017	3.89521	2.34322	3.62135	3.21353	3.7638	3.60526	4.81402	4.89266	3.6333	3.40822	3.76381	3.53463
3158	HMGCS2	3.01431e-14	2.77725e-15	-1.14446	-1.496	-2.11625	-0.651805	-0.888174	-0.249511	-1.01227	-0.865553	-0.181134	-0.970036	8.92418	8.99558	10.1469	10.0618	10.7961	10.7867	12.3801	12.1948	9.24802	9.11356	11.2079	11.3862	6.79629	6.41933	7.31382	7.20541	10.2977	10.5034	11.2512	11.3262	7.26988	7.07442	7.36998	7.47334	7.56808	7.7458	8.26039	9.07804	7.73409	7.63824	8.47699	8.62644	0	2.13873	1.91581	0.585189
6565	SLC15A2	8.74644e-10	2.86496e-10	-1.14721	-1.29303	-0.918603	-0.28763	-1.11369	-0.215966	-0.258115	-0.517505	-0.253692	-0.215175	5.82194	5.53412	6.7407	6.90977	6.5607	6.92167	8.08795	7.98048	5.31009	5.6958	6.40305	6.44004	5.71572	5.96263	5.80528	6.44833	5.34565	5.66296	6.46623	6.76975	5.49577	5.73744	5.88009	5.78505	5.57176	5.09168	5.47933	5.70034	7.11657	7.04203	7.30231	7.8913	3.92825	4.40722	4.28038	4.56247
200373	CFAP221	0.00058979	0.00050876	-1.14851	-0.871649	-1.51392	-0.0365727	-1.79732	-1.24366	-1.68549	-1.20407	0.835555	-0.225643	4.61448	4.65807	6.13241	5.43716	4.81722	5.02705	5.88581	5.70176	1.43017	3.60393	4.64745	3.41451	3.37287	3.87543	2.62576	4.69569	4.42965	2.75714	5.3603	5.42113	3.24776	3.43028	4.51384	4.65153	2.66639	1.02129	4.26521	2.79345	2.30404	3.19844	4.28796	3.62265	2.56147	2.76676	1.17884	2.47827
3033	HADH	1.54768e-12	2.44819e-13	-1.1489	-1.27203	-1.18317	-0.0815525	-0.857025	-0.125954	-0.169909	-0.444118	-0.024519	0.00287819	9.53423	9.4633	10.6992	10.5961	9.75296	9.82152	11.0863	11.0322	9.88409	9.67984	11.0017	10.9286	10.4473	10.4138	10.6042	10.42	9.70064	9.92978	10.6551	10.6893	10.2929	10.3104	10.3217	10.5335	10.4111	10.3896	10.5944	10.5461	9.74981	9.79764	10.1576	10.2781	10.2041	10.1626	10.2249	10.1908
3910	LAMA4	1.17647e-11	2.38153e-12	-1.14913	-0.483417	-0.0782852	-0.603964	-0.701095	-0.200633	-0.567959	-0.323854	-0.165312	-1.52644	6.42258	6.98071	7.70049	8.00105	8.48875	8.5201	9.08777	8.88792	5.20276	6.43801	6.2833	5.51404	4.52931	4.91589	5.0607	5.59244	7.72019	7.99062	8.51937	8.59362	4.00675	4.44965	4.39454	4.46313	6.46241	6.08738	6.67301	7.0127	6.93797	6.65774	7.27102	6.97239	2.56147	2.6793	3.40123	2.17015
9060	PAPSS2	7.62566e-17	2.35498e-18	-1.14921	-0.845387	-0.801662	-0.179499	-0.999819	-0.531773	-0.682398	-0.373157	0.143747	-0.796917	10.496	10.4665	11.5885	11.6725	11.8266	11.8991	12.651	12.7655	10.655	10.6303	11.4897	11.3989	9.61604	9.72153	9.92755	9.76901	10.9976	10.7574	11.9009	11.8537	9.76971	9.93887	10.3504	10.4217	10.2821	10.063	10.8907	10.8192	10.9807	10.8481	11.2045	11.3706	9.59925	9.66063	9.51848	9.4539
25791	NGEF	4.54838e-05	3.48195e-05	-1.15025	-0.0042305	-0.919733	0.0719604	-0.504722	-0.703689	-1.25146	-0.767105	0.0639374	-1.48783	4.86385	5.71326	6.69557	6.18205	6.54949	6.52438	6.52499	6.55734	2.25934	3.70211	3.94888	3.85204	4.58107	4.60534	4.5433	4.49919	4.72466	5.72434	5.54704	5.91141	2.79525	3.68026	4.58095	3.30193	3.30405	3.75504	4.37624	5.18577	3.80411	2.86829	3.22906	4.97755	4.42206	3.37974	3.87928	3.79464
2053	EPHX2	2.82413e-21	7.58397e-24	-1.15215	-1.24216	-1.19746	-0.349531	-1.11011	-0.148928	-0.715992	-0.452543	0.206712	-0.811554	8.31464	8.45521	9.55582	9.51833	9.44225	9.50038	10.909	10.518	9.31874	9.40865	10.5643	10.558	8.97472	9.19347	9.45568	9.41158	8.51021	8.68486	9.64314	9.77215	9.38483	9.53899	9.64228	9.57939	8.92778	8.9217	9.56353	9.71794	9.38216	9.24083	9.77048	9.7576	4.31699	4.28416	4.04795	4.13978
59084	ENPP5	8.58481e-10	2.80598e-10	-1.15334	-0.732371	-0.898713	-0.109159	-0.822299	-0.605585	-0.623697	-0.241951	-0.482067	-0.947474	7.58658	7.64936	8.92742	8.61519	7.37924	7.60585	8.14884	8.30099	7.26946	7.28405	8.36875	7.98219	8.27221	8.61413	8.48005	8.62461	7.41623	7.25508	8.16619	8.14972	8.0648	8.21251	8.53763	8.95085	7.01032	6.95596	7.40271	7.81096	8.95759	8.68881	8.95886	9.17144	8.71875	8.48135	9.06593	9.09831
283194	LOC283194	5.97096e-10	1.87528e-10	-1.1535	-1.25945	-1.06243	-0.30851	-1.40767	-0.895706	-0.303714	-0.198859	1.39778	-0.0566993	1.23936	0.494206	2.45891	1.58165	1.99325	1.84208	3.45696	2.89727	3.88933	4.1758	4.81376	5.37623	3.87387	4.18796	4.02781	4.65105	0.801325	0	0.850098	2.76656	3.96738	4.52697	4.88038	5.40539	4.7788	4.40961	4.74642	5.04942	3.97046	4.23211	3.88289	4.7174	1.53131	1.26426	0	0
7066	THPO	6.89325e-06	4.74198e-06	-1.15608	1.40816	-1.12608	-1.16262	-1.15565	0.50746	-0.303195	0.114276	-0.140171	-1.74731	2.23936	3.3422	3.6813	4.21242	2.14416	0.672158	0	0	3.16714	3.09093	4.37951	4.13071	2.34704	3.21146	4.56051	3.32322	3.87171	2.59687	4.56041	4.21948	4.13228	4.29655	2.70648	4.70743	3.83202	3.54485	4.46734	3.51592	4.00352	4.09539	3.55099	4.31936	0.313538	0	0.59388	0
105378828	LOC105378828	0.0152172	0.0144417	-1.15637	0.64836	-0.0977106	-0.135051	0.893208	-0.254715	-0.493843	-0.0957108	-0.292281	-0.997373	4.57434	2.75724	4.10516	5.53915	5.14031	5.71588	4.61781	4.94166	4.19342	4.79617	4.44146	4.74356	4.21284	5.11013	4.41003	5.18304	5.17474	5.10149	4.43782	4.052	4.02685	4.19811	4.12152	4.61287	4.08171	4.11721	4.67069	4.51592	5.44195	5.37321	5.34454	5.66205	5.21898	5.13873	5.39917	5.5431
146	ADRA1D	3.05332e-07	1.70119e-07	-1.15703	-0.0323112	-0.917367	0.219162	-0.383299	0.308082	0.0734768	0.402912	-0.192633	-0.417095	3.46176	3.12647	4.57439	4.3279	4.08694	3.67216	3.92645	3.89727	2.43017	1.6759	2.52629	3.41451	2.80685	2.85532	3.0408	2.18305	3.56686	3.18183	3.63413	3.88116	4.07839	4.15157	4.05113	3.56266	4.61058	4.6709	4.12385	5.01068	3.15925	4.7239	4.6441	2.43323	1.7938	0	1.59388	0.585189
3202	HOXA5	4.07779e-09	1.5555e-09	-1.15789	0.813314	0.235154	0.203273	0.394905	0.643903	0.204285	-0.349121	-0.300636	0.188273	3.96426	3.94612	5.33268	4.89348	4.42049	4.76682	3.75652	3.80416	5.74521	5.19247	5.37094	5.09644	4.7978	5.06831	4.62576	4.83381	5.49435	6.23068	5.25535	5.67987	5.07606	5.50777	4.52145	4.77457	5.67541	6.4902	5.90058	5.85646	5.5543	6.13861	6.05349	6.33766	0.313538	2.26426	1.59388	1.58519
[truncated: 423 more rows]
[truncated: 4 more columns]
