# Supplementary material for: Pre-Infection Innate Immunity Attenuates SARS-CoV-2 Infection and Viral Load in iPSC-Derived Alveolar Epithelial Type 2 Cells
Source: Cells. 2024 Feb 21;13(5):369. doi: 10.3390/cells13050369 (PMC10931100; doi:10.3390/cells13050369)
Supplement: Supplementary file 1 [file cells-13-00369-s001.zip › Table S2.xlsx]

## Sheet: Table S2
Table S2: List of genes whose pre-SARS-CoV-2 infection (mock) expression was significantly correlated with post-infection cellular viral load in AT2s.
Entrez ID	Gene Symbol	Correlation statisctics (cellular viral load)				Correlation (r2) with % SARS-CoV-2-NP positive cells
		statistic	correlation (r2)	p-value	adj. p-value
164656	TMPRSS6	9.87666	0.918815	1.08068e-08	1.50539e-05	0.899427
696	BTN1A1	7.83601	0.87938	3.28738e-07	0.000228966	0.790196
1800	DPEP1	6.77593	0.847566	2.39368e-06	0.00111146	0.800003
8029	CUBN	6.3928	0.833205	5.09253e-06	0.00177347	0.763095
3263	HPX	5.64111	0.799196	2.36967e-05	0.00471564	0.801919
5340	PLG	5.34006	0.782967	4.47401e-05	0.00765851	0.825557
113835	ZNF257	5.24801	0.777661	5.44491e-05	0.00765851	0.554057
401288	LINC00242	5.24348	0.777396	5.49785e-05	0.00765851	0.66869
54898	ELOVL2	5.08243	0.76768	7.76977e-05	0.00949008	0.6275
3202	HOXA5	5.0218	0.763879	8.8565e-05	0.00949008	0.693137
5502	PPP1R1A	4.80969	0.749931	0.000140397	0.0119664	0.496369
341019.chr11.1	DCDC1	4.74392	0.745391	0.000162093	0.0119664	0.587418
1116	CHI3L1	4.63329	0.737514	0.000206572	0.0126549	0.561905
57124	CD248	4.62523	0.736929	0.000210259	0.0126549	0.556042
57393	TMEM27	4.62465	0.736886	0.00021053	0.0126549	0.570093
5307	PITX1	4.60871	0.735722	0.000218032	0.0126549	0.64705
4634	MYL3	4.56271	0.732326	0.000241253	0.0129256	0.510554
283392	TRHDE-AS1	4.47164	0.725438	0.000294888	0.0147323	0.55795
2159	F10	4.46974	0.725292	0.000296126	0.0147323	0.678886
29953	TRHDE	4.4426	0.723194	0.00031442	0.015103	0.630717
5159	PDGFRB	4.40284	0.720086	0.000343298	0.0151732	0.490387
7757	ZNF208	4.38206	0.718443	0.000359452	0.0151732	0.514591
7035	TFPI	4.34974	0.715865	0.000386105	0.0153244	0.675615
54796	BNC2	4.3214	0.713579	0.00041113	0.0153244	0.481022
203328	SUSD3	4.3088	0.712556	0.000422771	0.0153244	0.567432
6252	RTN1	4.3087	0.712548	0.000422859	0.0153244	0.494479
389432	SAMD5	4.26356	0.708844	0.000467381	0.0153244	0.573902
4843	NOS2	4.25952	0.708509	0.000471598	0.0153244	0.566123
5593	PRKG2	4.25525	0.708155	0.000476087	0.0153244	0.556646
170689	ADAMTS15	4.24876	0.707616	0.000482994	0.0153244	0.579663
6910	TBX5	4.23378	0.706367	0.00049932	0.0153244	0.501797
57664	PLEKHA4	4.22173	0.705358	0.000512861	0.0153244	0.665552
10418	SPON1	4.21807	0.70505	0.000517048	0.0153244	0.526831
1571	CYP2E1	4.17252	0.70119	0.000572109	0.0160755	0.576752
590	BCHE	4.17248	0.701187	0.000572161	0.0160755	0.485114
1369	CPN1	4.09396	0.694385	0.000681315	0.0173272	0.51054
79608	RIC3	4.09211	0.694223	0.000684131	0.0173272	0.461635
10631	POSTN	4.05969	0.691357	0.000735308	0.0179699	0.49183
100506311	HOTAIRM1	4.02077	0.687873	0.000801877	0.0191861	0.550623
10630	PDPN	4.01479	0.687334	0.00081262	0.0191861	0.477253
145581	LRFN5	4.00036	0.686027	0.000839162	0.0194825	0.455298
2047	EPHB1	3.98633	0.68475	0.000865792	0.0196826	0.531224
90113	VWA5B2	3.98105	0.684268	0.000876036	0.0196826	0.625827
100506548	LOC100506548	3.95011	0.681424	0.000938554	0.0204282	0.487575
2797	GNRH2	3.88761	0.675585	0.00107881	0.0229914	0.551825
55901	THSD1	3.8788	0.674752	0.00110017	0.0229914	0.617695
10518	CIB2	3.87258	0.674162	0.00111553	0.0229914	0.625798
57181	SLC39A10	3.86985	0.673903	0.00112234	0.0229914	0.548744
3662	IRF4	3.80575	0.66774	0.00129469	0.0261152	0.46215
152330	CNTN4	3.79514	0.666707	0.00132566	0.0261152	0.515759
7425	VGF	3.69829	0.657093	0.0016449	0.0287804	0.537004
80258	EFHC2	3.68101	0.655342	0.00170946	0.0287804	0.446149
2321	FLT1	3.67858	0.655095	0.00171873	0.0287804	0.417564
1005	CDH7	3.67422	0.654652	0.0017355	0.0287804	0.431783
157869	SBSPON	3.65363	0.652548	0.00181691	0.0297759	0.433725
399694	SHC4	3.63772	0.650912	0.00188238	0.0304902	0.506618
55211	DPPA4	3.63072	0.65019	0.00191193	0.0306128	0.510239
4319	MMP10	3.62439	0.649534	0.00193907	0.0306947	0.563718
5999	RGS4	3.61363	0.648418	0.00198604	0.0310849	0.585292
284111	SLC13A5	3.60751	0.64778	0.00201329	0.0311613	0.50957
25891	PAMR1	3.57346	0.644211	0.00217167	0.0313928	0.506014
389023	DPP10-AS1	3.57245	0.644104	0.00217655	0.0313928	0.462165
149461	CLDN19	3.56889	0.643728	0.00219386	0.0313928	0.543129
5126	PCSK2	3.56815	0.643651	0.00219744	0.0313928	0.586542
79727	LIN28A	3.56635	0.64346	0.00220629	0.0313928	0.437914
401720	FIGNL2	3.55704	0.642474	0.00225243	0.0313928	0.490149
781	CACNA2D1	3.54236	0.640913	0.00232712	0.0313928	0.457928
6523	SLC5A1	3.53915	0.640571	0.00234376	0.0313928	0.693152
6189	RPS3A	3.52946	0.639535	0.00239477	0.0316592	0.4481
28514	DLL1	3.52594	0.639157	0.0024136	0.0316592	0.461524
81704	DOCK8	3.52255	0.638794	0.00243182	0.0316592	0.572473
57156	TMEM63C	3.50161	0.636538	0.00254759	0.0318295	0.525389
219347	TMEM254-AS1	3.50157	0.636533	0.00254783	0.0318295	0.488515
2244	FGB	3.49763	0.636107	0.0025702	0.0318295	0.620685
338	APOB	3.48955	0.635231	0.00261672	0.0318295	0.61366
9572	NR1D1	3.4586	0.631852	0.00280277	0.0333698	0.578267
57291	DANCR	3.45099	0.631016	0.0028505	0.0336504	0.536112
23639	LRRC6	3.44714	0.630592	0.00287489	0.0336532	0.451106
117166	WFIKKN1	3.40799	0.626249	0.00313554	0.0347849	0.511028
9420	CYP7B1	3.40258	0.625644	0.00317334	0.0347849	0.357068
10391	CORO2B	3.34454	0.619084	0.00360823	0.0374971	0.468676
100506083	LOC100506083	3.33518	0.618014	0.00368364	0.0375983	0.44173
51066	SSUH2	3.33345	0.617816	0.00369775	0.0375983	0.550289
220965	FAM13C	3.32429	0.616764	0.00377341	0.0376893	0.508869
55016	MARCHF1	3.32166	0.616462	0.00379533	0.0376893	0.512591
8435	SOAT2	3.3178	0.616017	0.00382787	0.0376893	0.61462
2690	GHR	3.31613	0.615825	0.00384198	0.0376893	0.494784
6532	SLC6A4	3.30769	0.61485	0.00391431	0.0379563	0.62619
90187	EMILIN3	3.3066	0.614725	0.00392369	0.0379563	0.384759
83872	HMCN1	3.30307	0.614316	0.00395438	0.0379783	0.397657
174	AFP	3.2892	0.612705	0.00407738	0.0383558	0.634974
4093	SMAD9	3.28287	0.611969	0.00413467	0.0383973	0.415679
10046	MAMLD1	3.27588	0.611152	0.00419895	0.038736	0.445436
55314	TMEM144	3.26446	0.609816	0.00430595	0.0390957	0.512019
4224	MEP1A	3.26314	0.609661	0.00431852	0.0390957	0.619458
283194	LOC283194	3.25965	0.60925	0.00435191	0.0390957	0.444458
7066	THPO	3.25365	0.608544	0.00440985	0.0390957	0.50858
2847	MCHR1	3.25308	0.608477	0.00441537	0.0390957	0.558416
3354	HTR1E	3.24731	0.607797	0.00447187	0.039178	0.353202
9227	LRAT	3.24314	0.607305	0.00451305	0.0392917	0.428622
219970	GLYATL2	3.23552	0.606403	0.00458941	0.0396508	0.434513
57526	PCDH19	3.23288	0.60609	0.0046162	0.0396508	0.440564
5168	ENPP2	3.21692	0.604192	0.00478121	0.0397415	0.423201
84766	CRACR2A	3.21067	0.603445	0.00484742	0.0397415	0.369967
256435	ST6GALNAC3	3.20925	0.603275	0.00486262	0.0397415	0.39943
94122	SYTL5	3.2013	0.602323	0.00494838	0.0397415	0.401049
6781	STC1	3.19848	0.601986	0.00497905	0.0397415	0.441174
10451	VAV3	3.19666	0.601767	0.00499908	0.0397415	0.532652
55281	TMEM140	3.18733	0.600645	0.00510261	0.0397415	0.619156
85409	NKD2	3.18407	0.600252	0.00513928	0.0397491	0.427777
285220	EPHA6	3.1805	0.599822	0.00517969	0.0397491	0.412561
6194	RPS6	3.17931	0.599677	0.00519335	0.0397491	0.476609
6476	SI	3.17437	0.59908	0.00524997	0.0399629	0.583458
101928292	LINC01488	3.16606	0.598073	0.00534661	0.040148	0.584842
26270	FBXO6	3.16582	0.598044	0.00534945	0.040148	0.599593
101928223	LINC01612	3.16241	0.59763	0.00538958	0.040148	0.410726
84251	SGIP1	3.15157	0.596311	0.00551933	0.0406795	0.391279
710	SERPING1	3.14388	0.595373	0.00561312	0.041153	0.400763
80319	CXXC4	3.10251	0.59028	0.00614542	0.0442009	0.359147
257240	KLHL34	3.08762	0.588428	0.00634893	0.0449469	0.657848
340895	MALRD1	3.078	0.587228	0.00648383	0.0452245	0.576511
723809	LHFPL3-AS2	3.07408	0.586738	0.0065395	0.0452245	0.596706
57007	ACKR3	3.06477	0.585571	0.0066738	0.0457562	0.388381
3938	LCT	3.06292	0.585339	0.00670083	0.0457562	0.660294
80816	ASXL3	3.05808	0.58473	0.00677204	0.0458111	0.309821
1015	CDH17	3.05705	0.5846	0.00678725	0.0458111	0.50762
344148	NCKAP5	3.05367	0.584175	0.0068375	0.0458111	0.52593
9509	ADAMTS2	3.05347	0.58415	0.00684043	0.0458111	0.439373
100128640	ACVR2B-AS1	3.04409	0.582966	0.00698185	0.0459784	0.408624
105371998	LOC105371998	3.04261	0.582779	0.00700439	0.0459784	0.312596
245972	ATP6V0D2	3.04245	0.582758	0.00700692	0.0459784	0.34207
10840	ALDH1L1	3.04152	0.582641	0.00702102	0.0459784	0.54556
3773	KCNJ16	3.03977	0.582419	0.00704795	0.0459784	0.523079
4045	LSAMP	3.03796	0.58219	0.00707581	0.0459784	0.395067
5017	OVOL1	3.03526	0.581848	0.00711755	0.0459784	0.614325
83539	CHST9	3.03111	0.581321	0.00718216	0.0459784	0.45979
284422	SMIM24	3.02897	0.581049	0.00721584	0.0459784	0.651282
128853	DUSP15	3.02816	0.580947	0.00722847	0.0459784	0.349668
161176.chr14.1	SYNE3	3.02255	0.580232	0.00731744	0.0463327	0.448861
220441	RNF152	3.01541	0.579323	0.00743199	0.0468451	0.591263
222901	RPL23P8	3.00514	0.578009	0.00760001	0.0474745	0.403283
269	AMHR2	3.00056	0.577422	0.00767604	0.0477354	0.36771
9674	KIAA0040	2.99535	0.576754	0.00776344	0.0480643	0.483403
1289	COL5A1	2.98695	0.575672	0.00790657	0.0484428	0.337174
146	ADRA1D	2.9828	0.575137	0.00797819	0.0484428	0.585483
10590	SCGN	2.98006	0.574784	0.00802569	0.0484428	0.487514
7380	UPK3A	2.97963	0.574728	0.00803323	0.0484428	0.644872
27328	PCDH11X	2.96605	0.57297	0.00827359	0.0495146	0.338037
4547	MTTP	2.96448	0.572765	0.00830193	0.0495146	0.588278
4920	ROR2	2.96202	0.572447	0.00834621	0.0495146	0.403157
81854	ZNF205-AS1	2.96164	0.572397	0.00835315	0.0495146	0.391236
170392	OIT3	2.95627	0.571699	0.00845095	0.0496061	0.645057
388507	ZNF788	2.95494	0.571525	0.00847541	0.0496061	0.370212
259307	IL4I1	2.95565	-0.571618	0.0084623	0.0496061	-0.357625
79094	CHAC1	2.98565	-0.575504	0.00792899	0.0484428	-0.707819
7133	TNFRSF1B	2.99129	-0.576231	0.00783234	0.0482763	-0.348272
10133	OPTN	3.00947	-0.578563	0.00752873	0.0472411	-0.47368
3860	KRT13	3.03272	-0.581525	0.00715705	0.0459784	-0.388574
54625	PARP14	3.07279	-0.586576	0.00655804	0.0452245	-0.401224
26579	MYEOV	3.07714	-0.587121	0.00649592	0.0452245	-0.351787
55008	HERC6	3.08025	-0.58751	0.00645195	0.0452245	-0.387648
11247	NXPH4	3.08707	-0.588361	0.00635646	0.0449469	-0.522387
344887	NMRAL2P	3.0994	-0.589893	0.00618749	0.0442009	-0.474867
7051	TGM1	3.10169	-0.590177	0.00615656	0.0442009	-0.330879
85441	HELZ2	3.10427	-0.590497	0.00612191	0.0442009	-0.386958
115273	RAB42	3.13021	-0.593697	0.00578388	0.042183	-0.333935
100505832	PROX1-AS1	3.15797	-0.597091	0.00544235	0.0403255	-0.559131
4277	MICB	3.16305	-0.597709	0.00538197	0.040148	-0.542529
8660	IRS2	3.18696	-0.6006	0.00510677	0.0397415	-0.582802
55337	C19orf66	3.18702	-0.600608	0.0051061	0.0397415	-0.352221
9683	N4BP1	3.19452	-0.601509	0.00502268	0.0397415	-0.460649
3134	HLA-F	3.19601	-0.601689	0.00500621	0.0397415	-0.421256
54438	GFOD1	3.20053	-0.602231	0.00495673	0.0397415	-0.421621
401934	RNF223	3.20217	-0.602429	0.00493882	0.0397415	-0.449413
3105	HLA-A	3.21646	-0.604137	0.00478609	0.0397415	-0.392867
5696	PSMB8	3.21832	-0.604358	0.00476655	0.0397415	-0.391358
1230	CCR1	3.22728	-0.605424	0.00467351	0.0396964	-0.418701
23586	DDX58	3.23058	-0.605816	0.00463969	0.0396508	-0.492999
51667	NUB1	3.25113	-0.608247	0.0044344	0.0390957	-0.377471
10866	HCP5	3.25891	-0.609163	0.00435903	0.0390957	-0.407412
7318	UBA7	3.28639	-0.612379	0.00410266	0.0383558	-0.413214
6890	TAP1	3.297	-0.613612	0.00400776	0.0379783	-0.409012
26052	DNM3	3.29897	-0.613841	0.00399035	0.0379783	-0.52491
5371	PML	3.31929	-0.616189	0.00381528	0.0376893	-0.408072
11007	CCDC85B	3.34132	-0.618717	0.00363396	0.0374971	-0.50915
153	ADRB1	3.3495	-0.619649	0.0035689	0.0373795	-0.4524
5698	PSMB9	3.35407	-0.62017	0.00353298	0.0372836	-0.429116
64600	PLA2G2F	3.35541	-0.620322	0.00352254	0.0372836	-0.521968
7128	TNFAIP3	3.36747	-0.621691	0.00342982	0.0367519	-0.45462
10272	FSTL3	3.38111	-0.623232	0.00332783	0.0359354	-0.42781
706	TSPO	3.39932	-0.625279	0.00319631	0.0347849	-0.520199
7124	TNF	3.40447	-0.625856	0.00316004	0.0347849	-0.40406
441108	C5orf56	3.40829	-0.626282	0.00313347	0.0347849	-0.548622
80833	APOL3	3.4169	-0.627242	0.00307424	0.0347849	-0.441505
8344	HIST1H2BE	3.42782	-0.628456	0.00300072	0.0342623	-0.405633
1890	TYMP	3.42805	-0.628482	0.00299917	0.0342623	-0.411657
6773	STAT2	3.43228	-0.62895	0.00297121	0.0342623	-0.494389
147111	NOTUM	3.47557	-0.633709	0.00269923	0.0324141	-0.504367
3959	LGALS3BP	3.48767	-0.635026	0.00262771	0.0318295	-0.38646
3601	IL15RA	3.49251	-0.635552	0.00259961	0.0318295	-0.451085
1573	CYP2J2	3.50465	-0.636866	0.00253046	0.0318295	-0.529289
7098	TLR3	3.50698	-0.637118	0.0025174	0.0318295	-0.481201
79132	DHX58	3.54036	-0.6407	0.00233747	0.0313928	-0.476397
29126	CD274	3.54722	-0.64143	0.00230214	0.0313928	-0.522683
54435	HCG4	3.54781	-0.641493	0.00229912	0.0313928	-0.611344
6236	RRAD	3.55467	-0.642223	0.00226431	0.0313928	-0.478427
1041	CDSN	3.56962	-0.643806	0.00219028	0.0313928	-0.48675
958	CD40	3.59527	-0.646502	0.00206885	0.0313928	-0.662752
215	ABCD1	3.67982	-0.655222	0.00171399	0.0287804	-0.656272
57674	RNF213	3.68419	-0.655666	0.00169738	0.0287804	-0.635869
64135	IFIH1	3.69334	-0.656592	0.00166315	0.0287804	-0.504686
3665	IRF7	3.69978	-0.657243	0.00163945	0.0287804	-0.430056
91107	TRIM47	3.70291	-0.657559	0.00162807	0.0287804	-0.558443
57636	ARHGAP23	3.72695	-0.659971	0.0015432	0.0286623	-0.47493
8651	SOCS1	3.74173	-0.661445	0.00149321	0.0281087	-0.47922
10384	BTN3A3	3.78053	-0.665277	0.00136955	0.026134	-0.451607
163351	GBP6	3.78365	-0.665583	0.00136005	0.026134	-0.530465
9283	GPR37L1	3.79332	-0.666528	0.00133107	0.0261152	-0.451199
440836	ODF3B	3.97221	-0.683459	0.000893459	0.0197554	-0.483358
3005	H1F0	4.07809	-0.692988	0.000705799	0.0175567	-0.559501
4070	TACSTD2	4.12254	-0.696883	0.000639345	0.0168039	-0.639456
91351	DDX60L	4.13424	-0.697898	0.00062292	0.0166871	-0.556858
103	ADAR	4.15882	-0.700017	0.000589793	0.0161094	-0.618592
64207	IRF2BPL	4.16868	-0.700862	0.000577009	0.0160755	-0.564707
4688	NCF2	4.23245	-0.706256	0.000500796	0.0153244	-0.576413
123745	PLA2G4E	4.30074	-0.711899	0.000430395	0.0153244	-0.600697
51513	ETV7	4.32995	-0.714271	0.000403411	0.0153244	-0.519784
352961	HCG26	4.38807	-0.71892	0.000354701	0.0151732	-0.55548
752	FMNL1	4.39072	-0.719129	0.00035263	0.0151732	-0.625277
4938	OAS1	4.58892	-0.734267	0.000227732	0.0126893	-0.577263
11119	BTN3A1	4.67579	-0.740576	0.000188176	0.0126549	-0.568185
4940	OAS3	4.74076	-0.74517	0.000163217	0.0119664	-0.558558
5141	PDE4A	4.78431	-0.748192	0.000148394	0.0119664	-0.641202
5743	PTGS2	4.80545	-0.749642	0.000141701	0.0119664	-0.599242
415116	PIM3	4.97954	-0.761182	9.70472e-05	0.0096562	-0.532725
9246	UBE2L6	5.05836	-0.766181	8.18396e-05	0.00949008	-0.686217
101	ADAM8	5.90223	-0.811988	1.3777e-05	0.00319856	-0.643927
9111	NMI	6.03474	-0.818063	1.04967e-05	0.00292439	-0.669429
